# Supplementary material for: Evolution of increased longevity and slowed ageing in a genus of tropical butterfly
Source: Nat Commun. 2026 Jun 16;17:5077. doi: 10.1038/s41467-026-73635-7 (PMC13272878; doi:10.1038/s41467-026-73635-7)
Supplement: Supplementary file 3 — Supplementary Data 1-9 [file 41467_2026_73635_MOESM3_ESM.xlsx]

## Sheet: Supp_Data_1
Species	Maximum lifespan (days)	Study dates
Adelpha cytheria	2	2010-2011
Agraulis vanillae	60	2005-2006
Anartia fatima	24	2018-2019
Anteos chorinde	28	2022-2023
Anteos maerula	205	2004-2005
Appias lyncida	11	1990-1991
Archaeoprepona demophon	31	1990-1991
Ascia monuste	18	1990-1991
Athyma perius	51	2004-2005
Atrophaneura polyeuctes (Byasa polyeuctes)	18	1990-1991
Attacus atlas	17	2007-2008
Attacus lorquini	14	2023-2024
Battus belus	15	2021-2022
Battus polydamas	17	2018-2019
Biblis hyperia	163	2017-2018
Caligo atreus	166	2003-2004
Caligo eurilochus	154	2020-2021
Caligo illioneus	82	2022-2023
Caligo memnon (C. telamonius memnon)	136	2018-2019
Caligo uranus	51	2019-2020
Catonephele mexicana	73	2015-2016
Catonephele numilia	130	2020-2021
Catopsilia pomona	8	2010-2011
Catopsilia pyranthe	3	2009-2010
Catopsilia scylla	129	2004-2005
Cethosia biblis	64	2018-2019
Cethosia cyane	139	2020-2021
Cethosia hypsea	69	2015-2016
Charaxes "brutus"	14	2016-2017
Charaxes violetta	15	2014-2015
Chilasia clytia (Papilio clytia)	4	1990-1991
Chrysiridia croesus	10	2013-2014
Colobura dirce	118	2002-2003
Consul electra	16	2015-2016
Consul fabius	103	2016-2017
Danaus affinis	9	1990-1991
Danaus chrysippus	23	2008-2009
Danaus gilippus	16 (19, Watts 2004)	2003-2004
Danaus melanippus	19	1990-1991
Danaus plexippus	22 (51, Watts 2004)	1999-2000
Dircenna dero	15	2005-2006
Discophora timora	49	2008-2009
Doleschallia bisaltide	154	2021-2022
Dryadula phaetusa	85	2021-2022
Dryas iulia	98	2023-2024
Eryphanis polyxena (E. automedon)	163	2014-2015
Eueides isabella	46	2023-2024
Eumaeus minyas	16	2011-2012
Euploea core	15	1990-1991
Euploea mulciber	128	1999-2000
Euploea phaenareta	14	2004-2005
Euploea sp.	114	2002-2003
Eurema hecabe	23	1990-1991
Eurytides epidaus	6	2019-2020
Eurytides phaon (Mimoides phaon)	4	2012-2013
Eurytides thymbraeus (Mimoides thymbraeus)	7	2018-2019
Graphium agamemnon	34	2008-2009
Graphium angolanus	6	2011-2012
Graphium doson	7	1990-1991
Graphium sarpedon	1	1990-1991
Greta oto	141	2023-2024
Hamadryas amphinome	108	2019-2020
Hamadryas arinome	97	2010-2011
Hamadryas februa	292	2020-2021
Hamadryas feronia	62	2016-2017
Hamadryas fornax	155	2021-2022
Hamadryas glauconome	1	2006-2007
Hamadryas guatemalena	19	1990-1991
Hamadryas ipthime	44	2013-2014
Hamadryas laodamia	92	2021-2022
Hebomoia glaucippe	50	2024-2025
Heliconius atthis	210	2023-2024
Heliconius charithonia	184	2011-2012
Heliconius clysonymus	156	2014-2015
Heliconius cydno	184	2011-2012
Heliconius cydno weymeri	244	2016-2017
Heliconius doris	69	2013-2014
Heliconius eleuchia	86	2011-2012
Heliconius erato	194	2003-2004
Heliconius erato (S. Amer. ray form)	274	2018-2019
Heliconius erato (S.Amer. partial ray pattern)	224	2020-2021
Heliconius erato cyrbia	267	2019-2020
Heliconius hecale	277	2013-2014
Heliconius hecalesia	89	2011-2012
Heliconius hewitsoni	348	2010-2011
Heliconius himera	155	2021-2022
Heliconius hortense	198	2008-2009
Heliconius ismenius	245	2009-2010
Heliconius ismenius(S. Amer.)	224	2021-2022
Heliconius melpomene	260	2010-2011
Heliconius melpomene (S. Amer. ray form)	211	2018-2019
Heliconius melpomene cythera	156	2020-2021
Heliconius melpomene plesseni	225	2020-2021
Heliconius melpomene/cydno (possible hybrid)	247	2019-2020
Heliconius numata	210	2022-2023
Heliconius pachinus	106	2006-2007
Heliconius sapho	177	2014-2015
Heliconius sara	170	2012-2013
Historis odius	23	1998-1999
Hypna clytemnestra	121	2010-2011
Hypolimnas bolina	290	2002-2003
Hypolimnas misippus	44	2013-2014
Idea leuconoe	190	2022-2023
Ideopsis juventa	53	1990-1991
Kallima inachus	300	2021-2022
Kallima paralekta	245	2009-2010
Lexias dirtea	76	2009-2010
Lycorea cleobaea (L. halia cleobaea)	44	2012-2013
Mechanitis polymnia	123	2013-2014
Melinaea scylax	71	2016-2017
Morpho catenarius	27	1990-1991
Morpho micropthalmus	9	2009-2010
Morpho peleides (M. helenor peleides)	73	2008-2009
Morpho polyphemus	32 (40, Watts 2004)	2017-2018
Mycelia cyaniris	380	2008-2009
Mycelia ethusa	348	2019-2020
Neptis hyla	44	1998-1999
Nessea aglaura	51	2010-2011
Opsiphanes tamarindi	62	2019-2020
Ornithoptera priamus (O. euphorion)	99	2009-2010
Pachliopta annae	9	2009-2010
Pachliopta aristolochiae	37	2015-2016
Pachliopta kotzebuea	27	2021-2022
Panacea procilla	22	2018-2019
Papilio anchisiades	11	2022-2023
Papilio bianor	9	1990-1991
Papilio castor	0	1990-1991
Papilio constantinus	18	2022-2023
Papilio cresphontes	15 (86, Watts 2004)	2020-2021
Papilio dardanus	18	2005-2006
Papilio demetrius	15	1990-1991
Papilio demoleus	(27, Watts 2004)
Papilio dialis	5	1990-1991
Papilio glaucus	18	1990-1991
Papilio lowi	45	2018-2019
Papilio memnon	(34, Watts 2004)
Papilio nephelus	15	2017-2018
Papilio palamedes	7	1990-1991
Papilio palinurus	43	1990-1991
Papilio paris	14	1990-1991
Papilio phorcas	21	2010-2011
Papilio pilumnus	9	2023-2024
Papilio polymnester	11	2000-2001
Papilio polytes	63	2006-2007
Papilio protenor	9	1990-1991
Papilio thaiwanus	3	1990-1991
Papilio thoas	12	1997-1998
Papilio torquatus	6	2011-2012
Papilio troilus	10	1990-1991
Papilio ulysses	57	2012-2013
Parantica agleoides	16	2011-2012
Parides arcas (P. eurimedes)	134	2006-2007
Parides childrenae	9	2004-2005
Parides erithalion	68	2022-2023
Parides erithalion sadyattes?	21	2023-2024
Parides erithalion smalli?	52	2023-2024
Parides iphidamas	104	2016-2017
Parides montezuma	29	2022-2023
Parides photinus	85	2023-2024
Parides vertumnus	7	2021-2022
Parthenos sylvia	212	2013-2014
Parthenos sylvia philippensis	252	2019-2020
Pharmacophagus antenor	14	2003-2004
Philaethria dido	44	2007-2008
Phoebis philea	22	2005-2006
Phoebis sennae	20	2005-2006
Precis almana (Junonia almana)	23	2012-2013
Precis atlites (Junonia atlites)	157	2007-2008
Precis iphita (Junonia iphita)	59	2004-2005
Precis orithya (Junonia orithya)	17	2004-2005
Prepona omphale (P. laertes)	29	2007-2008
Pteronymia "agalla"	9	2016-2017
Pteronymia artena	49	2016-2017
Pteronymia sp.	18	2022-2023
Radena similis (Ideopsis similis)	76	2004-2005
Radena vulgaris (Ideopsis vulgaris)	89	2004-2005
Siderone nemesis (S. galanthis nemesis)	19	2007-2008
Siproeta epaphus	156	2014-2015
Siproeta stelenes	162	2022-2023
Smyrna blomfildia	27	2004-2005
Thyridia psidii	32	2010-2011
Tigridia acesta	79	2011-2012
Tirumala hamata	10	1990-1991
Tirumala limniace	18	1990-1991
Tirumala sepentrionis	96	2000-2001
Tithoria harmonia	185	2007-2008
Tithoria tarricina	128	2009-2010
Troides helena	37	2014-2015
Troides rhadamantus	66	2024-2025
Vindula arsinoe	21	1990-1991
Vindula dejone	72	2023-2024

## Sheet: Supp_Data_2
Species	Maximum lifespan (days)	Data type	Source
Agraulis vanillae	60	Butterfly house	Kelson, R. Supplementary Data 1
Dione juno juno	14	Insectary/laboratory	Menacé Almea, M.A., Belezaca, C. & Lara Valarezo, M.A. Análisis en condiciones semicontroladas de la biología del gusano defoliador (Dione juno juno) de la maracuyá (Passiflora edulis), en el litoral del Ecuador. Rev. Univ. Soc. 11, 215-219 (2019).
Dryadula phaetusa	85	Butterfly house	Kelson, R. Supplementary Data 1
Dryas iulia	40	Insectary/laboratory	Dunlap-Pianka, H., Boggs, C.L. & Gilbert, L.E. Ovarian dynamics in heliconiine butterflies: programmed senescence versus eternal youth. Science 197, 487-490 (1977).
Dryas iulia	98	Butterfly house	Kelson, R. Supplementary Data 1
Dryas iulia	42	Butterfly house	Silva, A., Pimenta, I. A., Campos-Neto, F. C. & Vitalino, R. F. Longevity of adult butterflies (Lepidoptera: Papilionoidea) of eight species raised in captivity. Lundiana 11, 65–67 (2013).
Eueides isabella	46	Butterfly house	Kelson, R. Supplementary Data 1
Heliconius atthis	210	Butterfly house	Kelson, R. Supplementary Data 1
Heliconius charithonia	133	Mark-release-recapture (wild)	Cook, L. M., Thomason, E. W. & Young, A. M. Population structure, dynamics and dispersal of the tropical butterfly Heliconius charitonius. J. Anim. Ecol. 45, 851–863 (1976).
Heliconius charithonia	40	Insectary/laboratory	Dunlap-Pianka, H., Boggs, C.L. & Gilbert, L.E. Ovarian dynamics in heliconiine butterflies: programmed senescence versus eternal youth. Science 197, 487-490 (1977).
Heliconius charithonia	70	Mark-release-recapture (wild)	Fleming, T. H., Serrano, D. & Nassar, J. Dynamics of a subtropical population of the zebra longwing butterfly Heliconius charithonia (Nymphalidae). The Florida Entomologist. 88, 169–179 (2005).
Heliconius charithonia	23	Butterfly house	Greig, N. & Watts, J. R. Cockrell Butterfly Center: the first year. Unpublished conference presentation, 49th Annual Meeting of the Lepidopterists’ Society, Houston Museum of Natural Science, Houston, TX (1996).
Heliconius charithonia	120	Butterfly house	Hendier, A., Bovet, N. & Derungs Jakob, C. Butterfly longevity survey at the Papiliorama Foundation. International Flutterings (2020).
Heliconius charithonia	184	Butterfly house	Kelson, R. Supplementary Data 1
Heliconius charithonia	140	Butterfly house	Millán, C., Chacón, P. & Corredor, G. Desarrollo, longevidad y oviposición de Heliconius charithonia (Lepidoptera: Nymphalidae) en dos especies de Passiflora. Revista Colombiana de Entomología. 36, 158–164 (2010).
Heliconius charithonia	183	Butterfly house	Watts, J.R. Longevity studies in a tropical conservatory: are you getting your money's worth? Invertebrates in Captivity Conference 39-45 (Sonoran Arthropod Studies Institute, 2004).
Heliconius clysonymus	156	Butterfly house	Kelson, R. Supplementary Data 1
Heliconius cydno	15	Butterfly house	Greig, N. & Watts, J. R. Cockrell Butterfly Center: the first year. Unpublished conference presentation, 49th Annual Meeting of the Lepidopterists’ Society, Houston Museum of Natural Science, Houston, TX (1996).
Heliconius cydno weymeri	244	Butterfly house	Kelson, R. Supplementary Data 1
Heliconius doris	69	Butterfly house	Kelson, R. Supplementary Data 1
Heliconius eleuchia	86	Butterfly house	Kelson, R. Supplementary Data 1
Heliconius erato	57	Butterfly house	Greig, N. & Watts, J. R. Cockrell Butterfly Center: the first year. Unpublished conference presentation, 49th Annual Meeting of the Lepidopterists’ Society, Houston Museum of Natural Science, Houston, TX (1996).
Heliconius erato	274	Butterfly house	Kelson, R. Supplementary Data 1
Heliconius erato	107	Insectary/laboratory	Mattila, A.L.K., Jiggins, C.D. & Saastamoinen, M. Condition dependence in biosynthesized chemical defenses of an aposematic and mimetic Heliconius butterfly. Ecol. Evol. 12, (2022).
Heliconius erato	100	Butterfly house	Silva, A., Pimenta, I. A., Campos-Neto, F. C. & Vitalino, R. F. Longevity of adult butterflies (Lepidoptera: Papilionoidea) of eight species raised in captivity. Lundiana 11, 65–67 (2013).
Heliconius erato	68	Mark-release-recapture (wild)	Turner, J. R. G. Experiments on the demography of tropical butterflies. II. Longevity and home-range behaviour in Heliconius erato. Biotropica 3, 21–31 (1971).
Heliconius erato	188	Butterfly house	Watts, J.R. Longevity studies in a tropical conservatory: are you getting your money's worth? Invertebrates in Captivity Conference 39-45 (Sonoran Arthropod Studies Institute, 2004).
Heliconius erato hydara	91	Insectary/laboratory	Crane, J. Imaginal behavior of a Trinidad butterfly, Heliconius erato hydara Hewitson, with special reference to the social use of color. Zoologica 40, 167–196 (1955).
Heliconius erato petiverana	71	Mark-release-recapture (wild)	Benson, W. W. Natural selection for Mullerian mimicry in Heliconius erato in Costa Rica. Science 176, 936–939 (1972).
Heliconius erato phyllis	59	Mark-release-recapture (wild)	De Andrade, R. & Freitas, A. Population biology of two species of Heliconius (Nymphalidae: Heliconiinae) in a semi-deciduous forest in southeastern Brazil. J. Lepid. Soc. 59, 223–228 (2005).
Heliconius erato phyllis	127	Mark-release-recapture (wild)	Ramos, R. & Freitas, A. Population biology, wing color variation and ecological plasticity in Heliconius erato phyllis (Nymphalidae). J. Lepid. Soc. 53, 11–21 (1999).
Heliconius ethilla	162	Mark-release-recapture (wild)	Ehrlich, P.R. & Gilbert, L.E. Population structure and dynamics of the tropical butterfly Heliconius ethilla. Biotropica 5, 69-82 (1973).
Heliconius ethilla narcaea	106	Mark-release-recapture (wild)	De Andrade, R. & Freitas, A. Population biology of two species of Heliconius (Nymphalidae: Heliconiinae) in a semi-deciduous forest in southeastern Brazil. J. Lepid. Soc. 59, 223–228 (2005).
Heliconius hecale	75	Butterfly house	Greig, N. & Watts, J. R. Cockrell Butterfly Center: the first year. Unpublished conference presentation, 49th Annual Meeting of the Lepidopterists’ Society, Houston Museum of Natural Science, Houston, TX (1996).
Heliconius hecale	167	Butterfly house	Hendier, A., Bovet, N. & Derungs Jakob, C. Butterfly longevity survey at the Papiliorama Foundation. International Flutterings (2020).
Heliconius hecale	277	Butterfly house	Kelson, R. Supplementary Data 1
Heliconius hecale	148	Butterfly house	Watts, J.R. Longevity studies in a tropical conservatory: are you getting your money's worth? Invertebrates in Captivity Conference 39-45 (Sonoran Arthropod Studies Institute, 2004).
Heliconius hecalesia	89	Butterfly house	Kelson, R. Supplementary Data 1
Heliconius hermathena hermathena	139	Mark-release-recapture (wild)	Seixas, R.R., Santos, S.E., Okada, Y. & Freitas, A.V.L. Population biology of the sand forest specialist butterfly Heliconius hermathena hermathena (Hewitson) (Nymphalidae: Heliconiinae) in central Amazonia). J. Lepid. Soc. 71, 133-140 (2017).
Heliconius hewitsoni	112	Butterfly house	Hendier, A., Bovet, N. & Derungs Jakob, C. Butterfly longevity survey at the Papiliorama Foundation. International Flutterings (2020).
Heliconius hewitsoni	348	Butterfly house	Kelson, R. Supplementary Data 1
Heliconius himera	94	Mark-release-recapture (wild)	Borrero, J., Rivas-Sánchez, D., Wright, D.S., Bacquet, C.N., Montgomery, S.H., Keller, A. & Merrill, R.M. Sexual dimorphism in pollen foraging and sensory traits in Heliconius butterflies. Preprint at https://doi.org/10.1101/2025.09.18.676771 (2025).
Heliconius himera	155	Butterfly house	Kelson, R. Supplementary Data 1
Heliconius hortense	198	Butterfly house	Kelson, R. Supplementary Data 1
Heliconius ismenius	41	Butterfly house	Greig, N. & Watts, J. R. Cockrell Butterfly Center: the first year. Unpublished conference presentation, 49th Annual Meeting of the Lepidopterists’ Society, Houston Museum of Natural Science, Houston, TX (1996).
Heliconius ismenius	48	Butterfly house	Hendier, A., Bovet, N. & Derungs Jakob, C. Butterfly longevity survey at the Papiliorama Foundation. International Flutterings (2020).
Heliconius ismenius	245	Butterfly house	Kelson, R. Supplementary Data 1
Heliconius melpomene	162	Butterfly house	Hendier, A., Bovet, N. & Derungs Jakob, C. Butterfly longevity survey at the Papiliorama Foundation. International Flutterings (2020).
Heliconius melpomene	260	Butterfly house	Kelson, R. Supplementary Data 1
Heliconius nattereri	77	Mark-release-recapture (wild)	Brown, K.S. The heliconians of Brazil (Lepidoptera: Nymphalidae). Part III. Ecology and biology of Heliconius nattereri, a key primitive species neat extinction, and comments on the evolutionary development of Heliconius and Eueides. Zoologica 57, 41-69 (1972).
Heliconius numata	90	Insectary/laboratory	Brown, K. S. & Benson, W. W. Adaptive polymorphism associated with multiple Müllerian mimicry in Heliconius numata (Lepid. Nymph.). Biotropica 6, 205–228 (1974).
Heliconius numata	210	Butterfly house	Kelson, R. Supplementary Data 1
Heliconius pachinus	106	Butterfly house	Kelson, R. Supplementary Data 1
Heliconius sapho	177	Butterfly house	Kelson, R. Supplementary Data 1
Heliconius sara	18	Butterfly house	Greig, N. & Watts, J. R. Cockrell Butterfly Center: the first year. Unpublished conference presentation, 49th Annual Meeting of the Lepidopterists’ Society, Houston Museum of Natural Science, Houston, TX (1996).
Heliconius sara	170	Butterfly house	Kelson, R. Supplementary Data 1
Heliconius xanthocles	66	Mark-release-recapture (wild)	Mallet, J.L.B. & Jackson, D.A. The ecology and social behaviour of the Neotropical butterfly Heliconius xanthocles Bates in Colombia. Zool. J. Linn. Soc. 70, 1-13 (1980).
Philaethria dido	44	Butterfly house	Kelson, R. Supplementary Data 1

## Sheet: Supp_Data_3
ID	Species	Sex	Age	Status
A34	Agraulis	M	41	1
A46	Agraulis	F	41	0
A48	Agraulis	F	41	0
A52	Agraulis	F	40	0
A157	Agraulis	M	38	1
A55	Agraulis	F	38	1
A28	Agraulis	F	38	1
A68	Agraulis	M	35	0
A67	Agraulis	F	35	0
A59	Agraulis	F	34	1
A142	Agraulis	F	33	1
A73	Agraulis	F	33	1
A25	Agraulis	F	33	1
A12	Agraulis	F	33	0
A71	Agraulis	M	32	1
A58	Agraulis	F	32	1
A49	Agraulis	F	30	1
A36	Agraulis	M	30	1
A126	Agraulis	F	29	1
A41	Agraulis	F	29	1
A45	Agraulis	F	29	1
A161	Agraulis	F	28	1
A112	Agraulis	F	28	1
A65	Agraulis	M	28	1
A152	Agraulis	F	27	1
A156	Agraulis	F	27	1
A165	Agraulis	F	27	1
A100	Agraulis	F	27	1
A69	Agraulis	M	27	1
A60	Agraulis	F	27	1
A37	Agraulis	M	27	1
A32	Agraulis	M	27	1
A200	Agraulis	F	26	1
A108	Agraulis	F	26	1
A50	Agraulis	M	26	1
A29	Agraulis	M	26	1
A76	Agraulis	M	26	0
A176	Agraulis	M	25	1
A111	Agraulis	F	25	1
A121	Agraulis	F	25	1
A74	Agraulis	F	25	1
A33	Agraulis	F	25	1
A182	Agraulis	F	24	1
A130	Agraulis	F	24	1
A133	Agraulis	F	24	1
A64	Agraulis	F	24	1
A43	Agraulis	F	24	1
A44	Agraulis	M	24	1
A18	Agraulis	F	24	1
A07	Agraulis	F	24	1
A196	Agraulis	F	23	1
A188	Agraulis	F	23	1
A173	Agraulis	M	23	1
A150	Agraulis	F	23	1
A113	Agraulis	F	23	1
A22	Agraulis	F	23	1
A213	Agraulis	M	22	1
A168	Agraulis	F	22	1
A148	Agraulis	F	22	1
A80	Agraulis	M	22	1
A62	Agraulis	M	22	1
A127	Agraulis	M	21	1
A77	Agraulis	M	21	1
A16	Agraulis	F	21	1
A183	Agraulis	F	20	1
A139	Agraulis	F	20	1
A144	Agraulis	M	20	1
A134	Agraulis	M	20	1
A57	Agraulis	F	20	1
A207	Agraulis	M	19	1
A201	Agraulis	M	19	1
A155	Agraulis	F	19	1
A162	Agraulis	F	19	1
A124	Agraulis	F	19	1
A79	Agraulis	M	19	1
A72	Agraulis	M	19	1
A61	Agraulis	M	19	1
A54	Agraulis	F	19	1
A20	Agraulis	F	19	1
A15	Agraulis	F	19	0
A218	Agraulis	M	18	1
A90	Agraulis	M	18	1
A83	Agraulis	F	18	1
A42	Agraulis	M	18	1
A205	Agraulis	M	17	1
A215	Agraulis	M	15	1
A86	Agraulis	F	15	1
A88	Agraulis	F	15	1
A51	Agraulis	F	15	1
A23	Agraulis	F	15	1
A93	Agraulis	F	14	1
A96	Agraulis	F	14	1
A81	Agraulis	F	14	1
A186	Agraulis	M	13	1
A56	Agraulis	F	13	1
A14	Agraulis	F	13	1
A103	Agraulis	F	12	1
A26	Agraulis	F	12	1
A204	Agraulis	F	11	1
A158	Agraulis	F	11	1
A106	Agraulis	M	10	1
A13	Agraulis	M	10	1
A04	Agraulis	M	10	1
A190	Agraulis	M	9	1
A145	Agraulis	F	9	1
A75	Agraulis	M	9	1
A78	Agraulis	F	9	1
A63	Agraulis	M	9	1
A21	Agraulis	F	9	1
A17	Agraulis	F	9	1
A160	Agraulis	M	8	1
A115	Agraulis	F	8	1
A116	Agraulis	F	8	1
A82	Agraulis	F	8	1
A24	Agraulis	F	8	1
A216	Agraulis	F	7	1
A169	Agraulis	F	7	1
A97	Agraulis	F	7	1
A27	Agraulis	F	7	1
A84	Agraulis	M	7	0
A85	Agraulis	F	7	0
A89	Agraulis	M	7	0
A140	Agraulis	F	6	1
A143	Agraulis	F	6	1
A146	Agraulis	F	6	1
A147	Agraulis	F	6	1
A132	Agraulis	M	6	1
A114	Agraulis	M	6	1
A119	Agraulis	M	6	1
A101	Agraulis	F	6	1
A94	Agraulis	F	6	1
A66	Agraulis	F	6	1
A40	Agraulis	M	6	1
A217	Agraulis	M	5	1
A210	Agraulis	M	5	1
A187	Agraulis	M	5	1
A181	Agraulis	M	5	1
A171	Agraulis	M	5	1
A172	Agraulis	M	5	1
A164	Agraulis	M	5	1
A135	Agraulis	M	5	1
A105	Agraulis	M	5	1
A87	Agraulis	M	5	1
A39	Agraulis	F	5	1
A01	Agraulis	F	5	1
A91	Agraulis	M	5	0
A212	Agraulis	M	4	1
A179	Agraulis	F	4	1
A170	Agraulis	M	4	1
A167	Agraulis	M	4	1
A151	Agraulis	M	4	1
A154	Agraulis	M	4	1
A163	Agraulis	M	4	1
A149	Agraulis	M	4	1
A125	Agraulis	M	4	1
A128	Agraulis	M	4	1
A136	Agraulis	M	4	1
A138	Agraulis	M	4	1
A120	Agraulis	M	4	1
A104	Agraulis	M	4	1
A107	Agraulis	M	4	1
A109	Agraulis	M	4	1
A09	Agraulis	M	4	1
A102	Agraulis	M	3	1
A98	Agraulis	M	3	1
A70	Agraulis	M	3	1
A53	Agraulis	M	3	1
A08	Agraulis	M	3	1
A10	Agraulis	M	3	1
A05	Agraulis	M	3	1
A02	Agraulis	M	3	1
A166	Agraulis	F	2	1
A06	Agraulis	M	2	1
A03	Agraulis	M	2	1
A11	Agraulis	F	1	1
Dd30	Dryadula	F	58	1
Dd59	Dryadula	M	55	1
Dd26	Dryadula	M	49	0
Dd62	Dryadula	M	48	1
Dd22	Dryadula	F	47	1
Dd67	Dryadula	F	46	1
Dd55	Dryadula	M	46	1
Dd31	Dryadula	F	46	1
Dd39	Dryadula	F	45	1
Dd110	Dryadula	F	43	1
Dd80	Dryadula	F	43	1
Dd18	Dryadula	F	43	1
Dd01	Dryadula	F	43	1
Dd107	Dryadula	F	42	1
Dd79	Dryadula	M	42	1
Dd09	Dryadula	M	42	1
Dd58	Dryadula	M	41	1
Dd15	Dryadula	M	41	1
Dd130	Dryadula	M	40	1
Dd71	Dryadula	F	40	1
Dd21	Dryadula	M	40	1
Dd117	Dryadula	F	39	1
Dd102	Dryadula	M	39	1
Dd88	Dryadula	F	39	1
Dd85	Dryadula	F	39	1
Dd47	Dryadula	F	39	1
Dd84	Dryadula	F	38	1
Dd76	Dryadula	M	38	1
Dd64	Dryadula	F	38	1
Dd61	Dryadula	M	38	1
Dd57	Dryadula	F	38	1
Dd12	Dryadula	F	38	1
Dd101	Dryadula	F	37	1
Dd86	Dryadula	M	37	1
Dd81	Dryadula	F	37	1
Dd19	Dryadula	M	37	1
Dd08	Dryadula	M	37	1
Dd118	Dryadula	M	36	1
Dd100	Dryadula	F	36	1
Dd83	Dryadula	F	36	1
Dd50	Dryadula	F	36	1
Dd73	Dryadula	M	35	1
Dd56	Dryadula	M	35	1
Dd52	Dryadula	F	35	1
Dd103	Dryadula	F	34	1
Dd96	Dryadula	M	34	1
Dd70	Dryadula	M	34	1
Dd105	Dryadula	M	33	1
Dd108	Dryadula	M	33	1
Dd32	Dryadula	F	33	0
Dd78	Dryadula	F	32	1
Dd06	Dryadula	M	32	1
Dd33	Dryadula	F	32	0
Dd35	Dryadula	F	32	0
Dd104	Dryadula	F	31	1
Dd45	Dryadula	M	31	1
Dd36	Dryadula	F	31	0
Dd121	Dryadula	F	30	1
Dd37	Dryadula	F	30	0
Dd34	Dryadula	M	29	1
Dd04	Dryadula	M	29	1
Dd28	Dryadula	M	28	1
Dd27	Dryadula	F	28	1
Dd72	Dryadula	F	27	1
Dd53	Dryadula	F	27	1
Dd98	Dryadula	F	26	1
Dd99	Dryadula	F	25	1
Dd111	Dryadula	M	24	1
Dd87	Dryadula	F	24	1
Dd113	Dryadula	F	23	1
Dd24	Dryadula	M	23	1
Dd128	Dryadula	M	22	1
Dd115	Dryadula	M	21	1
Dd77	Dryadula	F	19	1
Dd43	Dryadula	F	19	0
Dd122	Dryadula	M	18	1
Dd10	Dryadula	M	18	1
Dd03	Dryadula	F	18	1
Dd51	Dryadula	F	16	1
Dd89	Dryadula	F	15	1
Dd65	Dryadula	M	15	1
Dd05	Dryadula	M	15	0
Dd97	Dryadula	M	14	1
Dd109	Dryadula	F	13	1
Dd114	Dryadula	M	13	1
Dd46	Dryadula	F	13	1
Dd74	Dryadula	M	11	1
Dd42	Dryadula	M	9	1
Dd20	Dryadula	F	9	1
Dd75	Dryadula	F	8	1
Dd41	Dryadula	F	8	1
Dd40	Dryadula	F	8	1
Dd69	Dryadula	M	7	1
Dd68	Dryadula	F	7	1
Dd44	Dryadula	F	7	1
Dd23	Dryadula	M	6	1
Dd60	Dryadula	F	6	0
Dd49	Dryadula	F	5	1
Dd11	Dryadula	F	5	1
Dd02	Dryadula	M	5	1
Dd63	Dryadula	M	5	0
Dd66	Dryadula	M	4	1
Dd54	Dryadula	F	4	1
Dd48	Dryadula	M	4	1
Dd29	Dryadula	M	4	1
Dd25	Dryadula	F	4	1
Dd23	Dryadula	M	3	1
Dd13	Dryadula	M	3	1
H22	Hecale	M	104	1
H13	Hecale	F	101	1
H70	Hecale	M	100	1
H08	Hecale	M	97	1
H42	Hecale	F	96	1
H23	Hecale	F	96	1
H67	Hecale	F	94	1
H62	Hecale	F	94	1
H05	Hecale	F	90	0
H51	Hecale	M	88	1
H09	Hecale	M	87	0
H10	Hecale	M	87	0
H21	Hecale	M	86	1
H17	Hecale	F	85	0
H87	Hecale	F	79	1
H57	Hecale	F	73	1
H39	Hecale	M	73	1
H27	Hecale	F	71	0
H29	Hecale	M	69	1
H31	Hecale	M	69	0
H34	Hecale	M	68	0
H35	Hecale	F	68	0
H47	Hecale	M	67	1
H32	Hecale	F	67	1
H43	Hecale	F	67	0
H45	Hecale	F	67	0
H46	Hecale	M	66	0
H52	Hecale	F	65	0
H53	Hecale	M	65	0
H37	Hecale	F	64	1
H54	Hecale	M	64	0
H56	Hecale	F	64	0
H61	Hecale	M	63	0
H59	Hecale	M	63	0
H64	Hecale	M	62	0
H58	Hecale	F	61	1
H89	Hecale	M	58	1
H25	Hecale	M	58	1
H26	Hecale	M	58	1
H11	Hecale	F	57	1
H06	Hecale	M	55	1
H65	Hecale	M	49	1
H28	Hecale	M	49	1
H24	Hecale	M	49	1
H14	Hecale	F	46	1
H16	Hecale	M	45	1
H19	Hecale	M	44	1
H63	Hecale	F	43	1
H76	Hecale	F	43	0
H73	Hecale	M	41	1
H69	Hecale	F	40	1
H79	Hecale	F	39	0
H40	Hecale	F	38	1
H33	Hecale	M	37	1
H82	Hecale	F	37	0
H86	Hecale	M	36	1
H41	Hecale	M	36	1
H30	Hecale	F	35	1
H90	Hecale	F	35	0
H91	Hecale	M	35	0
H92	Hecale	F	35	0
H93	Hecale	M	35	0
H94	Hecale	F	35	0
H95	Hecale	F	35	0
H96	Hecale	F	34	0
H97	Hecale	F	34	0
H98	Hecale	F	34	0
H99	Hecale	F	34	0
H100	Hecale	F	33	0
H101	Hecale	F	33	0
H102	Hecale	M	32	0
H103	Hecale	F	32	0
H104	Hecale	M	32	0
H105	Hecale	F	32	0
H106	Hecale	F	32	0
H107	Hecale	M	32	0
H108	Hecale	M	32	0
H109	Hecale	M	32	0
H112	Hecale	M	32	0
H113	Hecale	M	32	0
H114	Hecale	F	32	0
H115	Hecale	M	31	0
H116	Hecale	F	31	0
H117	Hecale	M	31	0
H118	Hecale	F	31	0
H119	Hecale	F	31	0
H120	Hecale	M	31	0
H121	Hecale	F	31	0
H122	Hecale	F	31	0
H36	Hecale	F	28	1
H68	Hecale	M	27	1
H123	Hecale	M	27	0
H75	Hecale	M	26	1
H20	Hecale	F	24	1
H124	Hecale	F	20	0
H71	Hecale	F	13	1
H125	Hecale	F	11	0
H66	Hecale	M	10	0
H07	Hecale	M	8	1
H80	Hecale	F	7	1
H85	Hecale	M	6	1
H15	Hecale	F	6	1
H111	Hecale	M	5	1
H88	Hecale	M	5	1
H60	Hecale	F	5	1
H38	Hecale	M	5	1
H12	Hecale	F	5	1
H110	Hecale	F	4	1
H83	Hecale	M	4	1
H81	Hecale	M	4	1
H78	Hecale	M	4	1
H77	Hecale	M	4	1
H74	Hecale	F	4	1
H55	Hecale	M	4	1
H48	Hecale	F	4	1
H18	Hecale	M	4	1
H72	Hecale	M	3	1
H44	Hecale	F	3	1
H84	Hecale	F	2	1
H50	Hecale	F	2	1
M11	Melpomene	M	106	1
M03	Melpomene	M	79	0
M04	Melpomene	F	79	0
M06	Melpomene	F	78	0
M10	Melpomene	M	76	0
M96	Melpomene	M	74	1
M14	Melpomene	F	74	1
M24	Melpomene	F	69	0
M69	Melpomene	M	68	1
M34	Melpomene	F	68	1
M27	Melpomene	F	68	0
M28	Melpomene	M	68	0
M13	Melpomene	M	63	1
M40	Melpomene	M	63	0
M48	Melpomene	F	61	0
M89	Melpomene	M	60	1
M51	Melpomene	M	60	0
M58	Melpomene	F	58	0
M60	Melpomene	F	58	0
M63	Melpomene	M	58	0
M64	Melpomene	F	56	0
M30	Melpomene	F	52	1
M31	Melpomene	F	48	1
M32	Melpomene	M	48	1
M70	Melpomene	M	48	0
M72	Melpomene	F	48	0
M73	Melpomene	F	48	0
M78	Melpomene	F	47	1
M05	Melpomene	F	47	1
M93	Melpomene	F	45	1
M20	Melpomene	F	45	1
M21	Melpomene	M	44	1
M45	Melpomene	F	41	1
M56	Melpomene	F	40	1
M46	Melpomene	M	40	1
M53	Melpomene	F	39	1
M61	Melpomene	F	37	1
M81	Melpomene	F	37	0
M84	Melpomene	F	36	0
M88	Melpomene	F	35	1
M86	Melpomene	F	35	0
M90	Melpomene	M	34	0
M35	Melpomene	M	33	1
M91	Melpomene	M	33	0
M92	Melpomene	M	33	0
M59	Melpomene	M	32	1
M17	Melpomene	F	32	1
M94	Melpomene	F	32	0
M95	Melpomene	F	30	0
M74	Melpomene	M	28	1
M98	Melpomene	M	28	0
M99	Melpomene	F	28	0
M08	Melpomene	F	27	1
M49	Melpomene	M	25	1
M102	Melpomene	M	24	1
M23	Melpomene	M	24	1
M103	Melpomene	F	20	0
M77	Melpomene	F	17	1
M50	Melpomene	F	17	1
M09	Melpomene	F	14	0
M97	Melpomene	M	12	1
M26	Melpomene	M	11	1
M22	Melpomene	M	9	0
M101	Melpomene	F	7	1
M36	Melpomene	F	7	1
M62	Melpomene	M	6	1
M37	Melpomene	F	6	1
M79	Melpomene	F	5	1
M68	Melpomene	F	5	1
M43	Melpomene	M	5	1
M39	Melpomene	F	5	1
M38	Melpomene	M	5	1
M29	Melpomene	F	5	1
M01	Melpomene	F	5	1
M87	Melpomene	F	4	1
M85	Melpomene	F	4	1
M80	Melpomene	M	4	1
M75	Melpomene	F	4	1
M76	Melpomene	M	4	1
M71	Melpomene	M	4	1
M65	Melpomene	F	4	1
M66	Melpomene	M	4	1
M67	Melpomene	M	4	0
M57	Melpomene	M	4	1
M47	Melpomene	F	4	1
M41	Melpomene	M	4	1
M33	Melpomene	M	4	1
M25	Melpomene	M	4	1
M100	Melpomene	M	3	1
M82	Melpomene	F	3	1
M83	Melpomene	F	3	1
M44	Melpomene	M	3	1
M42	Melpomene	M	3	1
M15	Melpomene	M	3	1
M18	Melpomene	M	3	1
M19	Melpomene	F	3	1
M12	Melpomene	M	3	1
M07	Melpomene	M	3	1
M02	Melpomene	F	3	1
M55	Melpomene	F	2	1
M54	Melpomene	M	2	1
M16	Melpomene	M	2	1
M52	Melpomene	M	1	1
DC22	Dryas	M	9	1
DC43	Dryas	F	4	1
DC44	Dryas	M	11	1
DC51	Dryas	F	4	1
DC55	Dryas	F	4	1
DC54	Dryas	F	7	1
DC56	Dryas	M	3	1
DC61	Dryas	M	3	1
DC59	Dryas	F	4	1
DC57	Dryas	M	6	1
DC62	Dryas	F	4	1
DC58	Dryas	F	7	1
DC63	Dryas	F	6	1
DC60	Dryas	F	10	1
DC65	Dryas	M	4	1
DC68	Dryas	F	6	1
DC71	Dryas	M	4	1
DC72	Dryas	M	7	1
DC67	Dryas	F	10	1
DC66	Dryas	F	10	1
DC73	Dryas	M	6	1
DC70	Dryas	F	10	1
DC69	Dryas	M	13	1
DC176	Dryas	F	5	1
DC175	Dryas	F	15	1
DC182	Dryas	M	9	1
DC186	Dryas	F	12	1
DC209	Dryas	M	5	1
DC185	Dryas	F	13	1
DC204	Dryas	M	9	1
DC210	Dryas	F	8	1
DC203	Dryas	M	11	0
DC202	Dryas	M	12	0
DC206	Dryas	M	15	1
DC52	Dryas	M	18	1
DC274	Dryas	M	47	1
DC275	Dryas	M	55	0
DC46	Dryas	M	19	0
DC48	Dryas	F	19	0
DC161	Dryas	F	18	0
DC207	Dryas	M	18	0
DC212	Dryas	M	18	0
DC47	Dryas	M	17	0
DC49	Dryas	M	17	0
DC50	Dryas	M	17	0
DC205	Dryas	M	17	0
DC21	Dryas	M	16	0
DC53	Dryas	M	16	0
DC211	Dryas	F	16	0
DC177	Dryas	M	15	0
DC184	Dryas	M	15	0
DC208	Dryas	F	15	0
DC45	Dryas	F	6	0
DC1	Dryas	F	4	0
DC8	Dryas	M	1	0
DC2	Dryas	M	15	1
DC16	Dryas	F	10	0
DC4	Dryas	M	15	0
DC18	Dryas	F	10	1
DC30	Dryas	F	12	1
DC33	Dryas	M	12	1
DC34	Dryas	F	12	1
DC36	Dryas	F	12	1
DC7	Dryas	M	21	1
DC19	Dryas	F	25	1
DC40	Dryas	F	19	1
DC29	Dryas	M	24	1
DC20	Dryas	M	29	1
DC3	Dryas	M	36	1
DC5	Dryas	M	36	1
DC12	Dryas	F	33	1
DC6	Dryas	F	37	1
DC14	Dryas	F	35	1
DC15	Dryas	M	35	1
DC28	Dryas	M	35	1
DC38	Dryas	M	32	1
DC17	Dryas	F	39	1
DC35	Dryas	M	36	1
DC32	Dryas	M	39	1
DC74	Dryas	M	4	1
DC80	Dryas	F	7	1
DC82	Dryas	F	7	1
DC84	Dryas	M	5	1
DC97	Dryas	F	1	1
DC95	Dryas	F	3	1
DC104	Dryas	M	3	1
DC90	Dryas	F	10	1
DC107	Dryas	F	4	1
DC108	Dryas	M	4	1
DC91	Dryas	F	11	1
DC93	Dryas	F	12	1
DC115	Dryas	M	4	1
DC101	Dryas	M	11	1
DC100	Dryas	M	14	1
DC109	Dryas	F	11	1
DC110	Dryas	F	10	1
DC116	Dryas	F	7	1
DC77	Dryas	F	29	1
DC112	Dryas	F	11	1
DC137	Dryas	M	6	1
DC78	Dryas	F	29	1
DC79	Dryas	M	31	1
DC81	Dryas	F	29	1
DC85	Dryas	M	27	1
DC96	Dryas	F	23	1
DC121	Dryas	M	12	1
DC124	Dryas	F	11	1
DC125	Dryas	M	10	1
DC126	Dryas	M	10	1
DC127	Dryas	M	10	1
DC130	Dryas	M	10	1
DC136	Dryas	F	10	1
DC140	Dryas	M	9	1
DC149	Dryas	M	3	1
DC132	Dryas	F	11	1
DC86	Dryas	M	29	1
DC88	Dryas	F	28	1
DC94	Dryas	F	26	1
DC123	Dryas	F	14	1
DC131	Dryas	M	13	1
DC141	Dryas	M	12	1
DC128	Dryas	F	14	0
DC143	Dryas	M	16	1
DC134	Dryas	F	19	1
DC154	Dryas	M	5	1
DC113	Dryas	F	28	1
DC117	Dryas	F	27	1
DC156	Dryas	M	10	1
DC106	Dryas	M	33	1
DC114	Dryas	M	31	1
DC118	Dryas	M	29	1
DC139	Dryas	M	24	1
DC158	Dryas	F	8	1
DC159	Dryas	F	6	1
DC119	Dryas	M	30	1
DC145	Dryas	F	24	1
DC122	Dryas	F	29	1
DC173	Dryas	M	1	1
DC142	Dryas	M	33	1
DC138	Dryas	M	33	1
DC148	Dryas	F	30	1
DC172	Dryas	M	8	1
DC179	Dryas	M	3	1
DC144	Dryas	F	37	1
DC146	Dryas	F	36	1
DC150	Dryas	F	30	1
DC153	Dryas	M	26	1
DC151	Dryas	F	28	1
DC193	Dryas	M	3	1
DC152	Dryas	F	29	1
DC178	Dryas	M	9	0
DC189	Dryas	F	8	1
DC157	Dryas	M	30	1
DC187	Dryas	F	9	1
DC197	Dryas	F	8	1
DC171	Dryas	M	21	1
DC180	Dryas	F	15	1
DC201	Dryas	M	11	1
DC195	Dryas	F	14	1
DC166	Dryas	M	28	1
DC191	Dryas	M	16	1
DC199	Dryas	M	14	1
DC196	Dryas	F	17	1
DC198	Dryas	F	16	1
DC163	Dryas	M	31	0
DC165	Dryas	F	31	1
DC164	Dryas	M	31	1
DC181	Dryas	M	23	1
DC188	Dryas	M	22	1
DC200	Dryas	M	18	1
DC170	Dryas	M	32	1
DC192	Dryas	M	22	1
DC194	Dryas	M	35	1
DC98	Dryas	F	43	1
DC103	Dryas	F	41	1
DC111	Dryas	M	42	1
DC168	Dryas	F	41	0
DC162	Dryas	F	41	0
DC174	Dryas	M	38	0
DC135	Dryas	M	29	0
DC213	Dryas	M	2	1
DC215	Dryas	M	4	1
DC217	Dryas	M	6	1
DC220	Dryas	M	4	1
DC222	Dryas	M	6	1
DC214	Dryas	F	19	1
DC216	Dryas	M	23	1
DC218	Dryas	F	25	1
DC219	Dryas	M	25	1
DC221	Dryas	M	19	1
DC225	Dryas	M	17	1
DC233	Dryas	F	15	1
DC235	Dryas	M	14	1
DC250	Dryas	F	3	0
DC251	Dryas	M	3	1
DC224	Dryas	F	22	1
DC229	Dryas	F	22	1
DC231	Dryas	F	20	1
DC236	Dryas	M	19	1
DC237	Dryas	F	20	0
DC266	Dryas	F	5	1
DC276	Dryas	M	3	1
DC268	Dryas	F	6	1
DC290	Dryas	F	4	1
DC259	Dryas	F	10	1
DC285	Dryas	F	6	1
DC286	Dryas	F	6	1
DC292	Dryas	F	7	1
DC244	Dryas	F	24	1
DC241	Dryas	F	26	1
DC243	Dryas	F	26	1
DC249	Dryas	M	19	1
DC238	Dryas	M	31	1
DC255	Dryas	F	20	1
DC267	Dryas	M	20	1
DC271	Dryas	M	19	1
DC272	Dryas	F	19	1
DC252	Dryas	F	24	1
DC261	Dryas	F	22	1
DC247	Dryas	F	26	1
DC256	Dryas	M	23	1
DC280	Dryas	M	20	1
DC254	Dryas	M	25	1
DC253	Dryas	F	25	1
DC279	Dryas	M	21	1
DC289	Dryas	M	20	1
DC262	Dryas	F	27	1
DC265	Dryas	F	26	1
DC269	Dryas	M	25	1
DC278	Dryas	F	24	1
DC281	Dryas	F	24	1
DC277	Dryas	M	25	1
DC270	Dryas	F	27	1
DC273	Dryas	F	30	1
DC284	Dryas	F	29	1
DC288	Dryas	M	30	1
DC300	Dryas	F	16	1
DC283	Dryas	M	32	1
DC293	Dryas	F	20	1
DC302	Dryas	M	21	1
DC296	Dryas	M	26	1
DC301	Dryas	F	24	1
DC230	Dryas	F	34	1
DC226	Dryas	M	34	1
DC239	Dryas	M	32	1
DC223	Dryas	F	36	1
DC245	Dryas	M	32	1
DC240	Dryas	M	34	1
DC264	Dryas	M	32	1
DC291	Dryas	F	34	1
DC234	Dryas	M	37	1
DC297	Dryas	M	31	1
DC246	Dryas	M	65	1
DC295	Dryas	F	35	1
DC260	Dryas	M	68	1
DC298	Dryas	M	44	0
DC258	Dryas	F	35	0
DC242	Dryas	F	35	0
DC228	Dryas	F	34	0
DC227	Dryas	F	23	0
DC287	Dryas	M	21	0
DC257	Dryas	F	19	1
DC299	Dryas	F	22	1

## Sheet: Supp_Data_4
ID	Species_specific	Species	Sex	Eclosed	Released	Max_age	Last.sighted	Death
Eu1	Eueides isabella	E_isabella	F	2022-02-25	2022-02-26	21	2022-03-18	NA
Eu2	Eueides isabella	E_isabella	F	2022-02-26	2022-02-26	NA	#N/A	NA
Eu3	Eueides isabella	E_isabella	M	2022-02-28	2022-02-28	NA	#N/A	NA
Eu4	Eueides isabella	E_isabella	M	2022-03-01	2022-03-01	NA	#N/A	NA
E1	Erato demophoon	H_erato	M	2022-03-02	2022-03-02	NA	#N/A	NA
E2	Erato demophoon	H_erato	M	2022-03-02	2022-03-02	NA	#N/A	NA
Eu5	Eueides isabella	E_isabella	M	2022-03-02	2022-03-02	50	2022-04-21	NA
Eu6	Eueides isabella	E_isabella	F	2022-03-03	2022-03-03	NA	#N/A	NA
Eu7	Eueides isabella	E_isabella	M	2022-03-03	2022-03-03	NA	#N/A	NA
Eu8	Eueides isabella	E_isabella	M	2022-03-03	2022-03-03	NA	#N/A	NA
Eu9	Eueides isabella	E_isabella	F	2022-03-04	2022-03-04	NA	#N/A	NA
Eu10	Eueides isabella	E_isabella	F	2022-03-07	2022-03-07	NA	#N/A	NA
Eu11	Eueides isabella	E_isabella	M	2022-03-07	2022-03-07	NA	#N/A	NA
Eu12	Eueides isabella	E_isabella	F	2022-03-07	2022-03-07	NA	#N/A	NA
Eu13	Eueides isabella	E_isabella	F	2022-03-07	2022-03-07	NA	#N/A	NA
Eu14	Eueides isabella	E_isabella	F	2022-03-07	2022-03-07	NA	#N/A	NA
Eu15	Eueides isabella	E_isabella	F	2022-03-07	2022-03-07	NA	#N/A	NA
Eu16	Eueides isabella	E_isabella	M	2022-03-07	2022-03-07	NA	#N/A	NA
R2	Melpomene rosina	H_melpomene	M	2022-03-08	2022-03-09	50	2022-04-27	NA
R1	Melpomene rosina	H_melpomene	M	2022-03-09	2022-03-09	79	2022-05-27	NA
Di1	Dione juno	D_juno	M	2022-03-10	2022-03-10	NA	#N/A	NA
Di2	Dione juno	D_juno	F	2022-03-10	2022-03-10	NA	#N/A	NA
Di3	Dione juno	D_juno	M	2022-03-10	2022-03-10	NA	#N/A	NA
Di4	Dione juno	D_juno	F	2022-03-10	2022-03-10	NA	#N/A	NA
Di10	Dione juno	D_juno	M	2022-03-11	2022-03-11	NA	#N/A	NA
Di11	Dione juno	D_juno	F	2022-03-11	2022-03-11	NA	#N/A	NA
Di12	Dione juno	D_juno	F	2022-03-11	2022-03-11	NA	#N/A	NA
Di13	Dione juno	D_juno	F	2022-03-11	2022-03-11	NA	#N/A	NA
Di14	Dione juno	D_juno	F	2022-03-11	2022-03-11	NA	#N/A	NA
Di15	Dione juno	D_juno	M	2022-03-11	2022-03-11	NA	#N/A	NA
Di16	Dione juno	D_juno	M	2022-03-11	2022-03-11	NA	#N/A	NA
Di5	Dione juno	D_juno	M	2022-03-11	2022-03-11	NA	#N/A	NA
Di6	Dione juno	D_juno	M	2022-03-11	2022-03-11	NA	#N/A	NA
Di7	Dione juno	D_juno	F	2022-03-11	2022-03-11	NA	#N/A	NA
Di8	Dione juno	D_juno	F	2022-03-11	2022-03-11	NA	#N/A	NA
Di9	Dione juno	D_juno	M	2022-03-11	2022-03-11	NA	#N/A	NA
Eu17	Eueides isabella	E_isabella	F	2022-03-11	2022-03-11	3	#N/A	2022-03-14
R3	Melpomene rosina	H_melpomene	M	2022-03-11	2022-03-11	NA	#N/A	NA
Di17	Dione juno	D_juno	F	2022-03-13	2022-03-11	NA	#N/A	NA
Di18	Dione juno	D_juno	F	2022-03-13	2022-03-11	NA	#N/A	NA
Di19	Dione juno	D_juno	F	2022-03-13	2022-03-11	2	2022-03-15	NA
Di20	Dione juno	D_juno	F	2022-03-13	2022-03-11	4	2022-03-17	NA
Di21	Dione juno	D_juno	M	2022-03-13	2022-03-11	1	2022-03-14	NA
Di22	Dione juno	D_juno	F	2022-03-16	2022-03-17	NA	#N/A	NA
Di23	Dione juno	D_juno	M	2022-03-16	2022-03-17	NA	#N/A	NA
Di24	Dione juno	D_juno	M	2022-03-16	2022-03-17	5	2022-03-21	NA
Di25	Dione juno	D_juno	F	2022-03-16	2022-03-17	2	2022-03-18	NA
Di26	Dione juno	D_juno	F	2022-03-16	2022-03-17	NA	#N/A	NA
Di27	Dione juno	D_juno	M	2022-03-16	2022-03-17	NA	#N/A	NA
Do1	Doris	H_doris	F	2022-03-17	2022-03-17	NA	#N/A	NA
Di28	Dione juno	D_juno	F	2022-03-18	2022-03-18	NA	#N/A	NA
Do10	Doris	H_doris	M	2022-03-18	2022-03-18	NA	#N/A	NA
Do11	Doris	H_doris	F	2022-03-18	2022-03-18	3	2022-03-21	NA
Do12	Doris	H_doris	F	2022-03-18	2022-03-18	8	2022-03-26	NA
Do13	Doris	H_doris	F	2022-03-18	2022-03-18	NA	#N/A	NA
Do14	Doris	H_doris	F	2022-03-18	2022-03-18	11	2022-03-29	NA
Do15	Doris	H_doris	F	2022-03-18	2022-03-18	5	2022-03-23	NA
Do16	Doris	H_doris	M	2022-03-18	2022-03-18	8	2022-03-26	NA
Do17	Doris	H_doris	M	2022-03-18	2022-03-18	7	2022-03-25	NA
Do18	Doris	H_doris	F	2022-03-18	2022-03-18	26	2022-04-13	NA
Do19	Doris	H_doris	F	2022-03-18	2022-03-18	26	2022-04-13	NA
Do2	Doris	H_doris	F	2022-03-18	2022-03-18	27	2022-04-14	NA
Do20	Doris	H_doris	F	2022-03-18	2022-03-18	12	2022-03-30	NA
Do21	Doris	H_doris	F	2022-03-18	2022-03-18	25	2022-04-12	NA
Do22	Doris	H_doris	F	2022-03-18	2022-03-18	14	2022-04-01	NA
Do23	Doris	H_doris	M	2022-03-18	2022-03-18	7	2022-03-25	NA
Do24	Doris	H_doris	M	2022-03-18	2022-03-18	27	2022-04-14	NA
Do25	Doris	H_doris	F	2022-03-18	2022-03-18	21	2022-04-08	NA
Do26	Doris	H_doris	M	2022-03-18	2022-03-18	7	2022-03-25	NA
Do27	Doris	H_doris	M	2022-03-18	2022-03-18	NA	#N/A	NA
Do28	Doris	H_doris	M	2022-03-18	2022-03-18	NA	#N/A	NA
Do29	Doris	H_doris	M	2022-03-18	2022-03-18	7	2022-03-25	NA
Do3	Doris	H_doris	F	2022-03-18	2022-03-18	21	2022-04-08	NA
Do30	Doris	H_doris	M	2022-03-18	2022-03-18	NA	#N/A	NA
Do4	Doris	H_doris	M	2022-03-18	2022-03-18	25	2022-04-12	NA
Do5	Doris	H_doris	F	2022-03-18	2022-03-18	26	2022-04-13	NA
Do6	Doris	H_doris	F	2022-03-18	2022-03-18	24	2022-04-11	NA
Do7	Doris	H_doris	F	2022-03-18	2022-03-18	26	2022-04-13	NA
Do8	Doris	H_doris	F	2022-03-18	2022-03-18	NA	#N/A	NA
Do9	Doris	H_doris	M	2022-03-18	2022-03-18	35	2022-04-22	NA
Di29	Dione juno	D_juno	F	2022-03-19	2022-03-19	NA	#N/A	NA
Di30	Dione juno	D_juno	F	2022-03-19	2022-03-19	NA	#N/A	NA
Di31	Dione juno	D_juno	F	2022-03-19	2022-03-19	2	2022-03-21	NA
Di32	Dione juno	D_juno	F	2022-03-19	2022-03-19	2	2022-03-21	NA
Di33	Dione juno	D_juno	M	2022-03-19	2022-03-19	7	2022-03-26	NA
Di34	Dione juno	D_juno	F	2022-03-19	2022-03-19	NA	#N/A	NA
Di35	Dione juno	D_juno	M	2022-03-19	2022-03-19	11	2022-03-30	NA
Di36	Dione juno	D_juno	M	2022-03-20	2022-03-20	NA	#N/A	NA
Di37	Dione juno	D_juno	F	2022-03-20	2022-03-20	NA	#N/A	NA
Di38	Dione juno	D_juno	M	2022-03-20	2022-03-20	NA	#N/A	NA
Di39	Dione juno	D_juno	M	2022-03-20	2022-03-20	NA	#N/A	NA
Di40	Dione juno	D_juno	M	2022-03-20	2022-03-20	NA	#N/A	NA
Di41	Dione juno	D_juno	M	2022-03-20	2022-03-20	NA	#N/A	NA
Do31	Doris	H_doris	M	2022-03-20	2022-03-20	22	2022-04-11	NA
Di42	Dione juno	D_juno	M	2022-03-21	2022-03-21	NA	#N/A	NA
Di43	Dione juno	D_juno	M	2022-03-21	2022-03-21	NA	#N/A	NA
Di44	Dione juno	D_juno	M	2022-03-21	2022-03-21	NA	#N/A	NA
Eu18	Eueides isabella	E_isabella	M	2022-03-24	2022-03-24	2	2022-03-26	NA
Cyd1	Cydno chioneus	H_cydno	M	2022-03-24	2022-03-24	55	2022-05-18	NA
Cyd2	Cydno chioneus	H_cydno	F	2022-03-24	NA	5	2022-03-29	NA
Cyd3	Cydno chioneus	H_cydno	M	2022-03-24	2022-03-24	8	2022-04-01	NA
Cyr1	Erato cyrbia	H_erato	M	2022-03-24	2022-03-24	18	2022-04-11	NA
Di45	Dione juno	D_juno	M	2022-03-24	2022-03-24	NA	#N/A	NA
Ec1	Melpomene ecuadorensis	H_melpomene	M	2022-03-26	2022-03-26	101	2022-07-05	NA
Ec2	Melpomene ecuadorensis	H_melpomene	F	2022-03-26	2022-03-26	23	2022-04-18	NA
R4	Melpomene rosina	H_melpomene	F	2022-03-26	2022-03-26	NA	#N/A	NA
Sap1	Sapho sapho	H_sapho	F	2022-03-25	2022-03-25	39	2022-05-03	NA
Pac1	Pachinus	H_pachinus	M	2022-03-27	2022-03-27	10	2022-04-06	NA
Eu19	Eueides isabella	E_isabella	F	2022-03-29	2022-03-29	1	2022-03-30	NA
Cyd4	Cydno chioneus	H_cydno	M	2022-03-31	2022-03-31	35	2022-05-05	NA
Pac2	Pachinus	H_pachinus	M	2022-03-31	2022-03-31	49	2022-05-19	NA
Ec3	Melpomene ecuadorensis	H_melpomene	M	2022-03-31	2022-03-31	53	2022-05-23	NA
D53	Dryas	D_iulia	M	2022-03-15	2022-03-31	NA	#N/A	NA
Sap2	Sapho sapho	H_sapho	M	2022-04-01	2022-04-01	NA	#N/A	NA
At1	Atthis	H_atthis	M	2022-04-01	2022-04-01	46	2022-05-17	NA
Lat1	Erato lattivita	H_erato	M	2022-04-02	2022-04-02	NA	#N/A	NA
Zu1	Hecale zuleika	H_hecale	M	2022-04-02	2022-04-02	59	2022-05-31	NA
Zu2	Hecale zuleika	H_hecale	M	2022-04-04	2022-04-04	78	2022-06-21	NA
Zu3	Hecale zuleika	H_hecale	M	2022-04-04	2022-04-04	22	2022-04-26	NA
Sar1	Sara	H_sara	F	2022-04-04	2022-04-04	74	2022-06-17	NA
Sar2	Sara	H_sara	F	2022-04-04	2022-04-04	86	2022-06-29	NA
Sar3	Sara	H_sara	M	2022-04-04	2022-04-04	31	2022-05-05	NA
Sap3	Sapho sapho	H_sapho	M	2022-04-06	2022-04-06	27	2022-05-03	NA
Sap4	Sapho sapho	H_sapho	F	2022-04-06	2022-04-06	29	2022-05-05	NA
Sap5	Sapho sapho	H_sapho	M	2022-04-06	2022-04-06	55	2022-05-31	NA
Hew1	Hewitsoni	H_hewitsoni	M	2022-04-06	2022-04-06	41	2022-05-17	NA
R5	Melpomene rosina	H_melpomene	M	2022-04-06	2022-04-06	92	2022-07-07	NA
Sap6	Sapho sapho	H_sapho	M	2022-04-07	2022-04-07	95	2022-07-11	NA
Hew2	Hewitsoni	H_hewitsoni	M	2022-04-07	2022-04-07	NA	#N/A	NA
R6	Melpomene rosina	H_melpomene	M	2022-04-07	2022-03-07	47	2022-05-24	NA
R7	Melpomene rosina	H_melpomene	M	2022-04-08	2022-04-08	25	2022-05-03	NA
R8	Melpomene rosina	H_melpomene	M	2022-04-08	2022-04-08	61	2022-06-08	NA
R9	Melpomene rosina	H_melpomene	M	2022-04-08	2022-04-08	NA	#N/A	NA
Sap7	Sapho sapho	H_sapho	M	2022-04-08	2022-04-08	25	2022-05-03	NA
Sap8	Sapho sapho	H_sapho	F	2022-04-08	2022-04-08	67	2022-06-14	NA
Sap9	Sapho sapho	H_sapho	M	2022-04-09	2022-04-09	73	2022-06-21	NA
Sap10	Sapho sapho	H_sapho	M	2022-04-09	2022-04-09	67	2022-06-15	NA
Sap11	Sapho sapho	H_sapho	F	2022-04-09	2022-04-09	60	2022-06-08	NA
Sap12	Sapho sapho	H_sapho	F	2022-04-09	2022-04-09	61	2022-06-09	NA
Sap13	Sapho sapho	H_sapho	M	2022-04-09	2022-04-09	129	2022-08-16	NA
Sap14	Sapho sapho	H_sapho	F	2022-04-09	2022-04-09	143	2022-08-30	NA
Sap15	Sapho sapho	H_sapho	M	2022-04-09	2022-04-09	129	2022-08-16	NA
Sap16	Sapho sapho	H_sapho	M	2022-04-09	2022-04-09	52	2022-05-31	NA
Sap17	Sapho sapho	H_sapho	M	2022-04-09	2022-04-09	67	2022-06-15	NA
Sap18	Sapho sapho	H_sapho	M	2022-04-09	2022-04-09	52	2022-05-31	NA
Sap19	Sapho sapho	H_sapho	M	2022-04-09	2022-04-09	26	2022-05-05	NA
Sap20	Sapho sapho	H_sapho	F	2022-04-09	2022-04-09	12	2022-04-21	NA
Sap21	Sapho sapho	H_sapho	M	2022-04-09	2022-04-09	67	2022-06-15	NA
Sap22	Sapho sapho	H_sapho	M	2022-04-09	2022-04-09	68	2022-06-16	NA
Sap23	Sapho sapho	H_sapho	M	2022-04-09	2022-04-09	67	2022-06-15	NA
Sap24	Sapho sapho	H_sapho	F	2022-04-09	2022-04-09	3	2022-04-12	NA
Sap25	Sapho sapho	H_sapho	F	2022-04-09	2022-04-09	12	2022-04-21	NA
Sap26	Sapho sapho	H_sapho	M	2022-04-09	2022-04-09	60	2022-06-08	NA
Sap27	Sapho sapho	H_sapho	M	2022-04-09	2022-04-09	96	2022-07-14	NA
R10	Melpomene rosina	H_melpomene	M	2022-04-09	2022-04-09	NA	#N/A	NA
R11	Melpomene rosina	H_melpomene	M	2022-04-09	2022-04-09	52	2022-05-31	NA
R12	Melpomene rosina	H_melpomene	M	2022-04-09	2022-04-09	73	2022-06-21	NA
E20	Erato demophoon	H_erato	M	2022-04-10	2022-04-10	86	2022-07-05	NA
E21	Erato demophoon	H_erato	M	2022-04-10	2022-04-10	59	2022-06-08	NA
Sar21	Sara	H_sara	M	2022-04-11	2022-04-11	11	2022-04-22	NA
Sar22	Sara	H_sara	F	2022-04-11	2022-04-11	36	2022-05-17	NA
Sar23	Sara	H_sara	M	2022-04-11	2022-04-11	14	2022-04-25	NA
Sar24	Sara	H_sara	F	2022-04-11	2022-04-11	NA	#N/A	NA
Sar25	Sara	H_sara	M	2022-04-11	2022-04-11	24	2022-05-05	NA
Sar26	Sara	H_sara	F	2022-04-11	2022-04-11	18	2022-04-29	NA
Sar27	Sara	H_sara	M	2022-04-11	2022-04-11	22	2022-05-03	NA
Sar28	Sara	H_sara	M	2022-04-11	2022-04-11	22	2022-05-03	NA
Sar29	Sara	H_sara	M	2022-04-11	2022-04-11	1	2022-04-12	NA
Sar30	Sara	H_sara	F	2022-04-11	2022-04-11	3	2022-04-14	NA
Sar31	Sara	H_sara	F	2022-04-11	2022-04-11	NA	#N/A	NA
Sar32	Sara	H_sara	F	2022-04-11	2022-04-11	25	2022-05-06	NA
Sar33	Sara	H_sara	M	2022-04-11	2022-04-11	1	2022-04-12	NA
Sar34	Sara	H_sara	M	2022-04-11	2022-04-11	NA	#N/A	NA
Sar35	Sara	H_sara	M	2022-04-11	2022-04-11	NA	#N/A	NA
Sar36	Sara	H_sara	F	2022-04-11	2022-04-11	38	2022-05-19	NA
Sar37	Sara	H_sara	F	2022-04-11	2022-04-11	18	2022-04-29	NA
Sar38	Sara	H_sara	F	2022-04-11	2022-04-11	24	2022-05-05	NA
Sar39	Sara	H_sara	F	2022-04-11	2022-04-11	NA	#N/A	NA
Sar40	Sara	H_sara	M	2022-04-11	2022-04-11	15	2022-04-26	NA
Sar41	Sara	H_sara	M	2022-04-11	2022-04-11	9	2022-04-20	NA
Sar42	Sara	H_sara	M	2022-04-11	2022-04-11	25	2022-05-06	NA
Sar43	Sara	H_sara	M	2022-04-11	2022-04-11	7	2022-04-18	NA
Sar44	Sara	H_sara	M	2022-04-11	2022-04-11	25	2022-05-06	NA
Sar45	Sara	H_sara	F	2022-04-11	2022-04-11	NA	#N/A	NA
R13	Melpomene rosina	H_melpomene	M	2022-04-11	2022-04-11	79	2022-06-29	NA
R14	Melpomene rosina	H_melpomene	M	2022-04-11	2022-04-11	81	2022-07-01	NA
R15	Melpomene rosina	H_melpomene	M	2022-04-11	2022-04-11	94	2022-07-14	NA
Eu20	Eueides isabella	E_isabella	M	2022-04-11	2022-04-11	NA	#N/A	NA
Hew3	Hewitsoni	H_hewitsoni	M	2022-04-11	2022-04-11	9	2022-04-20	NA
Pac3	Pachinus	H_pachinus	M	2022-04-12	2022-04-12	58	2022-06-09	NA
Ch1	Charitonia	H_charitonia	M	2022-04-12	2022-04-12	22	2022-05-04	NA
R19	Melpomene rosina	H_melpomene	M	2022-04-12	2022-04-12	34	2022-05-16	NA
R17	Melpomene rosina	H_melpomene	M	2022-04-13	2022-04-13	37	2022-05-20	NA
R20	Melpomene rosina	H_melpomene	M	2022-04-13	2022-04-13	56	2022-06-08	NA
R21	Melpomene rosina	H_melpomene	M	2022-04-13	2022-04-13	15	2022-04-28	NA
R22	Melpomene rosina	H_melpomene	M	2022-04-13	2022-04-13	37	2022-05-20	NA
Sar4	Sara	H_sara	M	2022-04-13	2022-04-13	1	2022-04-14	NA
Sar5	Sara	H_sara	M	2022-04-13	2022-04-13	43	2022-05-26	NA
Sar6	Sara	H_sara	M	2022-04-13	2022-04-13	13	2022-04-26	NA
Sar7	Sara	H_sara	M	2022-04-13	2022-04-13	NA	#N/A	NA
Sar8	Sara	H_sara	M	2022-04-13	2022-04-13	1	2022-04-14	NA
Sar9	Sara	H_sara	F	2022-04-13	2022-04-13	NA	#N/A	NA
Eu21	Eueides isabella	E_isabella	F	2022-04-14	2022-04-14	4	2022-04-18	NA
Eu22	Eueides isabella	E_isabella	M	2022-04-14	2022-04-14	NA	#N/A	NA
At2	Atthis	H_atthis	M	2022-04-14	2022-04-14	NA	#N/A	NA
Eu23	Eueides isabella	E_isabella	F	2022-04-15	2022-04-16	NA	#N/A	NA
Eu24	Eueides isabella	E_isabella	F	2022-04-15	2022-04-16	6	2022-04-21	NA
At3	Atthis	H_atthis	F	2022-04-15	2022-04-16	33	2022-05-18	NA
R23	Melpomene rosina	H_melpomene	F	2022-04-15	2022-04-16	70	2022-06-24	NA
R24	Melpomene rosina	H_melpomene	F	2022-04-15	2022-04-16	76	2022-06-30	NA
R25	Melpomene rosina	H_melpomene	M	2022-04-16	2022-04-16	54	2022-06-09	NA
R26	Melpomene rosina	H_melpomene	M	2022-04-16	2022-04-16	62	2022-06-17	NA
R27	Melpomene rosina	H_melpomene	F	2022-04-17	2022-04-17	80	2022-07-06	NA
R28	Melpomene rosina	H_melpomene	F	2022-04-17	2022-04-17	102	2022-07-28	NA
R29	Melpomene rosina	H_melpomene	F	2022-04-17	2022-04-17	31	2022-05-18	NA
R30	Melpomene rosina	H_melpomene	F	2022-04-17	2022-04-17	44	2022-05-31	NA
R31	Melpomene rosina	H_melpomene	F	2022-04-17	2022-04-17	12	2022-04-29	NA
R32	Melpomene rosina	H_melpomene	F	2022-04-17	2022-04-17	44	2022-05-31	NA
R33	Melpomene rosina	H_melpomene	F	2022-04-17	2022-04-17	88	2022-07-14	NA
R34	Melpomene rosina	H_melpomene	F	2022-04-17	2022-04-17	18	2022-05-05	NA
R35	Melpomene rosina	H_melpomene	F	2022-04-17	2022-04-17	79	2022-07-05	NA
At4	Atthis	H_atthis	M	2022-04-17	2022-04-17	44	2022-05-31	NA
At5	Atthis	H_atthis	F	2022-04-17	2022-04-17	NA	#N/A	NA
At6	Atthis	H_atthis	M	2022-04-17	2022-04-17	12	2022-04-29	NA
At7	Atthis	H_atthis	F	2022-04-17	2022-04-17	NA	#N/A	NA
At8	Atthis	H_atthis	M	2022-04-17	2022-04-17	31	2022-05-18	NA
Pac4	Pachinus	H_pachinus	M	2022-04-17	2022-04-17	39	2022-05-26	NA
Ec4	Melpomene ecuadorensis	H_melpomene	F	2022-04-17	2022-04-17	12	2022-04-29	NA
Ec5	Melpomene ecuadorensis	H_melpomene	F	2022-04-17	2022-04-17	40	2022-05-27	NA
Sar10	Sara	H_sara	M	2022-04-17	2022-04-18	NA	#N/A	NA
Sar11	Sara	H_sara	M	2022-04-17	2022-04-18	39	2022-05-26	NA
Sar12	Sara	H_sara	M	2022-04-17	2022-04-18	44	2022-05-31	NA
Sar13	Sara	H_sara	F	2022-04-17	2022-04-18	37	2022-05-24	NA
Sar14	Sara	H_sara	F	2022-04-17	2022-04-18	1	2022-04-18	NA
Sar15	Sara	H_sara	F	2022-04-17	2022-04-18	1	2022-04-18	NA
Sar16	Sara	H_sara	F	2022-04-17	2022-04-18	NA	#N/A	NA
Sar17	Sara	H_sara	M	2022-04-17	2022-04-18	60	2022-06-16	NA
Sar18	Sara	H_sara	M	2022-04-17	2022-04-18	60	2022-06-16	NA
Sar19	Sara	H_sara	F	2022-04-17	2022-04-18	75	2022-07-01	NA
Sar20	Sara	H_sara	M	2022-04-17	2022-04-18	NA	#N/A	NA
Sar46	Sara	H_sara	F	2022-04-17	2022-04-18	NA	#N/A	NA
Sar47	Sara	H_sara	M	2022-04-17	2022-04-18	39	2022-05-26	NA
Sar48	Sara	H_sara	F	2022-04-17	2022-04-18	1	2022-04-18	NA
Sar49	Sara	H_sara	M	2022-04-17	2022-04-18	29	2022-05-16	NA
Sar50	Sara	H_sara	M	2022-04-17	2022-04-18	97	2022-07-23	NA
Sar51	Sara	H_sara	F	2022-04-17	2022-04-18	10	2022-04-27	NA
Sar52	Sara	H_sara	M	2022-04-17	2022-04-18	68	2022-06-24	NA
Sar53	Sara	H_sara	M	2022-04-17	2022-04-18	68	2022-06-24	NA
Sar54	Sara	H_sara	F	2022-04-17	2022-04-18	NA	#N/A	NA
Sar55	Sara	H_sara	F	2022-04-17	2022-04-18	NA	#N/A	NA
Sar56	Sara	H_sara	M	2022-04-17	2022-04-18	59	2022-06-15	NA
Sar57	Sara	H_sara	F	2022-04-17	2022-04-18	52	2022-06-08	NA
Sar58	Sara	H_sara	F	2022-04-17	2022-04-18	NA	#N/A	NA
Sar59	Sara	H_sara	F	2022-04-17	2022-04-18	1	2022-04-18	NA
Sar60	Sara	H_sara	M	2022-04-17	2022-04-18	80	2022-07-06	NA
Sar61	Sara	H_sara	M	2022-04-17	2022-04-18	5	2022-04-22	NA
Sar62	Sara	H_sara	F	2022-04-17	2022-04-18	5	2022-04-22	NA
Sar63	Sara	H_sara	M	2022-04-17	2022-04-18	39	2022-05-26	NA
Sar64	Sara free	H_sara	M	2022-04-17	2022-04-18	30	2022-05-17	NA
Sar65	Sara	H_sara	F	2022-04-17	2022-04-18	NA	#N/A	NA
Sar66	Sara	H_sara	M	2022-04-17	2022-04-18	107	2022-08-02	NA
Sar67	Sara	H_sara	F	2022-04-17	2022-04-18	NA	#N/A	NA
Sar68	Sara	H_sara	F	2022-04-17	2022-04-18	NA	#N/A	NA
Sar69	Sara	H_sara	F	2022-04-17	2022-04-18	NA	#N/A	NA
R38	Melpomene rosina	H_melpomene	F	2022-04-18	2022-04-18	67	2022-06-24	NA
R39	Melpomene rosina	H_melpomene	F	2022-04-18	2022-04-18	58	2022-06-15	NA
Ec8	Melpomene ecuadorensis	H_melpomene	F	2022-04-18	2022-04-18	NA	#N/A	NA
Ec9	Melpomene ecuadorensis	H_melpomene	M	2022-04-18	2022-04-18	36	2022-05-24	NA
Ple1	Melpomene plesseni	H_melpomene	M	2022-04-18	2022-04-18	15	2022-05-03	NA
At9	Atthis	H_atthis	M	2022-04-18	2022-04-18	NA	#N/A	NA
At10	Atthis	H_atthis	M	2022-04-18	2022-04-18	NA	#N/A	NA
At11	Atthis	H_atthis	M	2022-04-18	2022-04-18	NA	#N/A	NA
At12	Atthis	H_atthis	M	2022-04-18	2022-04-18	31	2022-05-19	NA
E5	Erato demophoon	H_erato	F	2022-03-13	2022-04-18	NA	#N/A	NA
E12	Erato demophoon	H_erato	F	2022-03-28	2022-04-18	52	2022-05-19	NA
E22	Erato demophoon	H_erato	M	2022-04-11	2022-04-18	79	2022-06-29	NA
E23	Erato demophoon	H_erato	M	2022-04-11	2022-04-18	85	2022-07-05	NA
E24	Erato demophoon	H_erato	M	2022-04-11	2022-04-18	81	2022-07-01	NA
E25	Erato demophoon	H_erato	M	2022-04-11	2022-04-18	58	2022-06-08	NA
E13	Erato demophoon	H_erato	F	2022-03-29	2022-04-18	NA	#N/A	NA
E6	Erato demophoon	H_erato	F	2022-03-17	2022-04-18	NA	#N/A	NA
E7	Erato demophoon	H_erato	M	2022-03-18	2022-04-18	NA	#N/A	NA
E14	Erato demophoon	H_erato	M	2022-04-01	2022-04-18	55	2022-05-26	NA
E15	Erato demophoon	H_erato	M	2022-04-02	2022-04-18	67	2022-06-08	NA
E16	Erato demophoon	H_erato	M	2022-04-02	2022-04-18	25	2022-04-27	NA
E18	Erato demophoon	H_erato	M	2022-04-06	2022-04-18	NA	#N/A	NA
E11	Erato demophoon	H_erato	M	2022-03-25	2022-04-18	60	2022-05-24	NA
E17	Erato demophoon	H_erato	F	2022-04-07	2022-04-18	53	2022-05-30	NA
Pac5	Pachinus	H_pachinus	M	2022-04-19	2022-04-19	NA	#N/A	NA
Pac6	Pachinus	H_pachinus	M	2022-04-19	2022-04-19	NA	#N/A	NA
Nu1	Numata	H_numata	M	2022-04-19	2022-04-19	NA	#N/A	NA
Nu2	Numata	H_numata	M	2022-04-19	2022-04-19	29	2022-05-18	NA
At13	Atthis	H_atthis	F	2022-04-19	2022-04-19	3	2022-04-22	NA
At14	Atthis	H_atthis	F	2022-04-19	2022-04-19	14	2022-05-03	NA
Zu4	Hecale zuleika	H_hecale	M	2022-04-19	2022-04-19	15	2022-05-04	NA
MHy1	Melpomene hybrid	H_melpomene	F	2022-04-19	2022-04-19	8	2022-04-27	NA
MHy2	Melpomene hybrid	H_melpomene	F	2022-04-19	2022-04-19	17	2022-05-06	NA
MHy3	Melpomene hybrid	H_melpomene	M	2022-04-19	2022-04-19	NA	#N/A	NA
MHy4	Melpomene hybrid	H_melpomene	F	2022-04-19	2022-04-19	28	2022-05-17	NA
MHy5	Melpomene hybrid	H_melpomene	F	2022-04-19	2022-04-19	NA	#N/A	NA
MHy6	Melpomene hybrid	H_melpomene	M	2022-04-19	2022-04-19	NA	#N/A	NA
MHy7	Melpomene hybrid	H_melpomene	F	2022-04-19	2022-04-19	50	2022-06-08	NA
MHy8	Melpomene hybrid	H_melpomene	M	2022-04-19	2022-04-19	17	2022-05-06	NA
MHy9	Melpomene hybrid	H_melpomene	M	2022-04-19	2022-04-19	NA	#N/A	NA
MHy10	Melpomene hybrid	H_melpomene	F	2022-04-19	2022-04-19	15	2022-05-04	NA
MHy11	Melpomene hybrid	H_melpomene	M	2022-04-19	2022-04-19	NA	#N/A	NA
MHy12	Melpomene hybrid	H_melpomene	M	2022-04-19	2022-04-19	57	2022-06-15	NA
MHy13	Melpomene hybrid	H_melpomene	F	2022-04-19	2022-04-19	NA	#N/A	NA
MHy14	Melpomene hybrid	H_melpomene	F	2022-04-19	2022-04-19	16	2022-05-05	NA
At19	Atthis	H_atthis	M	2022-04-21	2022-04-21	7	2022-04-28	NA
At20	Atthis	H_atthis	M	2022-04-21	2022-04-21	53	2022-06-13	NA
At21	Atthis	H_atthis	M	2022-04-21	2022-04-21	34	2022-05-25	NA
MHy29	Melpomene hybrid	H_melpomene	M	2022-04-21	2022-04-21	33	2022-05-24	NA
MHy30	Melpomene hybrid	H_melpomene	F	2022-04-21	2022-04-21	26	2022-05-17	NA
MHy31	Melpomene hybrid	H_melpomene	F	2022-04-21	2022-04-21	NA	#N/A	NA
Dd1	Dryadula	D_phaetusa	F	2022-04-20	2022-04-20	NA	#N/A	NA
Dd2	Dryadula	D_phaetusa	F	2022-04-20	2022-04-20	6	2022-04-26	NA
MHy15	Melpomene hybrid	H_melpomene	M	2022-04-20	2022-04-20	NA	#N/A	NA
MHy16	Melpomene hybrid	H_melpomene	M	2022-04-20	2022-04-20	8	2022-04-28	NA
MHy17	Melpomene hybrid	H_melpomene	F	2022-04-20	2022-04-20	54	2022-06-13	NA
MHy18	Melpomene hybrid	H_melpomene	F	2022-04-20	2022-04-20	NA	#N/A	NA
MHy19	Melpomene hybrid	H_melpomene	F	2022-04-20	2022-04-20	28	2022-05-18	NA
MHy20	Melpomene hybrid	H_melpomene	M	2022-04-20	2022-04-20	14	2022-05-04	NA
MHy21	Melpomene hybrid	H_melpomene	M	2022-04-20	2022-04-20	8	2022-04-28	NA
MHy22	Melpomene hybrid	H_melpomene	F	2022-04-20	2022-04-20	41	2022-05-31	NA
MHy23	Melpomene hybrid	H_melpomene	M	2022-04-20	2022-04-20	NA	#N/A	NA
MHy24	Melpomene hybrid	H_melpomene	M	2022-04-20	2022-04-20	NA	#N/A	NA
MHy25	Melpomene hybrid	H_melpomene	F	2022-04-20	2022-04-20	NA	#N/A	NA
MHy26	Melpomene hybrid	H_melpomene	F	2022-04-20	2022-04-20	NA	#N/A	NA
MHy27	Melpomene hybrid	H_melpomene	F	2022-04-20	2022-04-20	NA	#N/A	NA
At15	Atthis	H_atthis	M	2022-04-20	2022-04-20	1	2022-04-21	NA
At16	Atthis	H_atthis	M	2022-04-20	2022-04-20	2	2022-04-22	NA
At17	Atthis	H_atthis	M	2022-04-20	2022-04-20	19	2022-05-09	NA
At18	Atthis	H_atthis	F	2022-04-20	2022-04-20	40	2022-05-30	NA
Nu3	Numata	H_numata	M	2022-04-20	2022-04-20	106	2022-08-04	NA
R36	Melpomene rosina	H_melpomene	F	2022-04-20	2022-04-20	35	2022-05-25	NA
Nu4	Numata	H_numata	M	2022-04-22	2022-04-22	NA	#N/A	NA
Eu25	Eueides isabella	E_isabella	M	2022-04-22	2022-04-22	NA	#N/A	NA
MHy32	Melpomene hybrid	H_melpomene	M	2022-04-22	2022-04-22	NA	#N/A	NA
MHy33	Melpomene hybrid	H_melpomene	M	2022-04-22	2022-04-22	NA	#N/A	NA
Sap28	Sapho sapho	H_sapho	M	2022-04-22	2022-04-22	NA	#N/A	NA
Sap29	Sapho sapho	H_sapho	F	2022-04-22	2022-04-22	NA	#N/A	NA
Ec7	Melpomene ecuadorensis	H_melpomene	M	2022-04-22	2022-04-22	0	2022-04-22	NA
Zu5	Hecale zuleika	H_hecale	M	2022-04-22	2022-04-22	26	2022-05-18	NA
Eu26	Eueides isabella	E_isabella	F	2022-04-24	2022-04-25	1	2022-04-25	NA
E26	Erato demophoon	H_erato	F	2022-04-24	2022-04-25	1	2022-04-25	NA
Hyd1	Erato hydara	H_erato	M	2022-04-25	2022-04-25	NA	#N/A	NA
E27	Erato demophoon	H_erato	F	2022-04-26	2022-04-26	8	2022-05-04	NA
E28	Erato demophoon	H_erato	F	2022-04-25	2022-04-26	44	2022-06-08	NA
E29	Erato demophoon	H_erato	F	2022-04-27	2022-04-27	58	2022-06-24	NA
E30	Erato demophoon	H_erato	M	2022-04-27	2022-04-27	1	2022-04-28	NA
Cyd5	Cydno chioneus	H_cydno	M	2022-04-27	2022-04-27	NA	#N/A	NA
E31	Erato demophoon	H_erato	M	2022-04-27	2022-04-28	8	2022-05-05	NA
E32	Erato demophoon	H_erato	F	2022-04-28	2022-04-28	NA	#N/A	NA
E33	Erato demophoon	H_erato	M	2022-04-28	2022-04-28	86	2022-07-23	NA
Dd3	Dryadula	D_phaetusa	F	2022-04-29	2022-04-29	10	2022-05-09	NA
R37	Melpomene rosina	H_melpomene	M	2022-05-01	2022-05-01	67	2022-07-07	NA
R40	Melpomene rosina	H_melpomene	M	2022-05-02	2022-05-02	72	2022-07-13	NA
R41	Melpomene rosina	H_melpomene	M	2022-05-02	2022-05-02	50	2022-06-21	NA
R42	Melpomene rosina	H_melpomene	M	2022-05-02	2022-05-02	NA	#N/A	NA
R43	Melpomene rosina	H_melpomene	M	2022-05-02	2022-05-02	46	2022-06-17	NA
Cyd6	Cydno chioneus	H_cydno	M	2022-05-02	2022-05-02	NA	#N/A	NA
R45	Melpomene rosina	H_melpomene	M	2022-05-03	2022-05-03	36	2022-06-08	NA
R46	Melpomene rosina	H_melpomene	F	2022-05-03	2022-05-03	36	2022-06-08	NA
Dd4	Dryadula	D_phaetusa	M	2022-05-03	2022-05-03	NA	#N/A	NA
Zu6	Hecale zuleika	H_hecale	M	2022-05-03	2022-05-03	36	2022-06-08	NA
Ec10	Melpomene ecuadorensis	H_melpomene	M	2022-05-04	2022-05-04	45	2022-06-18	NA
Ec11	Melpomene ecuadorensis	H_melpomene	M	2022-05-04	2022-05-04	35	2022-06-08	NA
Ec13	Melpomene ecuadorensis	H_melpomene	M	2022-05-05	2022-05-05	97	2022-08-10	NA
R49	Melpomene rosina	H_melpomene	F	2022-05-05	2022-05-05	50	2022-06-24	NA
R50	Melpomene rosina	H_melpomene	M	2022-05-06	2022-05-06	33	2022-06-08	NA
R51	Melpomene rosina	H_melpomene	M	2022-05-06	2022-05-06	33	2022-06-08	NA
R52	Melpomene rosina	H_melpomene	M	2022-05-06	2022-05-06	19	2022-05-25	NA
Ec14	Melpomene ecuadorensis	H_melpomene	M	2022-05-06	2022-05-06	10	2022-05-16	NA
Ec15	Melpomene ecuadorensis	H_melpomene	M	2022-05-06	2022-05-06	39	2022-06-14	NA
Ec16	Melpomene ecuadorensis	H_melpomene	M	2022-05-06	2022-05-06	25	2022-05-31	NA
Ec17	Melpomene ecuadorensis	H_melpomene	M	2022-05-06	2022-05-06	94	2022-08-08	NA
Cyd7	Cydno chioneus	H_cydno	M	2022-05-06	2022-05-06	33	2022-06-08	NA
Dd5	Dryadula	D_phaetusa	F	2022-05-09	2022-05-09	NA	#N/A	NA
Zu7	Hecale zuleika	H_hecale	M	2022-05-09	2022-05-09	37	2022-06-15	NA
Eu27	Eueides isabella	E_isabella	M	2022-05-09	2022-05-09	NA	#N/A	NA
Cyd8	Cydno chioneus	H_cydno	M	2022-05-09	2022-05-09	NA	#N/A	NA
R53	Melpomene rosina	H_melpomene	M	2022-05-09	2022-05-09	10	2022-05-19	NA
R54	Melpomene rosina	H_melpomene	F	2022-05-09	2022-05-09	10	2022-05-19	NA
R55	Melpomene rosina	H_melpomene	M	2022-05-10	2022-05-10	29	2022-06-08	NA
R56	Melpomene rosina	H_melpomene	F	2022-05-10	2022-05-10	38	2022-06-17	NA
Ch2	Charitonia	H_charitonia	M	2022-05-10	2022-05-10	NA	#N/A	NA
Ec18	Melpomene ecuadorensis	H_melpomene	M	2022-05-10	2022-05-10	36	2022-06-15	NA
Zu8	Hecale zuleika	H_hecale	M	2022-05-10	2022-05-10	NA	#N/A	NA
Is1	Ismenius bouletti	H_ismenius	F	2022-05-11	2022-05-11	NA	#N/A	NA
Zu9	Hecale zuleika	H_hecale	M	2022-05-11	2022-05-11	35	2022-06-15	NA
Ec19	Melpomene ecuadorensis	H_melpomene	M	2022-05-12	2022-05-12	27	2022-06-08	NA
Ec20	Melpomene ecuadorensis	H_melpomene	M	2022-05-13	2022-05-13	42	2022-06-24	NA
R57	Melpomene rosina	H_melpomene	M	2022-05-13	2022-05-13	NA	#N/A	NA
Is2	Ismenius bouletti	H_ismenius	M	2022-05-13	2022-05-13	6	2022-05-19	NA
Hew4	Hewitsoni	H_hewitsoni	M	2022-05-13	2022-05-13	6	2022-05-19	NA
Hew5	Hewitsoni	H_hewitsoni	F	2022-05-13	2022-05-13	13	2022-05-26	NA
Hew6	Hewitsoni	H_hewitsoni	M	2022-05-13	2022-05-13	35	2022-06-17	NA
Hew7	Hewitsoni	H_hewitsoni	F	2022-05-13	2022-05-13	NA	#N/A	NA
Hew8	Hewitsoni	H_hewitsoni	F	2022-05-13	2022-05-13	NA	#N/A	NA
Ec23	Melpomene ecuadorensis	H_melpomene	M	2022-05-14	2022-05-15	NA	#N/A	NA
Ec24	Melpomene ecuadorensis	H_melpomene	M	2022-05-14	2022-05-15	NA	#N/A	NA
Zu10	Hecale zuleika	H_hecale	M	2022-05-17	2022-05-17	14	2022-05-31	NA
Hyd2	Erato hydara	H_erato	M	2022-05-17	2022-05-17	NA	#N/A	NA
Ec25	Melpomene ecuadorensis	H_melpomene	M	2022-05-16	2022-05-16	23	2022-06-08	NA
Ec26	Melpomene ecuadorensis	H_melpomene	M	2022-05-16	2022-05-16	2	2022-05-18	NA
Ec27	Melpomene ecuadorensis	H_melpomene	M	2022-05-17	2022-05-17	29	2022-06-15	NA
Dd6	Dryadula	D_phaetusa	F	2022-05-27	2022-05-27	NA	#N/A	NA
Ch3	Charitonia	H_charitonia	M	2022-05-28	2022-05-28	NA	#N/A	NA
Ec28	Melpomene ecuadorensis	H_melpomene	M	2022-05-29	2022-05-29	29	2022-06-27	NA
E34	Erato demophoon	H_erato	M	2022-05-30	2022-05-30	70	2022-08-08	NA
Ag1	Agraulis vanillae	A_vanillae	M	2022-06-03	2022-06-03	11	2022-06-14	NA
Pac7	Pachinus	H_pachinus	M	2022-06-03	2022-06-03	26	2022-06-29	NA
R58	Melpomene rosina	H_melpomene	M	2022-06-03	2022-06-03	21	2022-06-24	NA
MHy34	Melpomene hybrid	H_melpomene	M	2022-06-03	2022-06-03	NA	#N/A	NA
Nu5	Numata	H_numata	M	2022-06-04	2022-06-04	4	2022-06-08	NA
Dd7	Dryadula	D_phaetusa	F	2022-06-04	2022-06-05	NA	#N/A	NA
Dd8	Dryadula	D_phaetusa	M	2022-06-05	2022-06-05	3	2022-06-08	NA
Dd9	Dryadula	D_phaetusa	F	2022-06-05	2022-06-05	3	#N/A	2022-06-08
MHy35	Melpomene hybrid	H_melpomene	M	2022-06-07	2022-06-08	24	2022-07-01	NA
Zu11	Hecale zuleika	H_hecale	M	2022-06-08	2022-06-08	19	2022-06-27	NA
Sap30	Sapho sapho	H_sapho	M	2022-06-07	2022-06-08	2	2022-06-09	NA
Sap31	Sapho sapho	H_sapho	F	2022-06-07	2022-06-08	NA	#N/A	NA
Sap32	Sapho sapho	H_sapho	F	2022-06-07	2022-06-08	NA	#N/A	NA
Sap33	Sapho sapho	H_sapho	M	2022-06-07	2022-06-08	NA	#N/A	NA
Sap34	Sapho sapho	H_sapho	M	2022-06-07	2022-06-08	NA	#N/A	NA
Sap35	Sapho sapho	H_sapho	M	2022-06-07	2022-06-08	1	2022-06-08	NA
Sap36	Sapho sapho	H_sapho	M	2022-06-07	2022-06-08	NA	#N/A	NA
Sap37	Sapho sapho	H_sapho	F	2022-06-07	2022-06-08	NA	#N/A	NA
Sap38	Sapho sapho	H_sapho	M	2022-06-07	2022-06-08	NA	#N/A	NA
Sap39	Sapho sapho	H_sapho	M	2022-06-08	2022-06-09	63	2022-08-10	NA
Sap40	Sapho sapho	H_sapho	M	2022-06-08	2022-06-09	64	2022-08-11	NA
Sap41	Sapho sapho	H_sapho	F	2022-06-08	2022-06-09	2	2022-08-02	2022-06-10
Sap42	Sapho sapho	H_sapho	M	2022-06-08	2022-06-09	40	2022-07-18	NA
Sap43	Sapho sapho	H_sapho	M	2022-06-08	2022-06-09	57	2022-08-04	NA
Sap44	Sapho sapho	H_sapho	F	2022-06-08	2022-06-09	20	2022-06-28	NA
H36	Hecale melicerta	H_hecale	M	2022-04-25	2022-06-09	45	2022-06-09	NA
Pac8	Pachinus	H_pachinus	F	2022-06-09	2022-06-10	28	2022-07-07	NA
Pac9	Pachinus	H_pachinus	M	2022-06-09	2022-06-10	NA	#N/A	NA
Ag2	Agraulis vanillae	A_vanillae	F	2022-06-12	2022-06-12	NA	#N/A	NA
Ag3	Agraulis vanillae	A_vanillae	M	2022-06-13	2022-06-13	NA	#N/A	NA
Ag4	Agraulis vanillae	A_vanillae	F	2022-06-13	2022-06-13	NA	#N/A	NA
Pac10	Pachinus	H_pachinus	M	2022-06-12	2022-06-13	16	2022-06-28	NA
Pac11	Pachinus	H_pachinus	M	2022-06-12	2022-06-13	32	2022-07-14	NA
Cyd9	Cydno chioneus	H_cydno	F	2022-06-12	2022-06-13	2	2022-06-14	NA
Ec29	Melpomene ecuadorensis	H_melpomene	F	2022-06-12	2022-06-13	NA	#N/A	NA
Ag5	Agraulis vanillae	A_vanillae	F	2022-06-14	2022-06-14	NA	#N/A	NA
Do32	Doris	H_doris	F	2022-06-14	2022-06-14	NA	#N/A	NA
Pac12	Pachinus	H_pachinus	F	2022-06-13	2022-06-14	11	2022-06-24	NA
Nu6	Numata	H_numata	F	2022-06-13	2022-06-14	42	2022-07-25	NA
Nu7	Numata	H_numata	M	2022-06-13	2022-06-14	23	2022-07-06	NA
Nu8	Numata	H_numata	M	2022-06-13	2022-06-14	8	2022-06-21	NA
Nu9	Numata	H_numata	F	2022-06-13	2022-06-14	56	2022-08-08	NA
Nu10	Numata	H_numata	M	2022-06-13	2022-06-14	NA	#N/A	NA
Nu11	Numata	H_numata	M	2022-06-13	2022-06-14	NA	#N/A	NA
Nu12	Numata	H_numata	M	2022-06-13	2022-06-14	50	2022-08-02	NA
Nu13	Numata	H_numata	F	2022-06-13	2022-06-14	50	2022-08-02	NA
Nu14	Numata	H_numata	F	2022-06-13	2022-06-14	2	2022-06-15	NA
Nu15	Numata	H_numata	F	2022-06-13	2022-06-14	52	2022-08-04	NA
Nu16	Numata	H_numata	M	2022-06-14	2022-06-16	NA	#N/A	NA
Nu17	Numata	H_numata	F	2022-06-15	2022-06-16	33	2022-07-18	NA
Nu18	Numata	H_numata	F	2022-06-15	2022-06-16	48	2022-08-02	NA
Nu19	Numata	H_numata	F	2022-06-15	2022-06-16	NA	#N/A	NA
Nu20	Numata	H_numata	M	2022-06-15	2022-06-16	26	2022-07-11	NA
Nu21	Numata	H_numata	M	2022-06-15	2022-06-16	6	2022-06-21	NA
Nu22	Numata	H_numata	M	2022-06-15	2022-06-16	43	2022-07-28	NA
Nu23	Numata	H_numata	M	2022-06-15	2022-06-16	12	2022-06-27	NA
Nu24	Numata	H_numata	F	2022-06-15	2022-06-16	NA	#N/A	NA
Pac13	Pachinus	H_pachinus	F	2022-06-15	2022-06-16	5	2022-06-20	NA
Ag6	Agraulis vanillae	A_vanillae	M	2022-06-16	2022-06-16	NA	#N/A	NA
MHy37	Melpomene hybrid	H_melpomene	M	2022-06-16	2022-06-16	21	2022-07-07	NA
Ag7	Agraulis vanillae	A_vanillae	F	2022-06-17	2022-06-17	7	2022-06-24	NA
Ag8	Agraulis vanillae	A_vanillae	M	2022-06-17	2022-06-17	NA	#N/A	NA
Ag9	Agraulis vanillae	A_vanillae	F	2022-06-17	2022-06-17	10	2022-06-27	NA
Ag10	Agraulis vanillae	A_vanillae	M	2022-06-17	2022-06-17	NA	#N/A	NA
Pac14	Pachinus	H_pachinus	M	2022-06-16	2022-06-17	5	2022-06-21	NA
Cyd10	Cydno chioneus	H_cydno	M	2022-06-16	2022-06-17	NA	#N/A	NA
Ag11	Agraulis vanillae	A_vanillae	F	2022-06-18	2022-06-18	NA	#N/A	NA
Nu25	Numata	H_numata	M	2022-06-18	2022-06-19	3	2022-06-21	NA
MHy38	Melpomene hybrid	H_melpomene	M	2022-06-18	2022-06-18	6	2022-06-24	NA
Nu26	Numata	H_numata	M	2022-06-19	2022-06-20	33	2022-07-22	NA
Nu27	Numata	H_numata	M	2022-06-19	2022-06-20	NA	#N/A	NA
Nu28	Numata	H_numata	F	2022-06-19	2022-06-20	10	2022-06-29	NA
Nu29	Numata	H_numata	M	2022-06-19	2022-06-20	5	2022-06-24	NA
Pac15	Pachinus	H_pachinus	M	2022-06-21	2022-06-22	20	2022-07-11	NA
Pac16	Pachinus	H_pachinus	F	2022-06-21	2022-06-22	NA	#N/A	NA
Nu30	Numata	H_numata	F	2022-06-21	2022-06-22	3	2022-06-24	NA
MHy39	Melpomene hybrid	H_melpomene	F	2022-06-21	2022-06-22	39	2022-07-30	NA
Dd10	Dryadula	D_phaetusa	F	2022-06-23	2022-06-23	NA	#N/A	NA
Nu31	Numata	H_numata	F	2022-06-24	2022-06-24	20	2022-07-14	NA
Pac17	Pachinus	H_pachinus	M	2022-06-24	2022-06-27	NA	#N/A	NA
Nu32	Numata	H_numata	M	2022-06-24	2022-06-27	5	2022-06-29	NA
Nu33	Numata	H_numata	M	2022-06-24	2022-06-27	47	2022-07-23	2022-08-10
Nu34	Numata	H_numata	F	2022-06-24	2022-06-27	39	2022-08-02	NA
Nu35	Numata	H_numata	M	2022-06-24	2022-06-27	31	2022-07-25	NA
Nu36	Numata	H_numata	M	2022-06-25	2022-06-27	5	2022-06-30	NA
Nu37	Numata	H_numata	M	2022-06-25	2022-06-27	NA	#N/A	NA
Nu38	Numata	H_numata	M	2022-06-25	2022-06-27	NA	#N/A	NA
Ph1	Philaethria dido panamensis	P_dido	F	2022-06-29	2022-06-29	NA	#N/A	NA
Eu28	Eueides isabella	E_isabella	F	2022-06-30	2022-06-30	NA	#N/A	NA
Eu29	Eueides isabella	E_isabella	M	2022-07-01	2022-07-01	NA	#N/A	NA
Nu39	Numata	H_numata	M	2022-07-03	2022-07-04	2	2022-07-05	NA
Nu40	Numata	H_numata	M	2022-07-03	2022-07-04	4	2022-07-07	NA
Nu41	Numata	H_numata	M	2022-07-03	2022-07-04	NA	#N/A	NA
H19	Hecale melicerta	H_hecale	M	2022-04-11	2022-07-04	NA	#N/A	NA
Ag12	Agraulis vanillae	A_vanillae	M	2022-07-05	2022-07-05	NA	#N/A	NA
Nu42	Numata	H_numata	M	2022-07-05	2022-07-06	NA	#N/A	NA
Nu43	Numata	H_numata	M	2022-07-05	2022-07-06	NA	#N/A	NA
Nu44	Numata	H_numata	F	2022-07-05	2022-07-06	20	2022-07-25	NA
Nu45	Numata	H_numata	F	2022-07-05	2022-07-06	NA	#N/A	NA
Nu46	Numata	H_numata	F	2022-07-05	2022-07-06	NA	#N/A	NA
Nu47	Numata	H_numata	M	2022-07-05	2022-07-06	27	2022-08-01	NA
Nu48	Numata	H_numata	M	2022-07-05	2022-07-06	NA	#N/A	NA
Nu49	Numata	H_numata	M	2022-07-05	2022-07-06	28	2022-08-02	NA
Nu50	Numata	H_numata	M	2022-07-05	2022-07-06	NA	#N/A	NA
Cyd11	Cydno chioneus	H_cydno	F	2022-07-07	2022-07-07	28	2022-08-04	NA
Cyd12	Cydno chioneus	H_cydno	F	2022-07-07	2022-07-07	4	2022-07-11	NA
Cyd13	Cydno chioneus	H_cydno	M	2022-07-08	2022-07-08	27	2022-08-04	NA
At22	Atthis	H_atthis	M	2022-07-08	2022-07-08	NA	#N/A	NA
At23	Atthis	H_atthis	M	2022-07-08	2022-07-08	NA	#N/A	NA
At24	Atthis	H_atthis	M	2022-07-08	2022-07-08	NA	#N/A	NA
At25	Atthis	H_atthis	M	2022-07-08	2022-07-08	NA	#N/A	NA
At26	Atthis	H_atthis	M	2022-07-08	2022-07-08	NA	#N/A	NA
At27	Atthis	H_atthis	M	2022-07-08	2022-07-08	25	2022-08-02	NA
At28	Atthis	H_atthis	M	2022-07-08	2022-07-08	NA	#N/A	NA
Nu51	Numata	H_numata	F	2022-07-07	2022-07-09	NA	#N/A	NA
Ph2	Philaethria dido panamensis	P_dido	F	2022-07-09	2022-07-09	NA	#N/A	NA
Ph3	Philaethria dido panamensis	P_dido	M	2022-07-11	2022-07-11	NA	#N/A	NA
Ph4	Philaethria dido panamensis	P_dido	F	2022-07-11	2022-07-11	NA	#N/A	NA
At29	Atthis	H_atthis	M	2022-07-11	2022-07-11	NA	#N/A	NA
Nu52	Numata	H_numata	M	2022-07-10	2022-07-11	8	2022-07-18	NA
Nu53	Numata	H_numata	F	2022-07-09	2022-07-11	32	2022-08-10	NA
Nu54	Numata	H_numata	M	2022-07-09	2022-07-11	19	2022-07-28	NA
At30	Atthis	H_atthis	M	2022-07-09	2022-07-11	NA	#N/A	NA
At31	Atthis	H_atthis	F	2022-07-10	2022-07-12	NA	#N/A	NA
MHy40	Melpomene hybrid	H_melpomene	M	2022-07-13	2022-07-13	NA	#N/A	NA
Nu55	Numata	H_numata	F	2022-07-14	2022-07-14	47	2022-08-30	NA
Nu56	Numata	H_numata	M	2022-07-14	2022-07-14	28	2022-08-11	NA
H2	Hecale melicerta	H_hecale	F	2022-06-19	2022-07-14	NA	#N/A	NA
H3	Hecale melicerta	H_hecale	F	2022-06-21	2022-07-14	44	2022-08-04	NA
Ph6	Philaethria dido panamensis	P_dido	F	2022-07-15	2022-07-15	NA	#N/A	NA
Nu57	Numata	H_numata	F	2022-07-15	2022-07-15	10	2022-07-25	NA
Nu58	Numata	H_numata	M	2022-07-15	2022-07-15	17	2022-08-01	NA
Nu59	Numata	H_numata	F	2022-07-15	2022-07-15	13	2022-07-28	NA
Nu60	Numata	H_numata	F	2022-07-15	2022-07-15	41	2022-08-25	NA
Is3	Ismenius bouletti	H_ismenius	F	2022-07-15	2022-07-15	24	2022-08-08	NA
Pac18	Pachinus	H_pachinus	M	2022-07-15	2022-07-15	20	2022-08-04	NA
Pac19	Pachinus	H_pachinus	M	2022-07-15	2022-07-15	20	2022-08-04	NA
Ph7	Philaethria dido panamensis	P_dido	M	2022-07-17	2022-07-17	NA	#N/A	NA
Ph8	Philaethria dido panamensis	P_dido	M	2022-07-18	2022-07-18	NA	#N/A	NA
Nu61	Numata	H_numata	F	2022-07-16	2022-07-16	19	2022-08-04	NA
Nu62	Numata	H_numata	F	2022-07-16	2022-07-16	45	2022-08-30	NA
Nu63	Numata	H_numata	M	2022-07-16	2022-07-16	16	2022-08-01	NA
Nu64	Numata	H_numata	F	2022-07-16	2022-07-16	NA	#N/A	NA
Nu65	Numata	H_numata	F	2022-07-16	2022-07-16	16	2022-08-01	NA
Nu66	Numata	H_numata	M	2022-07-16	2022-07-16	26	2022-08-11	NA
Nu67	Numata	H_numata	M	2022-07-16	2022-07-16	32	2022-08-17	NA
Nu68	Numata	H_numata	F	2022-07-16	2022-07-16	17	2022-08-02	NA
Nu69	Numata	H_numata	F	2022-07-16	2022-07-16	26	2022-08-11	NA
Nu70	Numata	H_numata	M	2022-07-16	2022-07-16	9	2022-07-25	NA
Cyd14	Cydno chioneus	H_cydno	M	2022-07-19	2022-07-19	37	2022-08-25	NA
Cyd15	Cydno chioneus	H_cydno	M	2022-07-20	2022-07-20	13	2022-08-02	NA
Eu30	Eueides isabella	E_isabella	M	2022-07-20	2022-07-20	NA	#N/A	NA
Sap45	Sapho sapho	H_sapho	M	2022-07-21	2022-07-21	40	2022-08-30	NA
Sap46	Sapho sapho	H_sapho	F	2022-07-21	2022-07-21	7	2022-07-28	NA
Sap47	Sapho sapho	H_sapho	M	2022-07-21	2022-07-21	28	2022-08-18	NA
Eu31	Eueides isabella	E_isabella	F	2022-07-24	2022-07-24	NA	#N/A	NA
Is160	Ismenius bouletti	H_ismenius	F	2022-07-22	2022-07-25	NA	#N/A	NA
D1	Dryas	D_iulia	M	2022-07-25	2022-07-25	NA	#N/A	NA
D2	Dryas	D_iulia	M	2022-07-25	2022-07-25	NA	#N/A	NA
D3	Dryas	D_iulia	F	2022-07-25	2022-07-25	NA	#N/A	NA
D4	Dryas	D_iulia	F	2022-07-25	2022-07-25	NA	#N/A	NA
Is4	Ismenius bouletti	H_ismenius	F	2022-07-25	2022-07-25	17	2022-08-11	NA
Is5	Ismenius bouletti	H_ismenius	M	2022-07-25	2022-07-25	NA	#N/A	NA
Is6	Ismenius bouletti	H_ismenius	M	2022-07-25	2022-07-25	23	2022-08-17	NA
Eu32	Eueides isabella	E_isabella	M	2022-07-25	2022-07-25	NA	#N/A	NA
EHy1	Erato hybrid	H_erato	M	2022-07-25	2022-07-25	8	2022-08-02	NA
EHy2	Erato hybrid	H_erato	M	2022-07-25	2022-07-25	NA	#N/A	NA
MHy41	Melpomene hybrid	H_melpomene	M	2022-07-25	2022-07-25	8	2022-08-02	NA
Cyr2	Erato cyrbia	H_erato	M	2022-07-25	2022-07-25	NA	#N/A	NA
H50	Hecale melicerta	H_hecale	F	2022-05-09	2022-07-26	NA	#N/A	NA
H136	Hecale melicerta	H_hecale	M	2022-07-12	2022-07-26	35	2022-08-16	NA
Ph9	Philaethria dido panamensis	P_dido	F	2022-07-26	2022-07-26	7	2022-08-02	NA
Is7	Ismenius bouletti	H_ismenius	M	2022-07-26	2022-07-26	NA	#N/A	NA
Cyd16	Cydno chioneus	H_cydno	M	2022-07-26	2022-07-26	6	2022-08-01	NA
D5	Dryas	D_iulia	M	2022-07-26	2022-07-26	NA	#N/A	NA
D6	Dryas	D_iulia	M	2022-07-26	2022-07-26	NA	#N/A	NA
D7	Dryas	D_iulia	M	2022-07-27	2022-07-27	NA	#N/A	NA
Ph10	Philaethria dido panamensis	P_dido	F	2022-07-27	2022-07-27	NA	#N/A	NA
Ph11	Philaethria dido panamensis	P_dido	F	2022-07-27	2022-07-27	NA	#N/A	NA
Eu33	Eueides isabella	E_isabella	F	2022-07-27	2022-07-27	NA	#N/A	NA
H68	Hecale melicerta	H_hecale	F	2022-06-29	2022-07-27	40	2022-08-08	NA
Ph12	Philaethria dido panamensis	P_dido	M	2022-07-28	2022-07-28	NA	#N/A	NA
D8	Dryas	D_iulia	F	2022-07-28	2022-07-28	7	2022-08-04	NA
D9	Dryas	D_iulia	F	2022-07-28	2022-07-28	NA	#N/A	NA
D10	Dryas	D_iulia	F	2022-07-28	2022-07-28	NA	#N/A	NA
Ph13	Philaethria dido panamensis	P_dido	F	2022-07-29	2022-07-29	NA	#N/A	NA
Ph14	Philaethria dido panamensis	P_dido	M	2022-07-31	2022-07-31	NA	#N/A	NA
Eu35	Eueides isabella	E_isabella	F	2022-08-02	2022-08-02	NA	#N/A	NA
Eu36	Eueides isabella	E_isabella	M	2022-08-02	2022-08-02	NA	#N/A	NA
Eu37	Eueides isabella	E_isabella	F	2022-08-03	2022-08-03	NA	#N/A	NA
Eu38	Eueides isabella	E_isabella	M	2022-08-03	2022-08-03	NA	#N/A	NA
Eu39	Eueides isabella	E_isabella	M	2022-08-05	2022-08-05	NA	#N/A	NA
Eu40	Eueides isabella	E_isabella	F	2022-08-06	2022-08-06	NA	#N/A	NA
Eu41	Eueides isabella	E_isabella	F	2022-08-06	2022-08-06	NA	#N/A	NA
Eu42	Eueides isabella	E_isabella	F	2022-08-06	2022-08-06	NA	#N/A	NA
Dd12	Dryadula	D_phaetusa	F	2022-08-06	2022-08-06	4	2022-08-10	NA
Dd13	Dryadula	D_phaetusa	F	2022-08-06	2022-08-07	NA	#N/A	NA
Dd14	Dryadula	D_phaetusa	M	2022-08-08	2022-08-08	17	2022-08-25	NA
Eu43	Eueides isabella	E_isabella	F	2022-08-08	2022-08-08	NA	#N/A	NA
Eu44	Eueides isabella	E_isabella	F	2022-08-08	2022-08-08	NA	#N/A	NA
Eu45	Eueides isabella	E_isabella	M	2022-08-08	2022-08-08	NA	#N/A	NA
Eu46	Eueides isabella	E_isabella	F	2022-08-08	2022-08-08	NA	#N/A	NA
Dd15	Dryadula	D_phaetusa	M	2022-08-09	2022-08-09	8	2022-08-17	NA
Eu47	Eueides isabella	E_isabella	M	2022-08-10	2022-08-10	NA	#N/A	NA
Eu48	Eueides isabella	E_isabella	M	2022-08-10	2022-08-10	NA	#N/A	NA
Hew9	Hewitsoni	H_hewitsoni	F	2022-08-15	2022-08-15	2	2022-08-17	NA
Hew10	Hewitsoni	H_hewitsoni	M	2022-08-15	2022-08-15	15	2022-08-30	NA
Hew11	Hewitsoni	H_hewitsoni	M	2022-08-15	2022-08-15	NA	#N/A	NA
Hew12	Hewitsoni	H_hewitsoni	M	2022-08-15	2022-08-15	2	2022-08-17	NA
Hew13	Hewitsoni	H_hewitsoni	M	2022-08-15	2022-08-15	NA	#N/A	NA
Hew14	Hewitsoni	H_hewitsoni	M	2022-08-15	2022-08-15	15	2022-08-30	NA
Sap48	Sapho sapho	H_sapho	M	2022-08-15	2022-08-15	NA	#N/A	NA
Sap49	Sapho sapho	H_sapho	M	2022-08-15	2022-08-15	2	2022-08-17	NA
Sap50	Sapho sapho	H_sapho	M	2022-08-15	2022-08-15	15	2022-08-30	NA
Sap51	Sapho sapho	H_sapho	M	2022-08-15	2022-08-15	NA	#N/A	NA
Dd16	Dryadula	D_phaetusa	M	2022-08-22	2022-08-22	8	2022-08-30	NA
Eu49	Eueides isabella	E_isabella	M	2022-08-23	2022-08-23	NA	#N/A	NA
Dd17	Dryadula	D_phaetusa	F	2022-08-30	2022-08-30	NA	#N/A	NA
Dd18	Dryadula	D_phaetusa	F	2022-08-30	2022-08-30	NA	#N/A	NA
Eu50	Eueides isabella	E_isabella	M	2022-09-12	2022-09-12	NA	#N/A	NA
Eu51	Eueides isabella	E_isabella	M	2022-09-13	2022-09-13	NA	#N/A	NA
Is8	Ismenius bouletti	H_ismenius	F	2022-09-25	2022-09-27	19	2022-10-14	NA
Is9	Ismenius bouletti	H_ismenius	M	2022-09-25	2022-09-27	NA	#N/A	NA
Sap52	Sapho sapho	H_sapho	F	2022-09-26	2022-09-27	42	2022-11-07	NA
Sap53	Sapho sapho	H_sapho	F	2022-09-26	2022-09-27	15	2022-10-11	NA
Sap54	Sapho sapho	H_sapho	M	2022-09-26	2022-09-27	NA	#N/A	NA
Sap55	Sapho sapho	H_sapho	M	2022-09-26	2022-09-27	15	2022-10-11	NA
Nu72	Numata	H_numata	M	2022-09-27	2022-09-27	28	2022-10-25	NA
Nu73	Numata	H_numata	M	2022-09-27	2022-09-27	NA	#N/A	NA
Nu74	Numata	H_numata	F	2022-09-27	2022-09-27	14	2022-10-11	NA
Nu75	Numata	H_numata	M	2022-09-27	2022-09-27	28	2022-10-25	NA
Nu76	Numata	H_numata	F	2022-09-27	2022-09-27	21	2022-10-18	NA
Ec30	Melpomene ecuadorensis	H_melpomene	M	2022-09-27	2022-09-27	17	2022-10-14	NA
Mal1	Melpomene malleti	H_melpomene	M	2022-09-27	2022-09-27	NA	#N/A	NA
Him1	Himera	H_himera	M	2022-09-27	2022-09-27	17	2022-10-14	NA
Hyd3	Erato hydara	H_erato	M	2022-09-27	2022-09-27	6	2022-10-03	NA
Ple2	Melpomene plesseni	H_melpomene	M	2022-09-27	2022-09-27	20	2022-10-17	NA
Not1	Erato notabilis	H_erato	M	2022-09-28	2022-09-28	NA	#N/A	NA
Ec31	Melpomene ecuadorensis	H_melpomene	F	2022-09-28	2022-09-28	NA	#N/A	NA
Him2	Himera	H_himera	M	2022-09-28	2022-09-28	5	2022-10-03	NA
Nu77	Numata	H_numata	M	2022-09-28	2022-09-28	16	2022-10-14	NA
Nu78	Numata	H_numata	M	2022-09-29	2022-09-29	4	2022-10-03	NA
Nu79	Numata	H_numata	M	2022-09-30	2022-09-30	18	2022-10-18	NA
Nu80	Numata	H_numata	F	2022-09-30	2022-09-30	25	2022-10-25	NA
Is10	Ismenius bouletti	H_ismenius	F	2022-09-30	2022-09-30	NA	#N/A	NA
Ec32	Melpomene ecuadorensis	H_melpomene	F	2022-09-30	2022-09-30	NA	#N/A	NA
Not2	Erato notabilis	H_erato	M	2022-10-01	2022-10-01	NA	#N/A	NA
Is11	Ismenius bouletti	H_ismenius	M	2022-10-01	2022-10-01	13	2022-10-14	NA
Is12	Ismenius bouletti	H_ismenius	M	2022-10-02	2022-10-02	NA	#N/A	NA
Nu81	Numata	H_numata	M	2022-10-02	2022-10-03	NA	#N/A	NA
Is13	Ismenius bouletti	H_ismenius	F	2022-10-03	2022-10-03	15	2022-10-18	NA
Is14	Ismenius bouletti	H_ismenius	M	2022-10-03	2022-10-03	NA	#N/A	NA
Nu82	Numata	H_numata	F	2022-10-03	2022-10-03	NA	#N/A	NA
Nu83	Numata	H_numata	F	2022-10-03	2022-10-03	NA	#N/A	NA
Dd19	Dryadula	D_phaetusa	F	2022-10-03	2022-10-03	NA	#N/A	NA
Ec33	Melpomene ecuadorensis	H_melpomene	F	2022-10-03	2022-10-03	NA	#N/A	NA
Is15	Ismenius bouletti	H_ismenius	M	2022-09-30	2022-10-04	NA	#N/A	NA
Ec34	Melpomene ecuadorensis	H_melpomene	F	2022-10-04	2022-10-04	10	2022-10-14	NA
Eu52	Eueides isabella	E_isabella	F	2022-10-05	2022-10-05	NA	#N/A	NA
Dd20	Dryadula	D_phaetusa	F	2022-10-05	2022-10-05	NA	#N/A	NA
Is16	Ismenius bouletti	H_ismenius	F	2022-10-05	2022-10-05	NA	#N/A	NA
Eu53	Eueides isabella	E_isabella	M	2022-10-06	2022-10-06	NA	#N/A	NA
Eu54	Eueides isabella	E_isabella	F	2022-10-06	2022-10-06	NA	#N/A	NA
Eu55	Eueides isabella	E_isabella	M	2022-10-06	2022-10-06	NA	#N/A	NA
D11	Dryas	D_iulia	M	2022-10-06	2022-10-06	NA	#N/A	NA
D12	Dryas	D_iulia	M	2022-10-06	2022-10-06	NA	#N/A	NA
D13	Dryas	D_iulia	M	2022-10-06	2022-10-06	NA	#N/A	NA
D14	Dryas	D_iulia	F	2022-10-07	2022-10-07	NA	#N/A	NA
D15	Dryas	D_iulia	F	2022-10-07	2022-10-07	NA	#N/A	NA
D16	Dryas	D_iulia	M	2022-10-07	2022-10-07	NA	#N/A	NA
D17	Dryas	D_iulia	M	2022-10-07	2022-10-07	NA	#N/A	NA
D18	Dryas	D_iulia	M	2022-10-07	2022-10-07	NA	#N/A	NA
D19	Dryas	D_iulia	F	2022-10-07	2022-10-07	NA	#N/A	NA
Nu84	Numata	H_numata	M	2022-10-07	2022-10-07	4	2022-10-11	NA
Nu85	Numata	H_numata	F	2022-10-07	2022-10-07	NA	#N/A	NA
Not3	Erato notabilis	H_erato	M	2022-10-07	2022-10-07	NA	#N/A	NA
Dd21	Dryadula	D_phaetusa	M	2022-10-08	2022-10-08	NA	#N/A	NA
Dd22	Dryadula	D_phaetusa	F	2022-10-08	2022-10-08	NA	#N/A	NA
Eu56	Eueides isabella	E_isabella	M	2022-10-08	2022-10-08	NA	#N/A	NA
D20	Dryas	D_iulia	F	2022-10-08	2022-10-08	NA	#N/A	NA
D22	Dryas	D_iulia	M	2022-10-09	2022-10-10	NA	#N/A	NA
D23	Dryas	D_iulia	F	2022-10-09	2022-10-10	NA	#N/A	NA
D24	Dryas	D_iulia	F	2022-10-10	2022-10-10	NA	#N/A	NA
D25	Dryas	D_iulia	F	2022-10-10	2022-10-10	25	2022-11-04	NA
Dd23	Dryadula	D_phaetusa	M	2022-10-10	2022-10-10	NA	#N/A	NA
Dd24	Dryadula	D_phaetusa	M	2022-10-10	2022-10-10	NA	#N/A	NA
Nu86	Numata	H_numata	F	2022-10-10	2022-10-10	15	2022-10-25	NA
Nu87	Numata	H_numata	M	2022-10-10	2022-10-10	7	2022-10-17	NA
Nu88	Numata	H_numata	F	2022-10-10	2022-10-10	NA	#N/A	NA
Nu89	Numata	H_numata	F	2022-10-10	2022-10-10	NA	#N/A	NA
Nu90	Numata	H_numata	M	2022-10-10	2022-10-10	4	2022-10-14	NA
Nu91	Numata	H_numata	F	2022-10-10	2022-10-10	15	2022-10-25	NA
H5	Hecale melicerta	H_hecale	F	2022-07-11	2022-10-10	NA	#N/A	NA
Nu92	Numata	H_numata	F	2022-10-12	2022-10-12	6	2022-10-18	NA
Ec35	Melpomene ecuadorensis	H_melpomene	M	2022-10-12	2022-10-12	2	2022-10-14	NA
Sap56	Sapho sapho	H_sapho	M	2022-10-13	2022-10-13	4	2022-10-17	NA
Ec36	Melpomene ecuadorensis	H_melpomene	F	2022-10-13	2022-10-13	4	2022-10-17	NA
Nu93	Numata	H_numata	F	2022-10-13	2022-10-13	NA	#N/A	NA
Sap57	Sapho sapho	H_sapho	F	2022-10-14	2022-10-14	11	2022-10-25	NA
Sap58	Sapho sapho	H_sapho	M	2022-10-14	2022-10-14	4	2022-10-18	NA
Eu57	Eueides isabella	E_isabella	F	2022-10-14	2022-10-14	NA	#N/A	NA
Ec37	Melpomene ecuadorensis	H_melpomene	M	2022-10-14	2022-10-14	11	2022-10-25	NA
Ec38	Melpomene ecuadorensis	H_melpomene	M	2022-10-15	2022-10-15	3	2022-10-18	NA
Eu58	Eueides isabella	E_isabella	M	2022-10-15	2022-10-15	NA	#N/A	NA
H400	Hecale melicerta	H_hecale	M	2022-10-15	2022-10-15	2	2022-10-17	NA
H401	Hecale melicerta	H_hecale	M	2022-10-15	2022-10-15	3	2022-10-18	NA
Hew15	Hewitsoni	H_hewitsoni	F	2022-10-16	2022-10-16	NA	#N/A	NA
Sar70	Sara	H_sara	F	2022-10-17	2022-10-17	NA	#N/A	NA
Sar71	Sara	H_sara	F	2022-10-17	2022-10-17	NA	#N/A	NA
D26	Dryas	D_iulia	M	2022-10-17	2022-10-17	NA	#N/A	NA
D27	Dryas	D_iulia	M	2022-10-18	2022-10-18	NA	#N/A	NA
Eu59	Eueides isabella	E_isabella	M	2022-10-21	2022-10-21	NA	#N/A	NA
Is17	Ismenius bouletti	H_ismenius	M	2022-10-22	2022-10-22	NA	#N/A	NA
D275	Dryas	D_iulia	M	2022-08-27	2022-10-21	NA	#N/A	NA
Eu60	Eueides isabella	E_isabella	F	2022-10-23	2022-10-23	NA	#N/A	NA
Ple3	Melpomene plesseni	H_melpomene	F	2022-10-24	2022-10-24	NA	#N/A	NA
Ple4	Melpomene plesseni	H_melpomene	M	2022-10-24	2022-10-24	NA	#N/A	NA
Ec39	Melpomene ecuadorensis	H_melpomene	M	2022-10-24	2022-10-24	1	2022-10-25	NA
H402	Hecale melicerta	H_hecale	M	2022-10-25	2022-10-25	NA	#N/A	NA
Ec40	Melpomene ecuadorensis	H_melpomene	M	2022-10-25	2022-10-25	NA	#N/A	NA
Ple5	Melpomene plesseni	H_melpomene	M	2022-10-25	2022-10-25	NA	#N/A	NA
Ple6	Melpomene plesseni	H_melpomene	M	2022-10-25	2022-10-25	NA	#N/A	NA
Ple7	Melpomene plesseni	H_melpomene	M	2022-10-25	2022-10-25	NA	#N/A	NA
Ple8	Melpomene plesseni	H_melpomene	F	2022-10-25	2022-10-25	NA	#N/A	NA
Ec41	Melpomene ecuadorensis	H_melpomene	F	2022-10-25	2022-10-25	NA	#N/A	NA
Ec42	Melpomene ecuadorensis	H_melpomene	F	2022-10-25	2022-10-25	NA	#N/A	NA
Cyth1	Melpomene cythera	H_melpomene	M	2022-10-25	2022-10-25	NA	#N/A	NA
Cyth2	Melpomene cythera	H_melpomene	M	2022-10-25	2022-10-25	NA	#N/A	NA
Cyth3	Melpomene cythera	H_melpomene	M	2022-10-25	2022-10-25	13	2022-11-07	NA
Not4	Erato notabilis	H_erato	M	2022-10-25	2022-10-25	NA	#N/A	NA
Cyth4	Melpomene cythera	H_melpomene	F	2022-10-25	2022-10-25	13	2022-11-07	NA
Cyth5	Melpomene cythera	H_melpomene	M	2022-10-25	2022-10-25	NA	#N/A	NA
Cyth6	Melpomene cythera	H_melpomene	M	2022-10-25	2022-10-25	NA	#N/A	NA
Cyth7	Melpomene cythera	H_melpomene	M	2022-10-25	2022-10-25	NA	#N/A	NA
At32	Atthis	H_atthis	M	2022-10-25	2022-10-25	NA	#N/A	NA
Cyth8	Melpomene cythera	H_melpomene	F	2022-10-25	2022-10-25	13	2022-11-07	NA
Ple9	Melpomene plesseni	H_melpomene	M	2022-10-25	2022-10-25	NA	#N/A	NA
Cyth9	Melpomene cythera	H_melpomene	F	2022-10-25	2022-10-25	13	2022-11-07	NA
Cyth10	Melpomene cythera	H_melpomene	M	2022-10-25	2022-10-25	NA	#N/A	NA
Ple10	Melpomene plesseni	H_melpomene	M	2022-10-25	2022-10-25	NA	#N/A	NA
Ec44	Melpomene ecuadorensis	H_melpomene	M	2022-10-25	2022-10-25	NA	#N/A	NA
Cyth11	Melpomene cythera	H_melpomene	M	2022-10-25	2022-10-25	NA	#N/A	NA
Cyth12	Melpomene cythera	H_melpomene	F	2022-10-26	2022-10-26	12	2022-11-07	NA
Cyth13	Melpomene cythera	H_melpomene	F	2022-10-26	2022-10-26	NA	#N/A	NA
Cyth14	Melpomene cythera	H_melpomene	M	2022-10-26	2022-10-26	NA	#N/A	NA
Cyth15	Melpomene cythera	H_melpomene	F	2022-10-26	2022-10-26	NA	#N/A	NA
Cyth16	Melpomene cythera	H_melpomene	F	2022-10-26	2022-10-26	NA	#N/A	NA
Cyth17	Melpomene cythera	H_melpomene	F	2022-10-26	2022-10-26	12	2022-11-07	NA
Cyth18	Melpomene cythera	H_melpomene	F	2022-10-26	2022-10-26	NA	#N/A	NA
Cyth19	Melpomene cythera	H_melpomene	M	2022-10-26	2022-10-26	12	2022-11-07	NA
Cyth20	Melpomene cythera	H_melpomene	M	2022-10-26	2022-10-26	NA	#N/A	NA
Cyth21	Melpomene cythera	H_melpomene	F	2022-10-26	2022-10-26	NA	#N/A	NA
Cyth22	Melpomene cythera	H_melpomene	M	2022-10-26	2022-10-26	NA	#N/A	NA
Cyth23	Melpomene cythera	H_melpomene	M	2022-10-26	2022-10-26	NA	#N/A	NA
Cyth24	Melpomene cythera	H_melpomene	F	2022-10-26	2022-10-26	NA	#N/A	NA
Cyth25	Melpomene cythera	H_melpomene	F	2022-10-26	2022-10-26	NA	#N/A	NA
At33	Atthis	H_atthis	F	2022-10-26	2022-10-26	NA	#N/A	NA
H403	Hecale melicerta	H_hecale	F	2022-10-26	2022-10-26	NA	#N/A	NA
H404	Hecale melicerta	H_hecale	M	2022-10-26	2022-10-26	NA	#N/A	NA
H405	Hecale melicerta	H_hecale	F	2022-10-27	2022-10-27	NA	#N/A	NA
H406	Hecale melicerta	H_hecale	M	2022-10-27	2022-10-27	NA	#N/A	NA
H407	Hecale melicerta	H_hecale	M	2022-10-27	2022-10-27	NA	#N/A	NA
Cyd17	Cydno chioneus	H_cydno	M	2022-10-27	2022-10-27	NA	#N/A	NA
Ple11	Melpomene plesseni	H_melpomene	M	2022-10-27	2022-10-27	NA	#N/A	NA
Ple12	Melpomene plesseni	H_melpomene	M	2022-10-27	2022-10-27	NA	#N/A	NA
Ple13	Melpomene plesseni	H_melpomene	M	2022-10-27	2022-10-27	NA	#N/A	NA
Ple14	Melpomene plesseni	H_melpomene	M	2022-10-27	2022-10-27	NA	#N/A	NA
Ple15	Melpomene plesseni	H_melpomene	M	2022-10-27	2022-10-27	NA	#N/A	NA
Ple16	Melpomene plesseni	H_melpomene	M	2022-10-27	2022-10-27	NA	#N/A	NA
Ple17	Melpomene plesseni	H_melpomene	M	2022-10-27	2022-10-27	NA	#N/A	NA
Ple18	Melpomene plesseni	H_melpomene	M	2022-10-27	2022-10-27	NA	#N/A	NA
Ple19	Melpomene plesseni	H_melpomene	M	2022-10-27	2022-10-27	NA	#N/A	NA
Ple20	Melpomene plesseni	H_melpomene	M	2022-10-27	2022-10-27	NA	#N/A	NA
Ple21	Melpomene plesseni	H_melpomene	M	2022-10-27	2022-10-27	NA	#N/A	NA
Is18	Ismenius bouletti	H_ismenius	F	2022-10-27	2022-10-27	NA	#N/A	NA
Zu13	Hecale zuleika	H_hecale	M	2022-10-27	2022-10-27	NA	#N/A	NA
Ple22	Melpomene plesseni	H_melpomene	M	2022-10-27	2022-10-27	NA	#N/A	NA
Ec45	Melpomene ecuadorensis	H_melpomene	M	2022-10-27	2022-10-27	NA	#N/A	NA
Ec46	Melpomene ecuadorensis	H_melpomene	M	2022-10-27	2022-10-27	31	2022-11-27	NA
Ec47	Melpomene ecuadorensis	H_melpomene	M	2022-10-27	2022-10-27	NA	#N/A	NA
Ec48	Melpomene ecuadorensis	H_melpomene	M	2022-10-27	2022-10-27	NA	#N/A	NA
Ec49	Melpomene ecuadorensis	H_melpomene	M	2022-10-27	2022-10-27	NA	#N/A	NA
Ec50	Melpomene ecuadorensis	H_melpomene	M	2022-10-27	2022-10-27	NA	#N/A	NA
Ec51	Melpomene ecuadorensis	H_melpomene	M	2022-10-27	2022-10-27	NA	#N/A	NA
MHy42	Melpomene hybrid	H_melpomene	M	2022-10-27	2022-10-27	NA	#N/A	NA
Cyth26	Melpomene cythera	H_melpomene	M	2022-10-27	2022-10-27	NA	#N/A	NA
Cyth27	Melpomene cythera	H_melpomene	M	2022-10-27	2022-10-27	NA	#N/A	NA
Cyth28	Melpomene cythera	H_melpomene	M	2022-10-27	2022-10-27	NA	#N/A	NA
Cyth29	Melpomene cythera	H_melpomene	M	2022-10-27	2022-10-27	NA	#N/A	NA
Cyth30	Melpomene cythera	H_melpomene	F	2022-10-27	2022-10-27	NA	#N/A	NA
Cyth31	Melpomene cythera	H_melpomene	M	2022-10-27	2022-10-27	NA	#N/A	NA
Cyth32	Melpomene cythera	H_melpomene	M	2022-10-27	2022-10-27	NA	#N/A	NA
Cyth33	Melpomene cythera	H_melpomene	M	2022-10-27	2022-10-27	NA	#N/A	NA
Cyth34	Melpomene cythera	H_melpomene	M	2022-10-27	2022-10-27	NA	#N/A	NA
Cyth35	Melpomene cythera	H_melpomene	F	2022-10-27	2022-10-27	11	2022-11-07	NA
Cyth36	Melpomene cythera	H_melpomene	M	2022-10-27	2022-10-27	NA	#N/A	NA
Cyth37	Melpomene cythera	H_melpomene	M	2022-10-27	2022-10-27	NA	#N/A	NA
Cyth38	Melpomene cythera	H_melpomene	M	2022-10-27	2022-10-27	NA	#N/A	NA
Cyth39	Melpomene cythera	H_melpomene	M	2022-10-27	2022-10-27	11	2022-11-07	NA
H408	Hecale melicerta	H_hecale	F	2022-10-28	2022-10-28	NA	#N/A	NA
Cyd18	Cydno chioneus	H_cydno	M	2022-10-28	2022-10-28	NA	#N/A	NA
H409	Hecale melicerta	H_hecale	F	2022-10-29	2022-10-29	NA	#N/A	NA
H410	Hecale melicerta	H_hecale	F	2022-10-29	2022-10-29	NA	#N/A	NA
H411	Hecale melicerta	H_hecale	F	2022-10-29	2022-10-29	9	2022-11-07	NA
H412	Hecale melicerta	H_hecale	M	2022-10-29	2022-10-29	NA	#N/A	NA
H413	Hecale melicerta	H_hecale	M	2022-10-29	2022-10-29	NA	#N/A	NA
H414	Hecale melicerta	H_hecale	F	2022-10-29	2022-10-29	NA	#N/A	NA
H415	Hecale melicerta	H_hecale	F	2022-10-29	2022-10-29	NA	#N/A	NA
H416	Hecale melicerta	H_hecale	M	2022-10-29	2022-10-29	NA	#N/A	NA
H417	Hecale melicerta	H_hecale	F	2022-10-29	2022-10-29	NA	#N/A	NA
H418	Hecale melicerta	H_hecale	F	2022-10-30	2022-10-30	NA	#N/A	NA
Dd25	Dryadula	D_phaetusa	M	2022-10-31	2022-10-31	NA	#N/A	NA
Dd26	Dryadula	D_phaetusa	M	2022-10-31	2022-10-31	7	2022-11-07	NA
Dd27	Dryadula	D_phaetusa	M	2022-10-31	2022-10-31	NA	#N/A	NA
Dd28	Dryadula	D_phaetusa	M	2022-10-31	2022-10-31	NA	#N/A	NA
Dd29	Dryadula	D_phaetusa	F	2022-10-31	2022-10-31	7	2022-11-07	NA
Zu14	Hecale zuleika	H_hecale	F	2022-10-31	2022-10-31	NA	#N/A	NA
Ple23	Melpomene plesseni	H_melpomene	M	2022-10-31	2022-10-31	NA	#N/A	NA
Ec52	Melpomene ecuadorensis	H_melpomene	M	2022-10-31	2022-10-31	NA	#N/A	NA
EHy3	Erato hybrid	H_erato	F	2022-10-31	2022-10-31	NA	#N/A	NA
Dd30	Dryadula	D_phaetusa	F	2022-11-01	2022-11-01	6	2022-11-07	NA
H419	Hecale melicerta	H_hecale	M	2022-11-03	2022-11-03	NA	#N/A	NA
H420	Hecale melicerta	H_hecale	F	2022-11-03	2022-11-03	4	2022-11-07	NA
D29	Dryas	D_iulia	M	2022-11-04	2022-11-04	NA	#N/A	NA
H421	Hecale melicerta	H_hecale	F	2022-11-05	2022-11-05	NA	#N/A	NA
H422	Hecale melicerta	H_hecale	M	2022-11-07	2022-11-07	NA	#N/A	NA
H423	Hecale melicerta	H_hecale	F	2022-11-07	2022-11-07	0	2022-11-07	NA
D30	Dryas	D_iulia	M	2022-11-07	2022-11-07	NA	#N/A	NA
D31	Dryas	D_iulia	M	2022-11-08	2022-11-08	NA	#N/A	NA
D32	Dryas	D_iulia	M	2022-11-08	2022-11-08	NA	#N/A	NA
H424	Hecale melicerta	H_hecale	F	2022-11-08	2022-11-08	15	2022-11-23	NA
H425	Hecale melicerta	H_hecale	M	2022-11-09	2022-11-09	14	2022-11-23	NA
E35	Erato demophoon	H_erato	M	2022-11-09	2022-11-10	NA	#N/A	NA
E36	Erato demophoon	H_erato	F	2022-11-09	2022-11-10	NA	#N/A	NA
Not5	Erato notabilis	H_erato	M	2022-11-09	2022-11-10	NA	#N/A	NA
D33	Dryas	D_iulia	M	2022-11-10	2022-11-10	NA	#N/A	NA
D34	Dryas	D_iulia	M	2022-10-11	2022-10-11	NA	#N/A	NA
Ec53	Melpomene ecuadorensis	H_melpomene	M	2022-11-23	2022-11-23	NA	#N/A	NA
Ec54	Melpomene ecuadorensis	H_melpomene	M	2022-11-23	2022-11-23	6	2022-11-29	NA
Ec55	Melpomene ecuadorensis	H_melpomene	M	2022-11-23	2022-11-23	6	2022-11-29	NA
Ec56	Melpomene ecuadorensis	H_melpomene	M	2022-11-23	2022-11-23	NA	#N/A	NA
Ec57	Melpomene ecuadorensis	H_melpomene	M	2022-11-23	2022-11-23	NA	#N/A	NA
Ec58	Melpomene ecuadorensis	H_melpomene	M	2022-11-23	2022-11-23	NA	#N/A	NA
Ec59	Melpomene ecuadorensis	H_melpomene	M	2022-11-24	2022-11-24	NA	#N/A	NA
Ec60	Melpomene ecuadorensis	H_melpomene	M	2022-11-24	2022-11-24	NA	#N/A	NA
Ec61	Melpomene ecuadorensis	H_melpomene	M	2022-11-24	2022-11-24	NA	#N/A	NA
Ec62	Melpomene ecuadorensis	H_melpomene	M	2022-11-24	2022-11-24	NA	#N/A	NA
Ec63	Melpomene ecuadorensis	H_melpomene	M	2022-11-24	2022-11-24	NA	#N/A	NA
Ec64	Melpomene ecuadorensis	H_melpomene	M	2022-11-24	2022-11-24	NA	#N/A	NA
Ec65	Melpomene ecuadorensis	H_melpomene	M	2022-11-24	2022-11-24	NA	#N/A	NA
Ec66	Melpomene ecuadorensis	H_melpomene	M	2022-11-24	2022-11-24	NA	#N/A	NA
Ec67	Melpomene ecuadorensis	H_melpomene	M	2022-11-24	2022-11-24	NA	#N/A	NA
Ec68	Melpomene ecuadorensis	H_melpomene	M	2022-11-24	2022-11-24	NA	#N/A	NA
Ec69	Melpomene ecuadorensis	H_melpomene	M	2022-11-24	2022-11-24	NA	#N/A	NA
Ec70	Melpomene ecuadorensis	H_melpomene	M	2022-11-24	2022-11-24	4	2022-11-28	NA
Ec71	Melpomene ecuadorensis	H_melpomene	M	2022-11-24	2022-11-24	NA	#N/A	NA
Cyth40	Melpomene cythera	H_melpomene	M	2022-11-24	2022-11-24	NA	#N/A	NA
Cyth41	Melpomene cythera	H_melpomene	M	2022-11-24	2022-11-24	NA	#N/A	NA
Ple24	Melpomene plesseni	H_melpomene	M	2022-11-24	2022-11-24	NA	#N/A	NA
Ple25	Melpomene plesseni	H_melpomene	M	2022-11-24	2022-11-24	NA	#N/A	NA
Ple26	Melpomene plesseni	H_melpomene	M	2022-11-24	2022-11-24	NA	#N/A	NA
Ec72	Melpomene ecuadorensis	H_melpomene	M	2022-11-25	2022-11-25	NA	#N/A	NA
Ec73	Melpomene ecuadorensis	H_melpomene	M	2022-11-25	2022-11-25	NA	#N/A	NA
Ec74	Melpomene ecuadorensis	H_melpomene	M	2022-11-25	2022-11-25	NA	#N/A	NA
Ec75	Melpomene ecuadorensis	H_melpomene	M	2022-11-25	2022-11-25	NA	#N/A	NA
Cyth42	Melpomene cythera	H_melpomene	M	2022-11-25	2022-11-25	NA	#N/A	NA
Cyth43	Melpomene cythera	H_melpomene	F	2022-11-25	2022-11-25	NA	#N/A	NA
Cyth44	Melpomene cythera	H_melpomene	M	2022-11-25	2022-11-25	NA	#N/A	NA
Cyth45	Melpomene cythera	H_melpomene	M	2022-11-25	2022-11-25	3	2022-11-28	NA
Cyth46	Melpomene cythera	H_melpomene	M	2022-11-25	2022-11-25	NA	#N/A	NA
Cyth47	Melpomene cythera	H_melpomene	F	2022-11-25	2022-11-25	NA	#N/A	NA
Cyth48	Melpomene cythera	H_melpomene	F	2022-11-25	2022-11-25	NA	#N/A	NA
Cyth49	Melpomene cythera	H_melpomene	M	2022-11-25	2022-11-25	NA	#N/A	NA
Cyth50	Melpomene cythera	H_melpomene	M	2022-11-25	2022-11-25	NA	#N/A	NA
Cyth51	Melpomene cythera	H_melpomene	M	2022-11-25	2022-11-25	NA	#N/A	NA
Cyth52	Melpomene cythera	H_melpomene	M	2022-11-25	2022-11-25	NA	#N/A	NA
Cyth53	Melpomene cythera	H_melpomene	M	2022-11-25	2022-11-25	NA	#N/A	NA
Cyth54	Melpomene cythera	H_melpomene	M	2022-11-25	2022-11-25	NA	#N/A	NA
Cyth55	Melpomene cythera	H_melpomene	M	2022-11-25	2022-11-25	NA	#N/A	NA
Cyth56	Melpomene cythera	H_melpomene	F	2022-11-25	2022-11-25	NA	#N/A	NA
Cyth57	Melpomene cythera	H_melpomene	M	2022-11-25	2022-11-25	NA	#N/A	NA
Cyth58	Melpomene cythera	H_melpomene	M	2022-11-25	2022-11-25	NA	#N/A	NA
Cyth59	Melpomene cythera	H_melpomene	M	2022-11-25	2022-11-25	NA	#N/A	NA
Cyth60	Melpomene cythera	H_melpomene	M	2022-11-25	2022-11-25	NA	#N/A	NA
Cyth61	Melpomene cythera	H_melpomene	M	2022-11-25	2022-11-25	NA	#N/A	NA
Cyth62	Melpomene cythera	H_melpomene	M	2022-11-25	2022-11-25	NA	#N/A	NA
Cyth63	Melpomene cythera	H_melpomene	M	2022-11-25	2022-11-25	NA	#N/A	NA
Ple27	Melpomene plesseni	H_melpomene	M	2022-11-25	2022-11-25	NA	#N/A	NA
Cyth64	Melpomene cythera	H_melpomene	M	2022-11-26	2022-11-26	2	2022-11-28	NA
Cyth65	Melpomene cythera	H_melpomene	M	2022-11-26	2022-11-26	NA	#N/A	NA
Cyth66	Melpomene cythera	H_melpomene	M	2022-11-26	2022-11-26	2	2022-11-28	NA
Cyth67	Melpomene cythera	H_melpomene	M	2022-11-26	2022-11-26	NA	#N/A	NA
Cyth68	Melpomene cythera	H_melpomene	M	2022-11-26	2022-11-26	NA	#N/A	NA
Cyth69	Melpomene cythera	H_melpomene	M	2022-11-26	2022-11-26	NA	#N/A	NA
Cyth70	Melpomene cythera	H_melpomene	M	2022-11-26	2022-11-26	NA	#N/A	NA
Cyth71	Melpomene cythera	H_melpomene	M	2022-11-26	2022-11-26	NA	#N/A	NA
Cyth72	Melpomene cythera	H_melpomene	M	2022-11-26	2022-11-26	NA	#N/A	NA
Cyth73	Melpomene cythera	H_melpomene	M	2022-11-26	2022-11-26	NA	#N/A	NA
Cyth74	Melpomene cythera	H_melpomene	F	2022-11-26	2022-11-26	NA	#N/A	NA
Cyth75	Melpomene cythera	H_melpomene	M	2022-11-26	2022-11-26	NA	#N/A	NA
Cyth76	Melpomene cythera	H_melpomene	M	2022-11-26	2022-11-26	NA	#N/A	NA
Cyth77	Melpomene cythera	H_melpomene	F	2022-11-26	2022-11-26	NA	#N/A	NA
Ec76	Melpomene ecuadorensis	H_melpomene	M	2022-11-26	2022-11-26	NA	#N/A	NA
Ec77	Melpomene ecuadorensis	H_melpomene	M	2022-11-26	2022-11-26	NA	#N/A	NA
Ec78	Melpomene ecuadorensis	H_melpomene	M	2022-11-26	2022-11-26	NA	#N/A	NA
Ec79	Melpomene ecuadorensis	H_melpomene	M	2022-11-26	2022-11-26	NA	#N/A	NA
Ec80	Melpomene ecuadorensis	H_melpomene	M	2022-11-26	2022-11-26	NA	#N/A	NA
Ple28	Melpomene plesseni	H_melpomene	M	2022-11-26	2022-11-26	NA	#N/A	NA
Ple29	Melpomene plesseni	H_melpomene	M	2022-11-26	2022-11-26	NA	#N/A	NA
Ple30	Melpomene plesseni	H_melpomene	M	2022-11-26	2022-11-26	NA	#N/A	NA
Sap59	Sapho sapho	H_sapho	M	2023-01-06	2023-01-06	3	2023-01-09	NA
Sap60	Sapho sapho	H_sapho	M	2023-01-06	2023-01-06	NA	#N/A	NA
Sap61	Sapho sapho	H_sapho	M	2023-01-06	2023-01-06	NA	#N/A	NA
Sap62	Sapho sapho	H_sapho	M	2023-01-06	2023-01-06	NA	#N/A	NA
Sap63	Sapho sapho	H_sapho	M	2023-01-06	2023-01-06	NA	#N/A	NA
Sap64	Sapho sapho	H_sapho	M	2023-01-06	2023-01-06	NA	#N/A	NA
Sap65	Sapho sapho	H_sapho	M	2023-01-06	2023-01-06	NA	#N/A	NA
Sap66	Sapho sapho	H_sapho	M	2023-01-06	2023-01-06	NA	#N/A	NA
Sap67	Sapho sapho	H_sapho	M	2023-01-06	2023-01-06	3	2023-01-09	NA
Sap68	Sapho sapho	H_sapho	F	2023-01-06	2023-01-06	3	2023-01-09	NA
Sap69	Sapho sapho	H_sapho	M	2023-01-06	2023-01-06	NA	#N/A	NA
Sap70	Sapho sapho	H_sapho	M	2023-01-06	2023-01-06	NA	#N/A	NA
Sap71	Sapho sapho	H_sapho	F	2023-01-06	2023-01-06	NA	#N/A	NA
Sap72	Sapho sapho	H_sapho	F	2023-01-06	2023-01-06	NA	#N/A	NA
Sap73	Sapho sapho	H_sapho	F	2023-01-06	2023-01-06	NA	#N/A	NA
Sap74	Sapho sapho	H_sapho	F	2023-01-06	2023-01-06	NA	#N/A	NA
Sap75	Sapho sapho	H_sapho	M	2023-01-06	2023-01-06	3	2023-01-09	NA
Sap76	Sapho sapho	H_sapho	F	2023-01-06	2023-01-06	NA	#N/A	NA
Sap77	Sapho sapho	H_sapho	M	2023-01-06	2023-01-06	3	2023-01-09	NA
Sap78	Sapho sapho	H_sapho	M	2023-01-06	2023-01-06	NA	#N/A	NA
Sap79	Sapho sapho	H_sapho	M	2023-01-06	2023-01-06	NA	#N/A	NA
Sap80	Sapho sapho	H_sapho	M	2023-01-06	2023-01-06	NA	#N/A	NA
Sap81	Sapho sapho	H_sapho	M	2023-01-06	2023-01-06	NA	#N/A	NA

## Sheet: Supp_Data_5
ID	Date
Di20	2022-03-14
Di19	2022-03-14
Di21	2022-03-14
R1	2022-03-14
R2	2022-03-15
Di20	2022-03-15
Di19	2022-03-15
R1	2022-03-17
Di20	2022-03-17
Eu1	2022-03-18
Di24	2022-03-18
Di25	2022-03-18
Do17	2022-03-21
Do3	2022-03-21
Do21	2022-03-21
R2	2022-03-21
Do15	2022-03-21
Do25	2022-03-21
Do12	2022-03-21
Do5	2022-03-21
Do4	2022-03-21
Di31	2022-03-21
Do18	2022-03-21
Do3	2022-03-21
Do2	2022-03-21
Do14	2022-03-21
Do9	2022-03-21
Do29	2022-03-21
Do23	2022-03-21
Do17	2022-03-21
Do19	2022-03-21
Do11	2022-03-21
Do16	2022-03-21
Do6	2022-03-21
Do22	2022-03-21
Di24	2022-03-21
Di32	2022-03-21
Di31	2022-03-21
Do4	2022-03-21
Do19	2022-03-22
Do17	2022-03-21
Do14	2022-03-22
Do29	2022-03-22
Do22	2022-03-22
Do15	2022-03-22
Do5	2022-03-22
Do20	2022-03-22
Do21	2022-03-22
R1	2022-03-22
Do20	2022-03-23
Do21	2022-03-23
Do4	2022-03-23
Do7	2022-03-23
Do15	2022-03-23
Do3	2022-03-23
Do14	2022-03-23
Do5	2022-03-23
Do29	2022-03-23
Do31	2022-03-23
Do17	2022-03-23
Do16	2022-03-23
Do2	2022-03-23
Do12	2022-03-23
Do18	2022-03-23
Do25	2022-03-23
Do9	2022-03-23
Do19	2022-03-23
Do17	2022-03-25
Do16	2022-03-25
Do31	2022-03-25
Do14	2022-03-25
Do29	2022-03-25
Do23	2022-03-25
Do2	2022-03-25
D47	2022-03-25
Do6	2022-03-25
Do19	2022-03-25
Eu18	2022-03-25
Cyr1	2022-03-25
Do26	2022-03-25
Do25	2022-03-25
Cyd3	2022-03-25
Do22	2022-03-26
Di33	2022-03-26
Do12	2022-03-26
Do16	2022-03-26
Do25	2022-03-26
Do2	2022-03-26
Do19	2022-03-26
Do5	2022-03-26
Sap1	2022-03-26
Eu18	2022-03-26
Do20	2022-03-29
Do31	2022-03-29
Do18	2022-03-29
Do24	2022-03-29
Ec2	2022-03-29
D50	2022-03-29
Cyd1	2022-03-29
Do4	2022-03-29
Do3	2022-03-29
Ec1	2022-03-29
Do9	2022-03-29
R1	2022-03-29
Do7	2022-03-29
Do21	2022-03-29
Do14	2022-03-29
Do19	2022-03-29
Cyd2	2022-03-29
Do22	2022-03-30
Do25	2022-03-30
Cyd1	2022-03-30
Do24	2022-03-30
Do7	2022-03-30
Do4	2022-03-30
Eu19	2022-03-30
Do9	2022-03-30
Do20	2022-03-30
Do5	2022-03-30
Di35	2022-03-30
Do2	2022-03-30
Do3	2022-03-31
Do25	2022-03-31
Do22	2022-03-31
Do7	2022-03-31
Do9	2022-03-31
Do21	2022-03-31
Do24	2022-03-31
Do2	2022-04-01
Do31	2022-04-01
Ec3	2022-04-01
Pac1	2022-04-01
Do19	2022-04-01
Do25	2022-04-01
Do24	2022-04-01
Ec1	2022-04-01
Do22	2022-04-01
Do21	2022-04-01
Do7	2022-04-01
Cyd3	2022-04-01
Sap1	2022-04-01
Do3	2022-04-01
Pac2	2022-04-04
Do31	2022-04-04
Ec1	2022-04-04
Do3	2022-04-04
Do2	2022-04-04
Do7	2022-04-04
Do4	2022-04-04
Cyd4	2022-04-04
Ec2	2022-04-04
Sar2	2022-04-05
D50	2022-04-05
Sap1	2022-04-05
Do4	2022-04-05
Do18	2022-04-05
Ec1	2022-04-05
Sar1	2022-04-05
Do9	2022-04-05
Pac1	2022-04-05
Zu1	2022-04-05
Do4	2022-04-05
At1	2022-04-05
Cyd4	2022-04-05
Do2	2022-04-05
At1	2022-04-06
Pac1	2022-04-06
Sar2	2022-04-06
Do24	2022-04-06
Do3	2022-04-06
Sap4	2022-04-06
R5	2022-04-06
Do9	2022-04-06
Do7	2022-04-06
Cyd4	2022-04-06
Pac2	2022-04-06
Do19	2022-04-06
Do18	2022-04-06
Cyd1	2022-04-06
Ec1	2022-04-06
Pac2	2022-04-07
Do18	2022-04-07
Sap4	2022-04-07
Do19	2022-04-07
Do3	2022-04-07
Do31	2022-04-07
Do7	2022-04-07
Do21	2022-04-07
Ec2	2022-04-07
At1	2022-04-07
Sap3	2022-04-07
Do25	2022-04-07
Do7	2022-04-08
R1	2022-04-08
Sap1	2022-04-08
Sar2	2022-04-08
At1	2022-04-08
R6	2022-04-08
Sap5	2022-04-08
Do19	2022-04-08
Hew1	2022-04-08
Zu1	2022-04-08
Do3	2022-04-08
Do24	2022-04-08
Do25	2022-04-08
Do2	2022-04-08
Cyd1	2022-04-08
Sar1	2022-04-08
Do6	2022-04-11
Sap17	2022-04-11
Cyr1	2022-04-11
Do31	2022-04-11
Sap13	2022-04-11
Sap26	2022-04-11
Sap21	2022-04-11
Do4	2022-04-11
Zu2	2022-04-11
Do9	2022-04-11
Sap15	2022-04-11
Zu1	2022-04-11
Sap16	2022-04-11
Sap22	2022-04-11
At1	2022-04-11
Sap10	2022-04-11
Sap18	2022-04-11
Sap24	2022-04-11
Sap19	2022-04-11
Pac3	2022-04-11
R11	2022-04-11
Sap8	2022-04-11
Hew3	2022-04-12
Sar29	2022-04-12
Sar33	2022-04-12
Sap26	2022-04-12
Sap16	2022-04-12
Sap23	2022-04-12
E21	2022-04-12
Sap15	2022-04-12
Sar36	2022-04-12
Sap9	2022-04-12
Sap6	2022-04-12
Ec2	2022-04-12
Sap11	2022-04-12
Do7	2022-04-12
Do2	2022-04-12
Sar21	2022-04-12
Sap18	2022-04-12
Sap13	2022-04-12
Do21	2022-04-12
Sap27	2022-04-12
Sap17	2022-04-12
Sap4	2022-04-12
Zu1	2022-04-12
Sap25	2022-04-12
Sap24	2022-04-12
Sap22	2022-04-12
Sap7	2022-04-12
Zu3	2022-04-12
Do24	2022-04-12
Do9	2022-04-12
Pac2	2022-04-12
Do4	2022-04-12
Sap	2022-04-12
Sar38	2022-04-12
Sap25	2022-04-13
Sap26	2022-04-13
Sap15	2022-04-13
Sap7	2022-04-13
Do18	2022-04-13
Sap11	2022-04-13
Cyd1	2022-04-13
Do19	2022-04-13
Sar43	2022-04-13
Do24	2022-04-13
Sar 30	2022-04-13
Sar40	2022-04-13
Sap19	2022-04-13
Sap23	2022-04-13
Sap21	2022-04-13
Ec3	2022-04-13
R14	2022-04-13
Sap12	2022-04-13
R6	2022-04-13
Do7	2022-04-13
Do5	2022-04-13
Pac3	2022-04-13
Sar25	2022-04-13
Sar23	2022-04-13
De20	2022-04-13
Zu1	2022-04-13
R12	2022-04-13
Sap22	2022-04-13
Sap13	2022-04-13
Sar21	2022-04-13
R21	2022-04-14
Sar4	2022-04-14
Sap5	2022-04-14
Sap3	2022-04-14
R20	2022-04-14
Sap1	2022-04-14
Ec2	2022-04-14
Sap19	2022-04-14
Sap23	2022-04-14
Sap10	2022-04-14
Sar30	2022-04-14
Do9	2022-04-14
Zu1	2022-04-14
Sap22	2022-04-14
Sar6	2022-04-14
R19	2022-04-14
R11	2022-04-14
Do2	2022-04-14
Do24	2022-04-14
R12	2022-04-14
Sap3	2022-04-14
Sap13	2022-04-14
Sar44	2022-04-14
Sar37	2022-04-14
Sar38	2022-04-14
Pac3	2022-04-14
R22	2022-04-14
Sar8	2022-04-14
Sar44	2022-04-14
Sar1	2022-04-14
Ch1	2022-04-14
R23	2022-04-18
Sar22	2022-04-18
Sap13	2022-04-18
R24	2022-04-18
Sap4	2022-04-18
R11	2022-04-18
Sar59	2022-04-18
Sar49	2022-04-18
Sar56	2022-04-18
Sar18	2022-04-18
Sar51	2022-04-18
Sar13	2022-04-18
Sar15	2022-04-18
Cyd1	2022-04-18
R25	2022-04-18
R12	2022-04-18
Ec4	2022-04-18
Sap7	2022-04-18
Sar19	2022-04-18
Sar43	2022-04-18
Sar14	2022-04-18
Sar61	2022-04-18
Sar66	2022-04-18
Sap6	2022-04-18
Sar50	2022-04-18
Sap5	2022-04-18
R21	2022-04-18
R6	2022-04-18
Sar36	2022-04-18
Sap15	2022-04-18
Eu21	2022-04-18
Sar28	2022-04-18
Sap17	2022-04-18
Ec2	2022-04-18
Sar48	2022-04-18
Sar19	2022-04-20
Sar13	2022-04-20
Sar11	2022-04-20
Sar61	2022-04-20
Sar38	2022-04-20
Sar62	2022-04-20
Sar53	2022-04-20
Sar23	2022-04-20
Hew3	2022-04-20
Sar56	2022-04-20
Sar41	2022-04-20
At13	2022-04-20
At12	2022-04-20
At4	2022-04-20
At1	2022-04-20
Sap26	2022-04-20
Sap22	2022-04-20
Sap8	2022-04-20
Sap21	2022-04-20
Sap5	2022-04-20
Sap10	2022-04-20
Mhy1	2022-04-20
Mhy7	2022-04-20
R33	2022-04-20
Do9	2022-04-20
Sap20	2022-04-21
Sap5	2022-04-21
Sap17	2022-04-21
Sap83	2022-04-21
Sap15	2022-04-21
Sap22	2022-04-21
Sap6	2022-04-21
Sap27	2022-04-21
Sap3	2022-04-21
Sap25	2022-04-21
At4	2022-04-21
At15	2022-04-21
At12	2022-04-21
Eu24	2022-04-21
R36	2022-04-21
Pac3	2022-04-21
Cyd1	2022-04-21
R16	2022-04-21
R15	2022-04-21
R34	2022-04-21
R8	2022-04-21
Zu2	2022-04-21
Eu5	2022-04-21
Sar62	2022-04-22
Ec4	2022-04-22
H20	2022-04-22
Ec7	2022-04-22
Sap13	2022-04-22
Sap5	2022-04-22
Do9	2022-04-22
MHy1	2022-04-22
Sar50	2022-04-22
At16	2022-04-22
Sar51	2022-04-22
Sar40	2022-04-22
Sar61	2022-04-22
R1	2022-04-22
Sar60	2022-04-22
Sap4	2022-04-22
Sap22	2022-04-22
Sar28	2022-04-22
R14	2022-04-22
At13	2022-04-22
Sar51	2022-04-22
Sar53	2022-04-22
Pac2	2022-04-22
R8	2022-04-22
MHy12	2022-04-22
MHy7	2022-04-22
Sap15	2022-04-22
E17	2022-04-22
R19	2022-04-22
Pac4	2022-04-22
Ec1	2022-04-22
Zu2	2022-04-22
At20	2022-04-22
Sap12	2022-04-22
R28	2022-04-22
At6	2022-04-22
At1	2022-04-22
Sap1	2022-04-22
MHy16	2022-04-22
Sar21	2022-04-22
At21	2022-04-22
Sar66	2022-04-22
Ec4	2022-04-22
E23	2022-04-22
At17	2022-04-22
Sar47	2022-04-22
Sar17	2022-04-22
Sar64	2022-04-22
Sar40	2022-04-22
Sar25	2022-04-25
Ec9	2022-04-25
At8	2022-04-25
R30	2022-04-25
R17	2022-04-25
At3	2022-04-25
Zu1	2022-04-25
Sar18	2022-04-25
Sar38	2022-04-25
Sar53	2022-04-25
Sap18	2022-04-25
Sar40	2022-04-25
At14	2022-04-25
Sar23	2022-04-25
E26	2022-04-25
MHy30	2022-04-25
R12	2022-04-25
Sar17	2022-04-25
Sar56	2022-04-25
Sar19	2022-04-25
Sap16	2022-04-25
Zu5	2022-04-25
Sar11	2022-04-25
R38	2022-04-25
Sap15	2022-04-25
Eu26	2022-04-25
MHy2	2022-04-25
Sar47	2022-04-25
Sar22	2022-04-25
E17	2022-04-25
Sar38	2022-04-25
Sar12	2022-04-25
Sap21	2022-04-25
R30	2022-04-25
At17	2022-04-25
Sar64	2022-04-25
Sar32	2022-04-25
MHy29	2022-04-25
Sar50	2022-04-26
Sar36	2022-04-26
Sar66	2022-04-26
Mhy1	2022-04-26
R36	2022-04-26
R29	2022-04-26
Mhy22	2022-04-26
Dd2	2022-04-26
Sap27	2022-04-26
R30	2022-04-26
Sap7	2022-04-26
Sar52	2022-04-26
Sar6	2022-04-26
Sar40	2022-04-26
Mhy30	2022-04-26
Sar64	2022-04-26
Sar17	2022-04-26
Zu3	2022-04-26
R25	2022-04-27
Mhy1	2022-04-27
R20	2022-04-27
Sar50	2022-04-27
Sap6	2022-04-27
R2	2022-04-27
Sar36	2022-04-27
R13	2022-04-27
R25	2022-04-27
Pac3	2022-04-27
Sar18	2022-04-27
R26	2022-04-27
Sap19	2022-04-27
Sap21	2022-04-27
Sar1	2022-04-27
R14	2022-04-27
Sar51	2022-04-27
Ec5	2022-04-27
R14	2022-04-27
Sap21	2022-04-27
Sar38	2022-04-27
R12	2022-04-27
Sar2	2022-04-27
At14	2022-04-27
R11	2022-04-27
Ec4	2022-04-27
Sar32	2022-04-27
E16	2022-04-27
At4	2022-04-27
At21	2022-04-27
Mhy20	2022-04-27
Pac2	2022-04-27
Sap26	2022-04-27
Sap7	2022-04-27
R33	2022-04-27
Sar52	2022-04-28
Mhy21	2022-04-28
R34	2022-04-28
Sap26	2022-04-28
Sar19	2022-04-28
At4	2022-04-28
Mhy7	2022-04-28
Sap3	2022-04-28
R12	2022-04-28
R17	2022-04-28
R32	2022-04-28
Mhy16	2022-04-28
Sar44	2022-04-28
Ec3	2022-04-28
Sar5	2022-04-28
R19	2022-04-28
E17	2022-04-28
Sar12	2022-04-28
Sar50	2022-04-28
Sar11	2022-04-28
Mhy14	2022-04-28
R36	2022-04-28
Sar1	2022-04-28
R13	2022-04-28
Sap12	2022-04-28
Sar66	2022-04-28
R29	2022-04-28
R1	2022-04-28
Cyd4	2022-04-28
Sar64	2022-04-28
Sap10	2022-04-28
Sap23	2022-04-28
At19	2022-04-28
Sar18	2022-04-28
E21	2022-04-28
Sar25	2022-04-28
R25	2022-04-28
Sar56	2022-04-28
Sar49	2022-04-28
E30	2022-04-28
Sap5	2022-04-28
R21	2022-04-28
Sar28	2022-04-29
Sar26	2022-04-29
Sap13	2022-04-29
Sap12	2022-04-29
R31	2022-04-29
Sar36	2022-04-29
R36	2022-04-29
Sar19	2022-04-29
Mhy17	2022-04-29
Ec9	2022-04-29
Sar38	2022-04-29
At12	2022-04-29
Sar37	2022-04-29
Sap17	2022-04-29
At3	2022-04-29
R23	2022-04-29
Sar44	2022-04-29
At6	2022-04-29
Ec4	2022-04-29
Sar19	2022-04-29
Hew1	2022-04-29
Mhy20	2022-04-29
Cyd1	2022-04-29
Mhy10	2022-04-29
Sar56	2022-04-29
Sar64	2022-04-29
R8	2022-04-29
At20	2022-04-29
Sar56	2022-04-29
R33	2022-04-29
E29	2022-04-29
Sar56	2022-05-03
Sar60	2022-05-03
Sap7	2022-05-03
Sap18	2022-05-03
Sap21	2022-05-03
Sap10	2022-05-03
R13	2022-05-03
Zu1	2022-05-03
Sap27	2022-05-03
R28	2022-05-03
Sap4	2022-05-03
Sap12	2022-05-03
R7	2022-05-03
Sap1	2022-05-03
Zu2	2022-05-03
Sar28	2022-05-03
Sar49	2022-05-03
R8	2022-05-03
Sap5	2022-05-03
R39	2022-05-03
Pac2	2022-05-03
At14	2022-05-03
Sar11	2022-05-03
R26	2022-05-03
R27	2022-05-03
Sap13	2022-05-03
Ple1	2022-05-03
Mhy2	2022-05-03
Mhy7	2022-05-03
Sap3	2022-05-03
Sar42	2022-05-03
R41	2022-05-03
Mhy10	2022-05-03
R19	2022-05-03
E21	2022-05-03
R37	2022-05-03
Sap26	2022-05-03
Sar47	2022-05-03
Sar27	2022-05-03
Ec1	2022-05-04
Sar17	2022-05-04
Mhy10	2022-05-04
Sar38	2022-05-04
Mhy20	2022-05-04
Sar52	2022-05-04
Zu1	2022-05-04
Sar5	2022-05-04
R38	2022-05-04
R26	2022-05-04
R13	2022-05-04
Sar50	2022-05-04
Ec3	2022-05-04
Sap22	2022-05-04
Mhy7	2022-05-04
R5	2022-05-04
R20	2022-05-04
R36	2022-05-04
R29	2022-05-04
Sap12	2022-05-04
Mhy2	2022-05-04
Sap10	2022-05-04
Ec5	2022-05-04
E31	2022-05-04
Sap10	2022-05-04
R37	2022-05-04
Sap9	2022-05-04
Sar44	2022-05-04
Sap18	2022-05-04
Mhy4	2022-05-04
Sap27	2022-05-04
R27	2022-05-04
Ch1	2022-05-04
E27	2022-05-04
R30	2022-05-04
Cyd4	2022-05-04
E11	2022-05-04
Sap26	2022-05-04
Zu4	2022-05-04
R40	2022-05-05
R34	2022-05-05
Sar19	2022-05-05
At4	2022-05-05
Pac3	2022-05-05
R19	2022-05-05
Zu2	2022-05-05
R6	2022-05-05
Sap18	2022-05-05
Zu5	2022-05-05
Sar18	2022-05-05
Sar38	2022-05-05
Sap19	2022-05-05
Sap10	2022-05-05
E31	2022-05-05
Sar44	2022-05-05
R30	2022-05-05
At21	2022-05-05
Sar44	2022-05-05
Sar42	2022-05-05
Sar53	2022-05-05
Sar25	2022-05-05
Sar32	2022-05-05
At12	2022-05-05
Mhy30	2022-05-05
Cyd4	2022-05-05
Sap4	2022-05-05
Sap13	2022-05-05
R26	2022-05-05
Sar11	2022-05-05
Pac2	2022-05-05
Sap26	2022-05-05
R13	2022-05-05
Mhy22	2022-05-05
Ec3	2022-05-05
Zu1	2022-05-05
Sar3	2022-05-05
Mhy8	2022-05-05
Sar11	2022-05-05
Mhy14	2022-05-05
E24	2022-05-05
Pac3	2022-05-05
R32	2022-05-05
Sar56	2022-05-05
Sar60	2022-05-05
R33	2022-05-05
Sar17	2022-05-05
Ec9	2022-05-05
Sap6	2022-05-05
R11	2022-05-05
Sar49	2022-05-05
R24	2022-05-06
R32	2022-05-06
Sap10	2022-05-06
Sar42	2022-05-06
Sar44	2022-05-06
Sar32	2022-05-06
Zu5	2022-05-06
Cyd1	2022-05-06
R46	2022-05-06
Pac2	2022-05-06
R13	2022-05-06
Sap9	2022-05-06
R27	2022-05-06
Mhy8	2022-05-06
Mhy29	2022-05-06
R47	2022-05-06
Mhy2	2022-05-06
Sap21	2022-05-06
Zu1	2022-05-06
Sar49	2022-05-06
Sar17	2022-05-06
Ec9	2022-05-06
R33	2022-05-06
Sar66	2022-05-06
R1	2022-05-06
Sap13	2022-05-06
Ec3	2022-05-06
Dd3	2022-05-09
At17	2022-05-09
R27	2022-05-16
Ec15	2022-05-16
Ec9	2022-05-16
Sap10	2022-05-16
R26	2022-05-16
R32	2022-05-16
Sap6	2022-05-16
Mhy30	2022-05-16
Sar36	2022-05-16
Ec3	2022-05-16
Ec18	2022-05-16
R6	2022-05-16
R41	2022-05-16
R17	2022-05-16
Sap26	2022-05-16
R19	2022-05-16
R56	2022-05-16
Mhy22	2022-05-16
Sap23	2022-05-16
Ec14	2022-05-16
Sar56	2022-05-16
Sap27	2022-05-16
Sap13	2022-05-16
Sap17	2022-05-16
Sar66	2022-05-16
Sar49	2022-05-16
Sar56	2022-05-16
Zu9	2022-05-16
Ec20	2022-05-16
R50	2022-05-16
Sar17	2022-05-16
Sar64	2022-05-16
Sar18	2022-05-16
Sap18	2022-05-16
R1	2022-05-17
Sap12	2022-05-17
Sap13	2022-05-17
Mhy4	2022-05-17
At1	2022-05-17
Cyd1	2022-05-17
Mhy30	2022-05-17
R55	2022-05-17
Sar18	2022-05-17
R14	2022-05-17
Sar22	2022-05-17
Sar19	2022-05-17
R22	2022-05-17
Mhy22	2022-05-17
Hew1	2022-05-17
R43	2022-05-17
Sap6	2022-05-17
Pac3	2022-05-17
Sap17	2022-05-17
Sar63	2022-05-17
Sap11	2022-05-17
Is2	2022-05-17
Sar64	2022-05-17
Sap10	2022-05-17
E24	2022-05-17
Ec26	2022-05-18
Ec15	2022-05-18
Zu6	2022-05-18
Zu5	2022-05-18
Sap12	2022-05-18
Sap21	2022-05-18
R28	2022-05-18
Sap13	2022-05-18
Sar66	2022-05-18
R35	2022-05-18
R15	2022-05-18
At3	2022-05-18
R28	2022-05-18
R21	2022-05-18
R52	2022-05-18
R17	2022-05-18
At4	2022-05-18
R50	2022-05-18
Ec18	2022-05-18
Sar11	2022-05-18
Mhy19	2022-05-18
R55	2022-05-18
Cyd1	2022-05-18
R52	2022-05-18
Pac3	2022-05-18
Cyd7	2022-05-18
Sap6	2022-05-18
Zu9	2022-05-18
R8	2022-05-18
Hew4	2022-05-18
Ec10	2022-05-18
Sap23	2022-05-18
Hew5	2022-05-18
R29	2022-05-18
Nu2	2022-05-18
At8	2022-05-18
R17	2022-05-19
E29	2022-05-19
R22	2022-05-19
E12	2022-05-19
Pac2	2022-05-19
Zu1	2022-05-19
Sar52	2022-05-19
Sar47	2022-05-19
R55	2022-05-19
R54	2022-05-19
R6	2022-05-19
Sar19	2022-05-19
Hew4	2022-05-19
Sar18	2022-05-19
Mhy17	2022-05-19
Sap5	2022-05-19
R52	2022-05-19
Ec20	2022-05-19
R53	2022-05-19
E28	2022-05-19
Zu7	2022-05-19
Sar17	2022-05-19
Sap12	2022-05-19
R28	2022-05-19
Ec10	2022-05-19
Sar66	2022-05-19
R50	2022-05-19
Ec18	2022-05-19
Ec15	2022-05-19
At12	2022-05-19
Sar36	2022-05-19
R38	2022-05-19
Is2	2022-05-19
E20	2022-05-20
Sap23	2022-05-20
E24	2022-05-20
Ec19	2022-05-20
R17	2022-05-20
R22	2022-05-20
At4	2022-05-20
R50	2022-05-20
Sar19	2022-05-20
R11	2022-05-20
R23	2022-05-20
Sap5	2022-05-20
Ec18	2022-05-20
Ec9	2022-05-20
R11	2022-05-23
Sap10	2022-05-23
Sap17	2022-05-23
Sap12	2022-05-23
Sap27	2022-05-23
Sar19	2022-05-23
Ec3	2022-05-23
At4	2022-05-23
E11	2022-05-24
R51	2022-05-24
E33	2022-05-24
Sar13	2022-05-24
R6	2022-05-24
Mhy29	2022-05-24
R37	2022-05-24
R51	2022-05-24
R28	2022-05-24
Ec9	2022-05-24
Sap17	2022-05-25
Sap12	2022-05-25
Sap13	2022-05-25
Sap27	2022-05-25
Sap5	2022-05-25
Sap26	2022-05-25
Ec1	2022-05-25
R52	2022-05-25
R37	2022-05-25
R36	2022-05-25
At21	2022-05-25
R28	2022-05-25
Ec16	2022-05-25
Sar50	2022-05-25
Sar66	2022-05-25
Sar52	2022-05-25
E20	2022-05-25
R45	2022-05-25
R1	2022-05-25
Hew5	2022-05-26
R1	2022-05-26
Mhy17	2022-05-26
Sap27	2022-05-26
R37	2022-05-26
R32	2022-05-26
R24	2022-05-26
Sar66	2022-05-26
E14	2022-05-26
Sar47	2022-05-26
R35	2022-05-26
Sar63	2022-05-26
Sar52	2022-05-26
Pac4	2022-05-26
Zu10	2022-05-26
Sar53	2022-05-26
Sar60	2022-05-26
E23	2022-05-26
Sar5	2022-05-26
MHy22	2022-05-26
Sar11	2022-05-26
Ec20	2022-05-26
Ec18	2022-05-27
Sar66	2022-05-27
Sar50	2022-05-27
Sar1	2022-05-27
Sap9	2022-05-27
Sar17	2022-05-27
At18	2022-05-27
E15	2022-05-27
R1	2022-05-27
Sap5	2022-05-27
Sap27	2022-05-27
Sap22	2022-05-27
R46	2022-05-27
Sap9	2022-05-27
E33	2022-05-27
Ec5	2022-05-27
Ec10	2022-05-27
Ec18	2022-05-30
Ec27	2022-05-30
Sap22	2022-05-30
E17	2022-05-30
Ec17	2022-05-30
At18	2022-05-30
R24	2022-05-30
Ec20	2022-05-30
Sap12	2022-05-30
Mhy22	2022-05-30
Sar18	2022-05-30
R50	2022-05-30
Sap26	2022-05-30
Hew6	2022-05-30
Sap10	2022-05-30
Sap17	2022-05-30
R35	2022-05-30
Sap13	2022-05-30
R28	2022-05-31
R5	2022-05-31
Sap12	2022-05-31
Sap9	2022-05-31
Sap10	2022-05-31
Sap26	2022-05-31
Sap16	2022-05-31
R26	2022-05-31
R37	2022-05-31
Ec10	2022-05-31
R41	2022-05-31
Sar53	2022-05-31
Sar12	2022-05-31
Sar52	2022-05-31
Ec20	2022-05-31
R55	2022-05-31
Sap22	2022-05-31
R32	2022-05-31
Sap9	2022-05-31
Sap12	2022-05-31
Sap10	2022-05-31
Sap18	2022-05-31
Sap13	2022-05-31
Sap23	2022-05-31
Sap5	2022-05-31
Ec19	2022-05-31
Zu10	2022-05-31
R43	2022-05-31
Sar53	2022-05-31
Sar56	2022-05-31
Sar18	2022-05-31
Ec20	2022-05-31
Ec16	2022-05-31
E29	2022-05-31
At4	2022-05-31
Zu1	2022-05-31
Zu1	2022-05-31
R11	2022-05-31
R35	2022-05-31
R30	2022-05-31
Sar52	2022-05-31
R26	2022-05-31
Mhy22	2022-05-31
Sar53	2022-05-31
Sap10	2022-05-31
Sar1	2022-05-31
Sar60	2022-05-31
Sap27	2022-05-31
Sap23	2022-05-31
Sap9	2022-05-31
R24	2022-05-31
R50	2022-06-08
R45	2022-06-08
Sar66	2022-06-08
Sap10	2022-06-08
R35	2022-06-08
Sar18	2022-06-08
Sap26	2022-06-08
R41	2022-06-08
Sap11	2022-06-08
R13	2022-06-08
Ec11	2022-06-08
At20	2022-06-08
Pac3	2022-06-08
Sap6	2022-06-08
R20	2022-06-08
R55	2022-06-08
Dd8	2022-06-08
Dd8	2022-06-08
Sap22	2022-06-08
Sap27	2022-06-08
Sap9	2022-06-08
Sap13	2022-06-08
Sap17	2022-06-08
Sap6	2022-06-08
Sap12	2022-06-08
Sap21	2022-06-08
Sap23	2022-06-08
Nu5	2022-06-08
Sar18	2022-06-08
Cyd7	2022-06-08
Ec25	2022-06-08
Ec17	2022-06-08
R8	2022-06-08
Sar66	2022-06-08
R43	2022-06-08
Sar57	2022-06-08
Sar50	2022-06-08
R12	2022-06-08
R55	2022-06-08
Zu6	2022-06-08
MHy12	2022-06-08
MHy7	2022-06-08
Hew6	2022-06-08
R49	2022-06-08
R46	2022-06-08
Ec19	2022-06-08
E28	2022-06-08
E22	2022-06-08
E29	2022-06-08
E21	2022-06-08
E15	2022-06-08
E25	2022-06-08
Sar57	2022-06-08
Sap35	2022-06-08
R50	2022-06-08
R51	2022-06-08
H36	2022-06-09
Hew6	2022-06-09
Sap30	2022-06-09
Sap39	2022-06-09
Sap17	2022-06-09
Pac3	2022-06-09
Sap12	2022-06-09
R25	2022-06-09
R41	2022-06-09
Mhy17	2022-06-13
Sar1	2022-06-13
Sap39	2022-06-13
Sap42	2022-06-13
Sap9	2022-06-13
Sap17	2022-06-13
R26	2022-06-13
Sar56	2022-06-13
Zu9	2022-06-13
Ec20	2022-06-13
R28	2022-06-13
At20	2022-06-13
Ec28	2022-06-13
R24	2022-06-14
Ec20	2022-06-14
Sap43	2022-06-14
Sap41	2022-06-14
Sap6	2022-06-14
Sap23	2022-06-14
Sap10	2022-06-14
Sap22	2022-06-14
Sap27	2022-06-14
Ec15	2022-06-14
Sap8	2022-06-14
R58	2022-06-14
R26	2022-06-14
Sar53	2022-06-14
R40	2022-06-14
Ec17	2022-06-14
Cyd9	2022-06-14
Ag1	2022-06-14
Sap10	2022-06-15
Sap23	2022-06-15
Sap17	2022-06-15
Pac12	2022-06-15
Sap13	2022-06-15
R39	2022-06-15
Sap40	2022-06-15
Sap42	2022-06-15
Sap39	2022-06-15
Sar60	2022-06-15
R26	2022-06-15
R35	2022-06-15
Sap9	2022-06-15
Sap21	2022-06-15
Nu14	2022-06-15
Ec18	2022-06-15
Pac7	2022-06-15
Sar66	2022-06-15
Sap41	2022-06-15
Nu15	2022-06-15
Sar56	2022-06-15
Zu7	2022-06-15
Ec27	2022-06-15
R37	2022-06-15
Pac8	2022-06-15
Zu9	2022-06-15
Ec39	2022-06-15
Ec13	2022-06-15
Mhy12	2022-06-15
Sap43	2022-06-16
Sap39	2022-06-16
Sap40	2022-06-16
R37	2022-06-16
Sar18	2022-06-16
Sar17	2022-06-16
Sap9	2022-06-16
Sap41	2022-06-16
Sap27	2022-06-16
Hew6	2022-06-16
E29	2022-06-16
Sap42	2022-06-16
Sap22	2022-06-16
Sap39	2022-06-17
Sap27	2022-06-17
Sap43	2022-06-17
R40	2022-06-17
R43	2022-06-17
R37	2022-06-17
R12	2022-06-17
R26	2022-06-17
Mhy36	2022-06-17
Nu21	2022-06-17
R56	2022-06-17
Sar1	2022-06-17
Hew6	2022-06-17
R33	2022-06-18
Ec10	2022-06-18
Ec13	2022-06-18
Ag7	2022-06-18
R27	2022-06-18
Pac13	2022-06-20
Pac8	2022-06-20
E33	2022-06-20
Sap43	2022-06-20
R41	2022-06-21
Pac7	2022-06-21
Sap40	2022-06-21
Pac14	2022-06-21
Sar60	2022-06-21
R12	2022-06-21
Sap42	2022-06-21
Nu26	2022-06-21
Nu8	2022-06-21
Ec28	2022-06-21
Nu21	2022-06-21
Zu2	2022-06-21
Nu29	2022-06-21
Nu25	2022-06-21
Sap41	2022-06-21
Sap9	2022-06-21
E29	2022-06-21
R58	2022-06-21
Ag9	2022-06-23
Sap40	2022-06-24
E29	2022-06-24
Ec28	2022-06-24
Nu29	2022-06-24
Pac7	2022-06-24
R15	2022-06-24
Sar53	2022-06-24
R23	2022-06-24
R14	2022-06-24
Nu9	2022-06-24
Pac12	2022-06-24
R38	2022-06-24
Nu30	2022-06-24
Sap39	2022-06-24
Ec20	2022-06-24
Sar52	2022-06-24
Ag7	2022-06-24
Mhy37	2022-06-24
Pac8	2022-06-24
Pac15	2022-06-24
R49	2022-06-24
Sar60	2022-06-24
R58	2022-06-24
Mhy38	2022-06-24
Sap41	2022-06-27
Ec28	2022-06-27
Sap27	2022-06-27
Ag9	2022-06-27
Nu3	2022-06-27
Sap42	2022-06-27
Nu26	2022-06-27
Mhy37	2022-06-27
Zu11	2022-06-27
Nu22	2022-06-27
Nu23	2022-06-27
Nu32	2022-06-27
Sap43	2022-06-28
Nu28	2022-06-28
R15	2022-06-28
Sar66	2022-06-28
Sap40	2022-06-28
Mhy35	2022-06-28
Pac10	2022-06-28
Sap44	2022-06-28
Sap39	2022-06-29
E40	2022-06-29
Sap13	2022-06-29
Sap40	2022-06-29
R13	2022-06-29
E23	2022-06-29
R14	2022-06-29
Pac11	2022-06-29
Sap27	2022-06-29
Nu28	2022-06-29
Sap6	2022-06-29
R37	2022-06-29
Nu32	2022-06-29
Pac7	2022-06-29
Pac15	2022-06-29
Nu34	2022-06-29
E22	2022-06-29
Sar2	2022-06-29
E24	2022-06-29
Nu31	2022-06-29
R40	2022-06-30
Nu31	2022-06-30
R24	2022-06-30
Sap6	2022-06-30
Sap42	2022-06-30
Sap39	2022-06-30
Sap13	2022-06-30
Sap27	2022-06-30
Sap42	2022-06-30
Sap41	2022-06-30
Ec17	2022-06-30
Nu20	2022-06-30
R14	2022-06-30
Nu36	2022-06-30
E20	2022-07-01
Mhy35	2022-07-01
Sar19	2022-07-01
Pac11	2022-07-01
Pac15	2022-07-01
Sap42	2022-07-01
E24	2022-07-01
Nu31	2022-07-01
Sar50	2022-07-01
Nu9	2022-07-01
Mhy39	2022-07-01
Sap6	2022-07-01
R14	2022-07-01
Sap41	2022-07-05
R15	2022-07-05
Ec1	2022-07-05
Pac8	2022-07-05
Sap43	2022-07-05
Nu9	2022-07-05
Pac15	2022-07-05
Sap40	2022-07-05
Sap39	2022-07-05
R28	2022-07-05
E20	2022-07-05
Sap27	2022-07-05
Nu7	2022-07-05
Nu39	2022-07-05
Nu6	2022-07-05
E23	2022-07-05
Ec17	2022-07-05
Nu31	2022-07-05
R35	2022-07-05
Sar60	2022-07-06
R27	2022-07-06
Sap41	2022-07-06
R37	2022-07-06
Sap42	2022-07-06
Sap40	2022-07-06
Nu31	2022-07-06
Pac8	2022-07-06
Nu7	2022-07-06
Dd11	2022-07-06
Sap27	2022-07-07
Nu49	2022-07-07
Nu40	2022-07-07
Nu18	2022-07-07
Pac8	2022-07-07
R40	2022-07-07
Ec17	2022-07-07
Sap41	2022-07-07
Sap40	2022-07-07
E33	2022-07-07
R37	2022-07-07
R5	2022-07-07
Mhy37	2022-07-07
Nu6	2022-07-07
R40	2022-07-11
Pac15	2022-07-11
Sap6	2022-07-11
R15	2022-07-11
Cyd11	2022-07-11
Dd11	2022-07-11
Sap41	2022-07-11
Pac11	2022-07-11
Att24	2022-07-11
Cyd12	2022-07-11
Att28	2022-07-11
Sap39	2022-07-11
Nu20	2022-07-11
Ec17	2022-07-11
Dd11	2022-07-13
R40	2022-07-13
Att24	2022-07-13
Sap39	2022-07-13
Sap41	2022-07-13
Sap27	2022-07-13
Sap40	2022-07-13
Dd11	2022-07-14
Sap27	2022-07-14
Pac11	2022-07-14
Sap39	2022-07-14
Nu18	2022-07-14
R33	2022-07-14
R15	2022-07-14
Sap42	2022-07-14
Nu31	2022-07-14
Sap41	2022-07-18
Sap40	2022-07-18
Sap42	2022-07-18
Sap39	2022-07-18
Nu60	2022-07-18
Nu22	2022-07-18
Nu63	2022-07-18
Sar50	2022-07-18
Cyd13	2022-07-18
Nu15	2022-07-18
Nu17	2022-07-18
Nu52	2022-07-18
Sap43	2022-07-18
Nu62	2022-07-18
Nu55	2022-07-18
Nu56	2022-07-18
Nu58	2022-07-18
Nu69	2022-07-18
Sap41	2022-07-22
Nu26	2022-07-22
Cyd14	2022-07-22
E33	2022-07-22
Sar50	2022-07-22
Nu56	2022-07-22
Nu22	2022-07-22
Nu70	2022-07-22
Nu33	2022-07-22
Nu66	2022-07-22
Nu57	2022-07-22
Nu55	2022-07-22
Nu58	2022-07-22
Sap41	2022-07-23
Ros28	2022-07-23
Cyd14	2022-07-23
E33	2022-07-23
Sar50	2022-07-23
Nu69	2022-07-23
Sap47	2022-07-23
Cyd13	2022-07-23
Nu33	2022-07-23
Nu44	2022-07-25
Nu57	2022-07-25
Nu6	2022-07-25
Sap39	2022-07-25
Sap40	2022-07-25
R28	2022-07-25
Nu68	2022-07-25
Nu35	2022-07-25
Ec17	2022-07-25
Nu69	2022-07-25
Nu15	2022-07-25
Nu55	2022-07-25
Sap45	2022-07-25
Sap47	2022-07-25
Nu58	2022-07-25
Nu63	2022-07-25
Nu70	2022-07-25
Nu49	2022-07-25
Nu59	2022-07-28
Sap41	2022-07-28
Nu55	2022-07-28
HeIs4	2022-07-28
Nu54	2022-07-28
Nu22	2022-07-28
Cyd16	2022-07-28
Sap46	2022-07-28
Cyd11	2022-07-28
Nu60	2022-07-28
Pac18	2022-07-28
R28	2022-07-28
Sap41	2022-07-30
Nu69	2022-07-30
Nu60	2022-07-30
Sap39	2022-07-30
Sap40	2022-07-30
Nu56	2022-07-30
Mhy39	2022-07-30
Nu53	2022-07-30
Nu18	2022-07-30
Cyd14	2022-07-30
Sap47	2022-07-30
H1	2022-07-30
Is4	2022-07-30
Nu65	2022-07-30
Nu49	2022-08-01
Nu61	2022-08-01
Nu58	2022-08-01
Nu60	2022-08-01
Nu47	2022-08-01
Nu62	2022-08-01
Pac39	2022-08-01
Pac19	2022-08-01
Sap40	2022-08-01
Cyd16	2022-08-01
Mhy41	2022-08-01
Nu18	2022-08-01
Ec17	2022-08-01
Nu63	2022-08-01
Nu9	2022-08-01
Nu65	2022-08-01
Sap47	2022-08-01
Sap45	2022-08-01
H1	2022-08-01
Is3	2022-08-01
Is4	2022-08-01
Nu34	2022-08-01
Nu13	2022-08-02
Nu12	2022-08-02
H39	2022-08-02
MHy41	2022-08-02
Ec13	2022-08-02
H107	2022-08-02
Nu61	2022-08-02
Ec17	2022-08-02
Nu34	2022-08-02
H155	2022-08-02
Nu62	2022-08-02
Nu49	2022-08-02
Is4	2022-08-02
Nu9	2022-08-02
Cyd14	2022-08-02
Nu68	2022-08-02
Cyd15	2022-08-02
Pac18	2022-08-02
Is6	2022-08-02
Sar66	2022-08-02
Sap41	2022-08-02
EHy1	2022-08-02
Nu18	2022-08-02
Pac19	2022-08-02
At27	2022-08-02
Cyd11	2022-08-02
Ph9	2022-08-02
H160	2022-08-02
Cyd13	2022-08-04
Sap43	2022-08-04
Cyd13	2022-08-04
Pac19	2022-08-04
Sap40	2022-08-04
Cyd11	2022-08-04
Nu15	2022-08-04
H105	2022-08-04
Att27	2022-08-04
Is6	2022-08-04
Nu3	2022-08-04
H3	2022-08-04
Nu60	2022-08-04
D8	2022-08-04
Pac18	2022-08-04
Nu61	2022-08-04
H113	2022-08-04
H134	2022-08-04
H63	2022-08-04
Is157	2022-08-08
Nu9	2022-08-08
H68	2022-08-08
Ec17	2022-08-08
Dd12	2022-08-08
E34	2022-08-08
Is3	2022-08-08
Is6	2022-08-08
Sap39	2022-08-08
Dd12	2022-08-10
Ec13	2022-08-10
Sap47	2022-08-10
Sap39	2022-08-10
Nu53	2022-08-10
H116	2022-08-10
Dd15	2022-08-11
H161	2022-08-11
Nu56	2022-08-11
Nu66	2022-08-11
H114	2022-08-11
Sap40	2022-08-11
H136	2022-08-11
Nu55	2022-08-11
Nu69	2022-08-11
Sap45	2022-08-11
Is4	2022-08-11
Dd14	2022-08-11
H121	2022-08-11
H113	2022-08-11
H125	2022-08-16
H120	2022-08-16
H113	2022-08-16
H136	2022-08-16
H131	2022-08-16
H111	2022-08-16
Sap13	2022-08-16
Sap15	2022-08-16
H41	2022-08-16
Dd15	2022-08-16
Dd14	2022-08-16
Is6	2022-08-16
Sap45	2022-08-16
Hew12	2022-08-17
H1	2022-08-17
Nu62	2022-08-17
Nu60	2022-08-17
H41	2022-08-17
Dd14	2022-08-17
Dd15	2022-08-17
Hew9	2022-08-17
Is6	2022-08-17
Sap47	2022-08-18
Nu67	2022-08-17
H145	2022-08-17
Sap49	2022-08-17
Dd14	2022-08-25
Nu60	2022-08-25
Cyd14	2022-08-25
Hew14	2022-08-30
Sap45	2022-08-30
Sap50	2022-08-30
H145	2022-08-30
Sap14	2022-08-30
Nu55	2022-08-30
Nu62	2022-08-30
Hew10	2022-08-30
H124	2022-08-30
Dd16	2022-08-30
H170	2022-09-26
H131	2022-09-26
Nu77	2022-10-03
Nu74	2022-10-03
Hyd3	2022-10-03
Nu72	2022-10-03
Him2	2022-10-03
Nu78	2022-10-03
Is11	2022-10-03
Is8	2022-10-03
Nu74	2022-10-11
Ple2	2022-10-11
Nu84	2022-10-11
Nu86	2022-10-11
Sap53	2022-10-11
Sap55	2022-10-11
Nu87	2022-10-11
Nu90	2022-10-14
Ec35	2022-10-14
Him1	2022-10-14
Nu77	2022-10-14
Ec30	2022-10-14
Ec34	2022-10-14
Is8	2022-10-14
Is11	2022-10-14
Sap56	2022-10-14
Nu76	2022-10-14
D21	2022-10-14
Nu76	2022-10-17
Nu75	2022-10-17
H400	2022-10-17
Ec37	2022-10-17
Nu72	2022-10-17
Ec36	2022-10-17
Ec38	2022-10-17
H401	2022-10-17
Nu87	2022-10-17
Sap56	2022-10-17
Ple2	2022-10-17
Nu79	2022-10-18
Nu80	2022-10-18
Is13	2022-10-18
Dp23	2022-10-18
H401	2022-10-18
Ec38	2022-10-18
Nu79	2022-10-18
Sap52	2022-10-18
Nu92	2022-10-18
Nu76	2022-10-18
Sap58	2022-10-18
Ec37	2022-10-18
Nu72	2022-10-25
Nu80	2022-10-25
Ec37	2022-10-25
D25	2022-10-25
Ec39	2022-10-25
Nu91	2022-10-25
Nu75	2022-10-25
Nu86	2022-10-25
Sap57	2022-10-25
D21	2022-10-25
D25	2022-11-04
Dd29	2022-11-07
Cyth12	2022-11-07
Cyth35	2022-11-07
H411	2022-11-07
Cyth19	2022-11-07
Cyth17	2022-11-07
Cyth8	2022-11-07
H420	2022-11-07
Sap52	2022-11-07
Cyth4	2022-11-07
H423	2022-11-07
Cyth39	2022-11-07
Cyth9	2022-11-07
Cyth3	2022-11-07
Dd26	2022-11-07
Dd30	2022-11-07
H425	2022-11-23
H424	2022-11-23
Ec46	2022-11-27
Cyth45	2022-11-28
Ec70	2022-11-28
Cyth64	2022-11-28
Cyth66	2022-11-28
Ec54	2022-11-29
Ec55	2022-11-29
Sap68	2023-01-09
Sap59	2023-01-09
Sap75	2023-01-09
Sap67	2023-01-09
Sap77	2023-01-09

## Sheet: Supp_Data_6
ID	Species	Sex	Eclosed	Plant	Diet	Time_weighed	Time_weighed_fraction	Time_weighed_hours	Weight	FW_length	Age	Death	Status
HL1	Hecale	F	2022-03-12	NA	PF	14:00:00	0.5833	14	0.142	37	119	2022-07-09	0
HL7	Hecale	F	2022-04-07	NA	PF	14:00:00	0.5833	14	0.182	40	119	2022-08-04	1
HL79	Hecale	F	2022-07-15	nitida	PF	16:00:00	0.6667	16	0.224	44	115	2022-11-07	1
HL24	Hecale	F	2022-04-15	NA	PF	14:30:00	0.6042	14.5	0.166	40	112	2022-08-05	1
HL45	Hecale	F	2022-04-26	NA	PD	15:00:00	0.625	15	0.248	45	106	2022-08-10	1
HL21	Hecale	M	2022-04-14	NA	PF	13:00:00	0.5417	13	0.247	46	96	2022-07-19	0
HL4	Hecale	F	2022-04-03	NA	PF	10:00:00	0.4167	10	0.284	39	87	2022-06-29	1
HL15	Hecale	M	2022-04-11	NA	PF	12:30:00	0.5208	12.5	0.27	47	86	2022-07-06	0
HL5	Hecale	M	2022-04-07	NA	PF	14:00:00	0.5833	14	0.211	40	83	2022-06-29	1
HL86	Hecale	M	2022-08-07	nitida	PF	15:00:00	0.625	15	0.228	45	83	2022-10-29	1
HL13	Hecale	M	2022-04-09	NA	PF	15:30:00	0.6458	15.5	0.286	40	81	2022-06-29	1
HL33	Hecale	M	2022-04-19	NA	PF	12:15:00	0.5104	12.25	0.232	43	78	2022-07-06	1
HL17	Hecale	M	2022-04-13	NA	PF	11:30:00	0.4792	11.5	0.171	39	77	2022-06-29	1
HL18	Hecale	M	2022-04-13	NA	PF	11:30:00	0.4792	11.5	0.192	40	77	2022-06-29	1
HL35	Hecale	F	2022-04-19	NA	PD	12:15:00	0.5104	12.25	0.164	40	76	2022-07-04	1
HL38	Hecale	F	2022-04-26	NA	PD	15:00:00	0.625	15	0.264	45	76	2022-07-11	1
HL81	Hecale	F	2022-07-15	nitida	PD	16:00:00	0.6667	16	0.208	42	75	2022-09-28	1
HL47	Hecale	F	2022-04-29	NA	PD	12:30:00	0.5208	12.5	0.289	40	74	2022-07-12	1
HL71	Hecale	M	2022-06-30	riparia	PD	14:15:00	0.5938	14.25	0.244	43	74	2022-09-12	0
HL60	Hecale	F	2022-05-29	NA	PF	13:00:00	0.5417	13	0.238	45	71	2022-08-08	1
HL2	Hecale	F	2022-03-15	NA	PF	13:00:00	0.5417	13	0.154	37	69	2022-05-23	1
HL91	Hecale	M	2022-08-09	nitida	PD	16:30:00	0.6875	16.5	0.227	45	69	2022-10-17	1
HL50	Hecale	M	2022-04-30	NA	PD	12:00:00	0.5	12	0.303	45	66	2022-07-05	1
HL77	Hecale	M	2022-07-04	riparia	PF	13:00:00	0.5417	13	0.235	44	66	2022-09-08	1
HL62	Hecale	M	2022-06-05	NA	PD	11:01:00	0.459	11.02	0.225	43	65	2022-08-09	1
HL14	Hecale	F	2022-04-11	NA	PF	12:30:00	0.5208	12.5	0.213	40	63	2022-06-13	1
HL63	Hecale	F	2022-06-06	NA	PD	13:30:00	0.5625	13.5	0.236	45	63	2022-08-08	1
HL16	Hecale	F	2022-04-11	NA	PF	12:30:00	0.5208	12.5	0.118	40	59	2022-06-09	1
HL55	Hecale	M	2022-05-09	NA	PD	12:30:00	0.5208	12.5	0.168	40	59	2022-07-07	1
HL93	Hecale	F	2022-08-10	nitida	PD	15:00:00	0.625	15	0.215	42	59	2022-10-08	1
HL32	Hecale	F	2022-04-18	NA	PD	12:30:00	0.5208	12.5	0.181	41	57	2022-06-14	1
HL83	Hecale	M	2022-08-05	NA	PF	15:45:00	0.6563	15.75	0.22	43	56	2022-09-30	1
HL11	Hecale	F	2022-04-09	NA	PF	15:30:00	0.6458	15.5	0.31	43	55	2022-06-03	1
HL19	Hecale	M	2022-04-13	NA	PF	11:30:00	0.4792	11.5	0.191	40	54	2022-06-06	1
HL27	Hecale	F	2022-04-15	NA	PD	14:30:00	0.6042	14.5	0.145	37	52	2022-06-06	1
HL82	Hecale	F	2022-08-05	NA	PF	15:45:00	0.6563	15.75	0.221	43	52	2022-09-26	1
HL9	Hecale	F	2022-04-08	NA	PF	13:30:00	0.5625	13.5	0.189	41	52	2022-05-30	1
HL6	Hecale	F	2022-04-07	NA	PF	14:00:00	0.5833	14	0.228	43	50	2022-05-27	1
HL72	Hecale	M	2022-07-01	riparia	PD	12:40:00	0.5278	12.67	0.182	39	49	2022-08-19	1
HL69	Hecale	F	2022-06-29	riparia	PD	12:20:00	0.5139	12.33	0.278	43	48	2022-08-16	1
HL96	Hecale	M	2022-09-18	vitifolia	PF	16:30:00	0.6875	16.5	0.156	38	48	2022-11-05	1
HL25	Hecale	M	2022-04-15	NA	PD	14:30:00	0.6042	14.5	0.162	39	47	2022-06-01	1
HL85	Hecale	F	2022-08-07	nitida	PF	15:00:00	0.625	15	0.168	40	47	2022-09-23	1
HL66	Hecale	F	2022-06-29	riparia	PF	12:20:00	0.5139	12.33	0.175	39	44	2022-08-12	1
HL84	Hecale	F	2022-08-06	nitida	PD	13:10:00	0.5486	13.17	0.126	36	43	2022-09-18	1
HL31	Hecale	F	2022-04-18	NA	PD	12:30:00	0.5208	12.5	0.181	40	42	2022-05-30	0
HL10	Hecale	F	2022-04-08	NA	PF	13:30:00	0.5625	13.5	0.203	39	41	2022-05-19	0
HL59	Hecale	M	2022-05-25	NA	PD	12:40:00	0.5278	12.67	0.279	44	41	2022-07-05	1
HL48	Hecale	F	2022-04-29	NA	PD	12:30:00	0.5208	12.5	0.135	33	40	2022-06-08	0
HL67	Hecale	M	2022-06-29	riparia	PF	12:20:00	0.5139	12.33	0.265	43	40	2022-08-08	1
HL75	Hecale	F	2022-07-04	riparia	PD	13:00:00	0.5417	13	0.176	41	40	2022-08-13	1
HL80	Hecale	M	2022-07-15	nitida	PD	16:00:00	0.6667	16	0.197	43	40	2022-08-24	0
HL40	Hecale	M	2022-04-26	NA	PD	15:00:00	0.625	15	0.204	44	38	2022-06-03	1
HL52	Hecale	M	2022-05-01	NA	PD	15:00:00	0.625	15	0.208	44	38	2022-06-08	1
HL92	Hecale	M	2022-08-10	nitida	PD	15:00:00	0.625	15	0.231	45	38	2022-09-17	1
HL89	Hecale	M	2022-08-07	nitida	PF	15:00:00	0.625	15	0.161	35	37	2022-09-13	1
HL101	Hecale	M	2022-10-10	riparia	PF	09:00:00	0.375	9	0.217	44	36	2022-11-15	1
HL61	Hecale	F	2022-05-29	NA	PD	13:00:00	0.5417	13	0.406	43	36	2022-07-04	1
HL74	Hecale	F	2022-07-04	riparia	PF	13:00:00	0.5417	13	0.249	44	35	2022-08-08	1
HL36	Hecale	F	2022-04-25	NA	PD	13:00:00	0.5417	13	0.252	44	32	2022-05-27	1
HL100	Hecale	M	2022-10-10	riparia	PD	09:00:00	0.375	9	0.108	37	29	2022-11-08	1
HL30	Hecale	M	2022-04-18	NA	PF	12:30:00	0.5208	12.5	0.153	40	29	2022-05-17	1
HL54	Hecale	F	2022-05-06	NA	PD	14:00:00	0.5833	14	0.217	41	29	2022-06-04	1
HL95	Hecale	F	2022-09-18	vitifolia	PF	16:30:00	0.6875	16.5	0.113	34	22	2022-10-10	1
HL43	Hecale	F	2022-04-29	NA	PD	12:30:00	0.5208	12.5	0.18	42	20	2022-05-19	1
HL42	Hecale	M	2022-04-27	NA	PD	13:00:00	0.5417	13	0.218	41	19	2022-05-16	1
HL70	Hecale	M	2022-06-30	riparia	PF	14:15:00	0.5938	14.25	0.217	42	19	2022-07-19	1
HL49	Hecale	M	2022-04-30	NA	PD	12:00:00	0.5	12	0.238	40	16	2022-05-16	0
HL90	Hecale	M	2022-08-07	nitida	PD	15:00:00	0.625	15	0.136	39	15	2022-08-22	1
HL39	Hecale	F	2022-04-26	NA	PD	15:00:00	0.625	15	0.194	44	8	2022-05-04	1
HL3	Hecale	F	2022-03-20	NA	PF	14:00:00	0.5833	14	0.118	37	7	2022-03-27	0
HL46	Hecale	F	2022-04-29	NA	PD	12:30:00	0.5208	12.5	0.206	41	7	2022-05-06	1
HL73	Hecale	F	2022-07-01	nitida	PF	12:40:00	0.5278	12.67	0.158	40	7	2022-07-08	1
HL28	Hecale	F	2022-04-16	NA	PD	15:30:00	0.6458	15.5	0.273	43	6	2022-04-22	1
HL20	Hecale	M	2022-04-14	NA	PF	13:00:00	0.5417	13	0.194	41	4	2022-04-18	0
HL56	Hecale	M	2022-05-16	NA	PD	12:40:00	0.5278	12.67	0.232	41	4	2022-05-20	1
HL76	Hecale	M	2022-07-04	riparia	PD	13:00:00	0.5417	13	0.199	45	4	2022-07-08	1
HL78	Hecale	M	2022-07-15	nitida	PF	16:00:00	0.6667	16	0.216	42	3	2022-07-18	1
HL94	Hecale	F	2022-09-18	vitifolia	PF	16:30:00	0.6875	16.5	0.159	40	3	2022-09-21	1
HL64	Hecale	F	2022-06-07	NA	PD	12:30:00	0.5208	12.5	0.237	45	2	2022-06-09	0
HL41	Hecale	F	2022-04-26	NA	PD	15:00:00	0.625	15	0.173	41	1	2022-04-27	0
HL51	Hecale	M	2022-04-30	NA	PD	12:00:00	0.5	12	0.246	40	1	2022-05-01	1
HL65	Hecale	M	2022-06-22	NA	PF	13:30:00	0.5625	13.5	0.126	40	1	2022-06-23	1
DL18	Dryas	M	2022-06-09	NA	PD	13:00:00	0.5417	13	0.186	43	50	2022-07-29	1
DL24	Dryas	M	2022-06-18	NA	PF	13:30:00	0.5625	13.5	0.2	43	48	2022-08-05	1
DL61	Dryas	M	2022-09-12	auriculata	PD	14:45:00	0.6146	14.75	0.19	41	42	2022-10-24	1
DL84	Dryas	M	2022-09-23	pittieri	PF	15:20:00	0.6389	15.33	0.14	39	42	2022-11-04	1
DL22	Dryas	M	2022-06-14	NA	PF	12:45:00	0.5313	12.75	0.177	40	41	2022-07-25	1
DL72	Dryas	M	2022-09-18	NA	PF	16:00:00	0.6667	16	0.172	40	41	2022-10-29	1
DL50	Dryas	M	2022-08-30	NA	PD	16:30:00	0.6875	16.5	0.287	47	38	2022-10-07	1
DL73	Dryas	F	2022-09-20	NA	PF	15:00:00	0.625	15	0.136	37	37	2022-10-27	1
DL73T	Dryas	M	2022-09-29	biflora	PD	17:30:00	0.7292	17.5	0.183	41	37	2022-11-05	1
DL35	Dryas	F	2022-07-01	NA	PD	12:40:00	0.5278	12.67	0.247	42	35	2022-08-05	1
DL75	Dryas	M	2022-09-21	NA	PD	16:00:00	0.6667	16	0.123	36	35	2022-10-26	1
DL100	Dryas	F	2022-10-04	NA	PF	12:00:00	0.5	12	0.249	43	34	2022-11-07	1
DL77T	Dryas	M	2022-10-01	biflora	PD	17:30:00	0.7292	17.5	0.14	39	34	2022-11-04	1
DL99	Dryas	M	2022-10-02	auriculata	PF	16:00:00	0.6667	16	0.203	43	34	2022-11-05	1
DL19	Dryas	M	2022-06-09	NA	PD	13:00:00	0.5417	13	0.216	44	32	2022-07-11	1
DL23	Dryas	M	2022-06-17	NA	PD	13:00:00	0.5417	13	0.185	40	32	2022-07-19	1
DL89	Dryas	F	2022-09-27	pittieri	PF	08:15:00	0.3438	8.25	0.141	39	32	2022-10-29	1
DL90	Dryas	M	2022-09-27	pittieri	PF	08:15:00	0.3438	8.25	0.135	40	32	2022-10-29	1
DL101	Dryas	F	2022-10-04	NA	PD	12:00:00	0.5	12	0.25	40	31	2022-11-04	1
DL12	Dryas	F	2022-06-07	NA	PF	14:40:00	0.6111	14.67	0.219	44	31	2022-07-08	1
DL16	Dryas	F	2022-06-08	NA	PD	12:45:00	0.5313	12.75	0.197	42	30	2022-07-08	1
DL70T	Dryas	M	2022-09-28	biflora	PD	16:30:00	0.6875	16.5	0.151	39	30	2022-10-28	1
DL102	Dryas	M	2022-10-12	biflora	PF	15:30:00	0.6458	15.5	0.201	44	29	2022-11-10	1
DL15	Dryas	F	2022-06-08	NA	PD	12:45:00	0.5313	12.75	0.167	40	29	2022-07-07	0
DL29	Dryas	M	2022-06-28	NA	PD	14:30:00	0.6042	14.5	0.188	42	29	2022-07-27	1
DL32	Dryas	M	2022-06-30	NA	PF	14:15:00	0.5938	14.25	0.154	42	29	2022-07-29	1
DL34	Dryas	F	2022-06-30	NA	PD	14:15:00	0.5938	14.25	0.181	40	29	2022-07-29	1
DL43	Dryas	F	2022-07-11	biflora	PF	13:30:00	0.5625	13.5	0.206	42	29	2022-08-09	1
DL44	Dryas	F	2022-07-12	biflora	PD	16:00:00	0.6667	16	0.085	31	29	2022-08-10	1
DL72T	Dryas	M	2022-09-29	biflora	PD	17:30:00	0.7292	17.5	0.147	41	29	2022-10-28	1
DL41	Dryas	M	2022-07-11	biflora	PF	13:30:00	0.5625	13.5	0.184	37	28	2022-08-08	1
DL33	Dryas	M	2022-06-30	biflora	PF	14:15:00	0.5938	14.25	0.26	43	27	2022-07-27	1
DL58	Dryas	M	2022-09-06	pittieri	PF	14:30:00	0.6042	14.5	0.177	41	27	2022-10-03	1
DL60	Dryas	M	2022-09-12	NA	PF	14:45:00	0.6146	14.75	0.202	43	27	2022-10-09	1
DL63	Dryas	F	2022-09-13	maracuya	PD	16:00:00	0.6667	16	0.139	37	27	2022-10-10	1
DL7	Dryas	M	2022-05-24	NA	PF	13:30:00	0.5625	13.5	0.164	41	27	2022-06-20	1
DL11	Dryas	M	2022-05-27	NA	PF	13:30:00	0.5625	13.5	0.2	43	26	2022-06-22	1
DL78T	Dryas	M	2022-10-01	biflora	PD	17:30:00	0.7292	17.5	0.193	42	25	2022-10-26	1
DL10	Dryas	M	2022-05-27	NA	PF	13:30:00	0.5625	13.5	0.239	42	24	2022-06-20	1
DL27	Dryas	M	2022-06-28	NA	PF	14:30:00	0.6042	14.5	0.189	42	24	2022-07-22	1
DL56	Dryas	M	2022-09-05	pittieri	PD	17:00:00	0.7083	17	0.156	40	24	2022-09-29	1
DL57	Dryas	F	2022-09-05	pittieri	PD	17:00:00	0.7083	17	0.102	33	24	2022-09-29	1
DL20	Dryas	F	2022-06-10	NA	PF	14:00:00	0.5833	14	0.157	40	23	2022-07-03	1
DL94	Dryas	M	2022-09-29	pittieri	PD	17:30:00	0.7292	17.5	0.183	41	23	2022-10-22	1
DL37	Dryas	M	2022-07-08	biflora	PD	12:20:00	0.5139	12.33	0.205	41	22	2022-07-30	1
DL46	Dryas	M	2022-08-30	auriculata	PF	16:30:00	0.6875	16.5	0.169	40	22	2022-09-21	1
DL5	Dryas	F	2022-05-17	NA	PD	13:45:00	0.5729	13.75	0.173	50	22	2022-06-08	0
DL51	Dryas	M	2022-08-30	auriculata	PD	16:30:00	0.6875	16.5	0.14	38	22	2022-09-21	1
DL120T	Dryas	M	2022-10-06	biflora	PF	14:00:00	0.5833	14	0.131	38	21	NA	0
DL26	Dryas	M	2022-06-27	NA	PF	13:15:00	0.5521	13.25	0.265	46	21	2022-07-18	1
DL48	Dryas	M	2022-08-30	NA	PF	16:30:00	0.6875	16.5	0.123	38	21	2022-09-20	1
DL66	Dryas	M	2022-09-16	NA	PD	15:30:00	0.6458	15.5	0.164	46	21	2022-10-07	1
DL68	Dryas	M	2022-09-16	NA	PF	15:30:00	0.6458	15.5	0.186	42	21	2022-10-07	1
DL69	Dryas	M	2022-09-17	auriculata	PF	14:30:00	0.6042	14.5	0.16	39	21	2022-10-08	1
DL13	Dryas	F	2022-06-07	NA	PD	14:40:00	0.6111	14.67	0.248	47	20	2022-06-27	1
DL21	Dryas	F	2022-06-13	NA	PF	NA	NA	NA	0.22	41	20	2022-07-03	1
DL64	Dryas	M	2022-09-15	NA	PF	16:45:00	0.6979	16.75	0.159	40	20	2022-10-05	1
DL78	Dryas	M	2022-09-22	auriculata	PD	17:30:00	0.7292	17.5	0.206	43	20	2022-10-12	1
DL93	Dryas	M	2022-09-29	pittieri	PF	17:30:00	0.7292	17.5	0.123	38	20	2022-10-19	1
DL25	Dryas	F	2022-06-20	NA	PF	13:00:00	0.5417	13	0.244	43	18	2022-07-08	1
DL55	Dryas	M	2022-09-01	auriculata	PD	15:00:00	0.625	15	0.089	35	17	2022-09-18	1
DL76	Dryas	M	2022-09-21	pittieri	PD	16:00:00	0.6667	16	0.101	35	17	2022-10-08	1
DL70	Dryas	F	2022-09-17	auriculata	PF	14:30:00	0.6042	14.5	0.151	37	16	2022-10-03	1
DL81	Dryas	M	2022-09-22	pittieri	PD	17:30:00	0.7292	17.5	0.125	38	16	2022-10-08	1
DL86	Dryas	M	2022-09-23	pittieri	PD	15:20:00	0.6389	15.33	0.196	42	16	2022-10-09	1
DL79	Dryas	F	2022-09-22	auriculata	PD	17:30:00	0.7292	17.5	0.18	40	15	2022-10-07	1
DL104	Dryas	M	2022-10-14	biflora	PF	15:45:00	0.6563	15.75	0.181	43	13	2022-10-27	0
DL1	Dryas	M	2022-05-15	NA	PF	12:50:00	0.5347	12.83	0.22	41	12	2022-05-27	1
DL53	Dryas	M	2022-08-31	auriculata	PD	14:00:00	0.5833	14	0.119	37	12	2022-09-12	1
DL88	Dryas	M	2022-09-26	NA	PD	16:30:00	0.6875	16.5	0.183	42	11	2022-10-07	1
DL92	Dryas	F	2022-09-28	pittieri	PD	16:30:00	0.6875	16.5	0.299	44	11	2022-10-09	1
DL103	Dryas	M	2022-10-14	biflora	PF	15:45:00	0.6563	15.75	0.108	37	10	2022-10-24	1
DL38	Dryas	M	2022-07-09	biflora	PD	14:00:00	0.5833	14	0.133	38	9	2022-07-18	1
DL95	Dryas	F	2022-09-30	NA	PF	16:30:00	0.6875	16.5	0.163	38	9	2022-10-09	1
DL47	Dryas	F	2022-08-30	auriculata	PF	16:30:00	0.6875	16.5	0.115	34	8	NA	0
DL31	Dryas	F	2022-06-29	NA	PF	12:20:00	0.5139	12.33	0.204	41	7	2022-07-06	1
DL44	Dryas	F	2022-07-13	biflora	PF	14:00:00	0.5833	14	0.181	39	7	2022-07-20	1
DL6	Dryas	F	2022-05-18	NA	PF	13:30:00	0.5625	13.5	0.2	40	6	2022-05-24	1
DL87	Dryas	F	2022-09-24	pittieri	PD	15:30:00	0.6458	15.5	0.142	38	6	2022-09-30	1
DL98	Dryas	M	2022-10-02	NA	PF	16:00:00	0.6667	16	0.223	44	6	2022-10-08	1
DL28	Dryas	M	2022-06-28	NA	PF	14:30:00	0.6042	14.5	0.201	42	5	2022-07-03	1
DL82	Dryas	M	2022-09-23	auriculata	PF	15:20:00	0.6389	15.33	0.102	34	3	2022-09-26	0
DL83	Dryas	M	2022-09-23	pittieri	PF	15:20:00	0.6389	15.33	0.205	41	3	2022-09-26	1
DL59	Dryas	F	2022-09-06	pittieri	PD	14:30:00	0.6042	14.5	0.167	38	2	2022-09-08	1
DL8	Dryas	M	2022-05-24	NA	PD	13:30:00	0.5625	13.5	0.165	41	2	2022-05-26	1
DL2	Dryas	M	2022-05-16	NA	PD	12:40:00	0.5278	12.67	0.277	41	1	2022-05-17	0
DL39	Dryas	M	2022-07-10	biflora	PD	13:30:00	0.5625	13.5	0.1	34	1	2022-07-11	1
HL68	Hecale	F	2022-06-29	riparia	PD	12:20:00	0.5139	12.33	0.299	46	28	NA	0
HL23	Hecale	M	2022-04-15	NA	PD	14:30:00	0.6042	14.5	0.209	44	11	NA	0
HL26	Hecale	M	2022-04-15	NA	PD	14:30:00	0.6042	14.5	0.2	42	11	NA	0
HL29	Hecale	M	2022-04-16	NA	PD	15:30:00	0.6458	15.5	0.179	38	10	NA	0
HL34	Hecale	M	2022-04-18	NA	PD	16:00:00	0.6667	16	0.162	41	8	NA	0
HL37	Hecale	M	2022-04-21	NA	PD	13:00:00	0.5417	13	0.221	40	5	NA	0
HL8	Hecale	F	2022-04-08	NA	PF	13:30:00	0.5625	13.5	0.179	40	77	NA	0
HL12	Hecale	M	2022-04-09	NA	PF	15:30:00	0.6458	15.5	0.134	37	76	NA	0
HL87	Hecale	M	2022-08-07	nitida	PF	15:00:00	0.625	15	0.13	36	64	NA	0
HL88	Hecale	F	2022-08-07	nitida	PF	15:00:00	0.625	15	0.129	35	53	NA	0
HL97	Hecale	M	2022-09-18	vitifolia	PF	16:30:00	0.6875	16.5	0.146	39	51	NA	0
HL99	Hecale	M	2022-09-25	vitifolia	PF	16:30:00	0.6875	16.5	0.131	38	44	NA	0
HL44	Hecale	M	2022-04-29	NA	PD	12:30:00	0.5208	12.5	0.183	40	21	NA	0
DL67T	Dryas	M	2022-09-28	biflora	PF	16:30:00	0.6875	16.5	0.189	42	41	NA	0
DL91	Dryas	M	2022-09-27	pittieri	PD	08:15:00	0.3438	8.25	0.134	39	36	NA	0
DL42	Dryas	M	2022-07-11	biflora	PF	13:30:00	0.5625	13.5	0.16	40	35	NA	0
DL76T	Dryas	M	2022-10-01	biflora	PD	17:30:00	0.7292	17.5	0.161	42	34	NA	0
DL80	Dryas	M	2022-09-22	pittieri	PF	17:30:00	0.7292	17.5	0.195	42	34	NA	0
DL85	Dryas	M	2022-09-23	pittieri	PD	15:20:00	0.6389	15.33	0.165	40	33	NA	0
DL126T	Dryas	M	2022-10-08	biflora	PD	17:00:00	0.7083	17	0.166	42	31	NA	0
DL105	Dryas	M	2022-10-14	biflora	PD	15:45:00	0.6563	15.75	0.125	40	25	NA	0
DL97	Dryas	F	2022-10-02	NA	PF	16:00:00	0.6667	16	0.183	40	24	NA	0
DL14	Dryas	M	2022-06-07	NA	PD	14:40:00	0.6111	14.67	0.213	45	22	NA	0
DL30	Dryas	M	2022-06-28	NA	PD	14:30:00	0.6042	14.5	0.193	42	22	NA	0
DL4	Dryas	F	2022-05-17	NA	PD	13:45:00	0.5729	13.75	0.252	44	22	NA	0
DL40	Dryas	F	2022-07-10	biflora	PD	13:30:00	0.5625	13.5	0.164	40	22	NA	0
DL45	Dryas	M	2022-08-30	pittieri	PF	16:30:00	0.6875	16.5	0.143	39	22	NA	0
DL49	Dryas	F	2022-08-30	NA	PF	16:30:00	0.6875	16.5	0.246	44	22	NA	0
DL52	Dryas	M	2022-08-30	auriculata	PD	16:30:00	0.6875	16.5	0.118	37	22	NA	0
DL54	Dryas	F	2022-09-01	NA	PF	15:00:00	0.625	15	0.186	40	22	NA	0
DL65	Dryas	F	2022-09-15	auriculata	PD	16:45:00	0.6979	16.75	0.132	37	22	NA	0
DL96	Dryas	F	2022-09-30	NA	PD	16:30:00	0.6875	16.5	0.175	39	21	NA	0
DL79T	Dryas	M	2022-10-01	biflora	PD	17:30:00	0.7292	17.5	0.147	39	11	NA	0
DL74	Dryas	M	2022-09-20	auriculata	PF	15:00:00	0.625	15	0.095	30	10	NA	0
DL62	Dryas	F	2022-09-13	NA	PF	16:00:00	0.6667	16	0.18	46	9	NA	0
DL77	Dryas	M	2022-09-22	auriculata	PF	17:30:00	0.7292	17.5	0.198	44	8	NA	0
DL9	Dryas	F	2022-05-26	NA	PF	13:00:00	0.5417	13	0.214	42	8	NA	0
DL17	Dryas	F	2022-06-08	NA	PD	12:45:00	0.5313	12.75	0.187	41	7	NA	0
DL3	Dryas	F	2022-05-16	NA	PF	12:40:00	0.5278	12.67	0.186	41	7	NA	0
DL67	Dryas	M	2022-09-16	NA	PD	15:30:00	0.6458	15.5	0.2	42	7	NA	0
DL36	Dryas	M	2022-07-01	NA	PD	12:40:00	0.5278	12.67	0.145	34	0	NA	0
DL71	Dryas	M	2022-09-18	auriculata	PD	16:00:00	0.6667	16	0.144	38	0	NA	0

## Sheet: Supp_Data_7
ID	Age_weeks	Date	Time_weighed	Time_weighed_fraction	Time_weighed_hours	Weight	Species	Sex	Diet	Eclosion_weight	FW_length	Longevity
HL1	3	2022-04-01	10:52:00	0.4528	10.87	0.175	Hecale	F	PF	0.142	37	119
HL2	3	2022-04-06	13:17:00	0.5535	13.28	0.16	Hecale	F	PF	0.154	37	69
HL4	1	2022-04-11	12:57:00	0.5396	12.95	0.213	Hecale	F	PF	0.284	39	87
HL1	5	2022-04-15	14:30:00	0.6042	14.5	0.161	Hecale	F	PF	0.142	37	119
HL10	1	2022-04-15	14:30:00	0.6042	14.5	0.18	Hecale	F	PF	0.203	39	41
HL11	1	2022-04-15	14:30:00	0.6042	14.5	0.278	Hecale	F	PF	0.31	43	55
HL12	1	2022-04-15	14:30:00	0.6042	14.5	0.108	Hecale	M	PF	0.134	37	76
HL13	1	2022-04-15	14:30:00	0.6042	14.5	0.192	Hecale	M	PF	0.286	40	81
HL5	1	2022-04-15	14:30:00	0.6042	14.5	0.176	Hecale	M	PF	0.211	40	83
HL6	1	2022-04-15	14:30:00	0.6042	14.5	0.248	Hecale	F	PF	0.228	43	50
HL7	1	2022-04-15	14:30:00	0.6042	14.5	0.168	Hecale	F	PF	0.182	40	119
HL8	1	2022-04-15	14:30:00	0.6042	14.5	0.224	Hecale	F	PF	0.179	40	77
HL9	1	2022-04-15	14:30:00	0.6042	14.5	0.186	Hecale	F	PF	0.189	41	52
HL14	1	2022-04-18	12:54:00	0.5375	12.9	0.233	Hecale	F	PF	0.213	40	63
HL15	1	2022-04-18	12:54:00	0.5375	12.9	0.244	Hecale	M	PF	0.27	47	86
HL2	5	2022-04-20	12:34:00	0.5236	12.57	0.191	Hecale	F	PF	0.154	37	69
HL17	1	2022-04-20	12:34:00	0.5236	12.57	0.135	Hecale	M	PF	0.171	39	77
HL18	1	2022-04-20	12:34:00	0.5236	12.57	0.163	Hecale	M	PF	0.192	40	77
HL19	1	2022-04-20	12:34:00	0.5236	12.57	0.155	Hecale	M	PF	0.191	40	54
HL27	1	2022-04-22	12:44:00	0.5306	12.73	0.17	Hecale	F	PD	0.145	37	52
HL23	1	2022-04-22	12:04:00	0.5028	12.07	0.176	Hecale	M	PD	0.209	44	11
HL25	1	2022-04-22	12:04:00	0.5028	12.07	0.154	Hecale	M	PD	0.162	39	47
HL26	1	2022-04-22	12:04:00	0.5028	12.07	0.166	Hecale	M	PD	0.2	42	11
HL29	1	2022-04-22	12:04:00	0.5028	12.07	0.157	Hecale	M	PD	0.179	38	10
HL21	1	2022-04-22	12:04:00	0.5028	12.07	0.244	Hecale	M	PF	0.247	46	96
HL4	3	2022-04-25	13:00:00	0.5417	13	0.206	Hecale	F	PF	0.284	39	87
HL30	1	2022-04-25	13:00:00	0.5417	13	0.14	Hecale	M	PF	0.153	40	29
HL31	1	2022-04-25	13:00:00	0.5417	13	0.206	Hecale	F	PD	0.181	40	42
HL34	1	2022-04-25	13:00:00	0.5417	13	0.154	Hecale	M	PD	0.162	41	8
HL32	1	2022-04-25	13:00:00	0.5417	13	0.217	Hecale	F	PD	0.181	41	57
HL35	1	2022-04-27	12:30:00	0.5208	12.5	0.182	Hecale	F	PD	0.164	40	76
HL12	3	2022-04-29	12:36:00	0.525	12.6	0.122	Hecale	M	PF	0.134	37	76
HL5	3	2022-04-29	12:36:00	0.525	12.6	0.18	Hecale	M	PF	0.211	40	83
HL13	3	2022-04-29	12:36:00	0.525	12.6	0.19	Hecale	M	PF	0.286	40	81
HL8	3	2022-04-29	13:02:00	0.5431	13.03	0.188	Hecale	F	PF	0.179	40	77
HL6	3	2022-04-29	13:02:00	0.5431	13.03	0.253	Hecale	F	PF	0.228	43	50
HL1	7	2022-04-29	13:02:00	0.5431	13.03	0.146	Hecale	F	PF	0.142	37	119
HL10	3	2022-04-29	13:02:00	0.5431	13.03	0.184	Hecale	F	PF	0.203	39	41
HL11	3	2022-04-29	13:02:00	0.5431	13.03	0.278	Hecale	F	PF	0.31	43	55
HL9	3	2022-04-29	13:02:00	0.5431	13.03	0.183	Hecale	F	PF	0.189	41	52
HL7	3	2022-04-29	13:02:00	0.5431	13.03	0.198	Hecale	F	PF	0.182	40	119
HL36	1	2022-05-02	13:02:00	0.5431	13.03	0.272	Hecale	F	PD	0.252	44	32
HL14	3	2022-05-02	13:02:00	0.5431	13.03	0.234	Hecale	F	PF	0.213	40	63
HL15	3	2022-05-02	13:02:00	0.5431	13.03	0.305	Hecale	M	PF	0.27	47	86
HL42	1	2022-05-04	13:30:00	0.5625	13.5	0.175	Hecale	M	PD	0.218	41	19
HL19	3	2022-05-04	13:30:00	0.5625	13.5	0.161	Hecale	M	PF	0.191	40	54
HL18	3	2022-05-04	13:30:00	0.5625	13.5	0.149	Hecale	M	PF	0.192	40	77
HL40	1	2022-05-04	13:30:00	0.5625	13.5	0.181	Hecale	M	PD	0.204	44	38
HL17	3	2022-05-04	13:30:00	0.5625	13.5	0.126	Hecale	M	PF	0.171	39	77
HL45	1	2022-05-04	13:30:00	0.5625	13.5	0.251	Hecale	F	PD	0.248	45	106
HL38	1	2022-05-04	13:30:00	0.5625	13.5	0.281	Hecale	F	PD	0.264	45	76
HL2	7	2022-05-04	13:30:00	0.5625	13.5	0.136	Hecale	F	PF	0.154	37	69
HL48	1	2022-05-06	13:15:00	0.5521	13.25	0.139	Hecale	F	PD	0.135	33	40
HL21	3	2022-05-06	13:15:00	0.5521	13.25	0.241	Hecale	M	PF	0.247	46	96
HL47	1	2022-05-06	13:15:00	0.5521	13.25	0.248	Hecale	F	PD	0.289	40	74
HL43	1	2022-05-06	13:15:00	0.5521	13.25	0.226	Hecale	F	PD	0.18	42	20
HL24	3	2022-05-06	13:15:00	0.5521	13.25	0.156	Hecale	F	PF	0.166	40	112
HL27	3	2022-05-06	13:15:00	0.5521	13.25	0.126	Hecale	F	PD	0.145	37	52
HL50	1	2022-05-06	13:15:00	0.5521	13.25	0.248	Hecale	M	PD	0.303	45	66
HL49	1	2022-05-06	13:15:00	0.5521	13.25	0.153	Hecale	M	PD	0.238	40	16
HL44	1	2022-05-06	13:15:00	0.5521	13.25	0.147	Hecale	M	PD	0.183	40	21
HL25	3	2022-05-06	13:15:00	0.5521	13.25	0.129	Hecale	M	PD	0.162	39	47
HL52	1	2022-05-09	12:32:00	0.5222	12.53	0.181	Hecale	M	PD	0.208	44	38
HL30	3	2022-05-09	12:32:00	0.5222	12.53	0.13	Hecale	M	PF	0.153	40	29
HL31	3	2022-05-09	12:32:00	0.5222	12.53	0.189	Hecale	F	PD	0.181	40	42
HL32	3	2022-05-09	12:32:00	0.5222	12.53	0.179	Hecale	F	PD	0.181	41	57
HL4	5	2022-05-09	12:32:00	0.5222	12.53	0.211	Hecale	F	PF	0.284	39	87
HL35	3	2022-05-11	13:06:00	0.5458	13.1	0.184	Hecale	F	PD	0.164	40	76
HL33	3	2022-05-11	13:06:00	0.5458	13.1	0.212	Hecale	M	PF	0.232	43	78
HL13	5	2022-05-13	12:45:00	0.5313	12.75	0.194	Hecale	M	PF	0.286	40	81
HL5	5	2022-05-13	12:45:00	0.5313	12.75	0.178	Hecale	M	PF	0.211	40	83
HL12	5	2022-05-13	12:45:00	0.5313	12.75	0.125	Hecale	M	PF	0.134	37	76
HL11	5	2022-05-13	13:44:00	0.5722	13.73	0.264	Hecale	F	PF	0.31	43	55
HL1	9	2022-05-13	13:44:00	0.5722	13.73	0.151	Hecale	F	PF	0.142	37	119
HL10	5	2022-05-13	13:44:00	0.5722	13.73	0.193	Hecale	F	PF	0.203	39	41
HL9	5	2022-05-13	13:44:00	0.5722	13.73	0.175	Hecale	F	PF	0.189	41	52
HL8	5	2022-05-13	13:44:00	0.5722	13.73	0.186	Hecale	F	PF	0.179	40	77
HL6	5	2022-05-13	13:44:00	0.5722	13.73	0.214	Hecale	F	PF	0.228	43	50
HL54	1	2022-05-13	13:44:00	0.5722	13.73	0.174	Hecale	F	PD	0.217	41	29
HL7	5	2022-05-13	13:44:00	0.5722	13.73	0.199	Hecale	F	PF	0.182	40	119
HL14	5	2022-05-16	12:33:00	0.5229	12.55	0.184	Hecale	F	PF	0.213	40	63
HL15	5	2022-05-16	12:33:00	0.5229	12.55	0.24	Hecale	M	PF	0.27	47	86
HL36	3	2022-05-16	12:33:00	0.5229	12.55	0.231	Hecale	F	PD	0.252	44	32
HL55	1	2022-05-16	12:33:00	0.5229	12.55	0.147	Hecale	M	PD	0.168	40	59
HL2	9	2022-05-18	12:30:00	0.5208	12.5	0.135	Hecale	F	PF	0.154	37	69
HL17	5	2022-05-18	12:30:00	0.5208	12.5	0.134	Hecale	M	PF	0.171	39	77
HL18	5	2022-05-18	12:30:00	0.5208	12.5	0.172	Hecale	M	PF	0.192	40	77
HL19	5	2022-05-18	12:30:00	0.5208	12.5	0.16	Hecale	M	PF	0.191	40	54
HL38	3	2022-05-18	12:30:00	0.5208	12.5	0.27	Hecale	F	PD	0.264	45	76
HL40	3	2022-05-18	12:30:00	0.5208	12.5	0.171	Hecale	M	PD	0.204	44	38
HL45	3	2022-05-18	12:30:00	0.5208	12.5	0.299	Hecale	F	PD	0.248	45	106
HL21	5	2022-05-20	12:01:00	0.5007	12.02	0.27	Hecale	M	PF	0.247	46	96
HL25	5	2022-05-20	12:01:00	0.5007	12.02	0.131	Hecale	M	PD	0.162	39	47
HL27	5	2022-05-20	12:01:00	0.5007	12.02	0.125	Hecale	F	PD	0.145	37	52
HL24	5	2022-05-20	12:01:00	0.5007	12.02	0.18	Hecale	F	PF	0.166	40	112
HL44	3	2022-05-20	12:01:00	0.5007	12.02	0.147	Hecale	M	PD	0.183	40	21
HL48	3	2022-05-20	12:01:00	0.5007	12.02	0.125	Hecale	F	PD	0.135	33	40
HL50	3	2022-05-20	12:01:00	0.5007	12.02	0.216	Hecale	M	PD	0.303	45	66
HL32	5	2022-05-23	13:45:00	0.5729	13.75	0.158	Hecale	F	PD	0.181	41	57
HL52	3	2022-05-23	13:45:00	0.5729	13.75	0.178	Hecale	M	PD	0.208	44	38
HL31	5	2022-05-23	13:45:00	0.5729	13.75	0.174	Hecale	F	PD	0.181	40	42
HL4	7	2022-05-23	13:45:00	0.5729	13.75	0.212	Hecale	F	PF	0.284	39	87
DL3	1	2022-05-23	13:45:00	0.5729	13.75	0.206	Dryas	F	PF	0.186	41	7
DL1	1	2022-05-23	13:45:00	0.5729	13.75	0.181	Dryas	M	PF	0.22	41	12
HL33	5	2022-05-25	12:45:00	0.5313	12.75	0.227	Hecale	M	PF	0.232	43	78
HL35	5	2022-05-25	12:45:00	0.5313	12.75	0.161	Hecale	F	PD	0.164	40	76
DL5	1	2022-05-25	12:45:00	0.5313	12.75	0.159	Dryas	F	PD	0.173	50	22
DL4	1	2022-05-25	12:45:00	0.5313	12.75	0.236	Dryas	F	PD	0.252	44	22
HL13	7	2022-05-27	13:30:00	0.5625	13.5	0.202	Hecale	M	PF	0.286	40	81
HL12	7	2022-05-27	13:30:00	0.5625	13.5	0.132	Hecale	M	PF	0.134	37	76
HL5	7	2022-05-27	13:30:00	0.5625	13.5	0.19	Hecale	M	PF	0.211	40	83
HL9	7	2022-05-27	13:30:00	0.5625	13.5	0.16	Hecale	F	PF	0.189	41	52
HL8	7	2022-05-27	13:30:00	0.5625	13.5	0.165	Hecale	F	PF	0.179	40	77
HL11	7	2022-05-27	13:30:00	0.5625	13.5	0.215	Hecale	F	PF	0.31	43	55
HL7	7	2022-05-27	13:30:00	0.5625	13.5	0.201	Hecale	F	PF	0.182	40	119
HL54	3	2022-05-27	13:30:00	0.5625	13.5	0.2	Hecale	F	PD	0.217	41	29
HL55	3	2022-05-30	12:24:00	0.5167	12.4	0.144	Hecale	M	PD	0.168	40	59
HL15	7	2022-05-30	12:24:00	0.5167	12.4	0.258	Hecale	M	PF	0.27	47	86
HL14	7	2022-05-30	12:55:00	0.5382	12.92	0.19	Hecale	F	PF	0.213	40	63
HL1	11	2022-05-30	12:55:00	0.5382	12.92	0.156	Hecale	F	PF	0.142	37	119
DL7	1	2022-06-01	13:10:00	0.5486	13.17	0.144	Dryas	M	PF	0.164	41	27
HL59	1	2022-06-01	13:10:00	0.5486	13.17	0.221	Hecale	M	PD	0.279	44	41
HL38	5	2022-06-01	13:10:00	0.5486	13.17	0.276	Hecale	F	PD	0.264	45	76
HL40	5	2022-06-01	13:10:00	0.5486	13.17	0.157	Hecale	M	PD	0.204	44	38
HL45	5	2022-06-01	13:10:00	0.5486	13.17	0.283	Hecale	F	PD	0.248	45	106
HL17	7	2022-06-01	13:10:00	0.5486	13.17	0.146	Hecale	M	PF	0.171	39	77
HL18	7	2022-06-01	13:10:00	0.5486	13.17	0.166	Hecale	M	PF	0.192	40	77
HL19	7	2022-06-01	13:10:00	0.5486	13.17	0.163	Hecale	M	PF	0.191	40	54
HL48	5	2022-06-03	13:02:00	0.5431	13.03	0.13	Hecale	F	PD	0.135	33	40
DL9	1	2022-06-03	13:02:00	0.5431	13.03	0.209	Dryas	F	PF	0.214	42	8
HL27	7	2022-06-03	13:02:00	0.5431	13.03	0.115	Hecale	F	PD	0.145	37	52
HL47	5	2022-06-03	13:02:00	0.5431	13.03	0.23	Hecale	F	PD	0.289	40	74
HL24	7	2022-06-03	13:02:00	0.5431	13.03	0.174	Hecale	F	PF	0.166	40	112
DL10	1	2022-06-03	13:02:00	0.5431	13.03	0.214	Dryas	M	PF	0.239	42	24
HL50	5	2022-06-03	13:02:00	0.5431	13.03	0.207	Hecale	M	PD	0.303	45	66
HL21	7	2022-06-03	13:02:00	0.5431	13.03	0.218	Hecale	M	PF	0.247	46	96
DL11	1	2022-06-03	13:02:00	0.5431	13.03	0.148	Dryas	M	PF	0.2	43	26
HL32	7	2022-06-06	13:24:00	0.5583	13.4	0.142	Hecale	F	PD	0.181	41	57
HL52	5	2022-06-06	13:24:00	0.5583	13.4	0.158	Hecale	M	PD	0.208	44	38
HL60	1	2022-06-06	13:24:00	0.5583	13.4	0.207	Hecale	F	PF	0.238	45	71
HL4	9	2022-06-06	13:24:00	0.5583	13.4	0.224	Hecale	F	PF	0.284	39	87
HL35	7	2022-06-08	12:46:00	0.5319	12.77	0.156	Hecale	F	PD	0.164	40	76
HL33	7	2022-06-08	12:46:00	0.5319	12.77	0.211	Hecale	M	PF	0.232	43	78
DL4	3	2022-06-08	12:46:00	0.5319	12.77	0.234	Dryas	F	PD	0.252	44	22
HL1	13	2022-06-10	13:53:00	0.5785	13.88	0.152	Hecale	F	PF	0.142	37	119
HL8	9	2022-06-10	13:53:00	0.5785	13.88	0.194	Hecale	F	PF	0.179	40	77
HL7	9	2022-06-10	13:53:00	0.5785	13.88	0.176	Hecale	F	PF	0.182	40	119
HL12	9	2022-06-10	13:53:00	0.5785	13.88	0.12	Hecale	M	PF	0.134	37	76
HL5	9	2022-06-10	13:53:00	0.5785	13.88	0.161	Hecale	M	PF	0.211	40	83
HL13	9	2022-06-10	13:53:00	0.5785	13.88	0.186	Hecale	M	PF	0.286	40	81
HL55	5	2022-06-13	12:53:00	0.5368	12.88	0.122	Hecale	M	PD	0.168	40	59
HL62	1	2022-06-13	12:53:00	0.5368	12.88	0.181	Hecale	M	PD	0.225	43	65
HL63	1	2022-06-13	12:53:00	0.5368	12.88	0.216	Hecale	F	PD	0.236	45	63
HL15	9	2022-06-13	12:53:00	0.5368	12.88	0.226	Hecale	M	PF	0.27	47	86
DL13	1	2022-06-15	12:17:00	0.5118	12.28	0.194	Dryas	F	PD	0.248	47	20
DL14	1	2022-06-15	12:17:00	0.5118	12.28	0.156	Dryas	M	PD	0.213	45	22
HL17	9	2022-06-15	12:17:00	0.5118	12.28	0.138	Hecale	M	PF	0.171	39	77
DL7	3	2022-06-15	12:17:00	0.5118	12.28	0.121	Dryas	M	PF	0.164	41	27
DL16	1	2022-06-15	12:17:00	0.5118	12.28	0.25	Dryas	F	PD	0.197	42	30
HL59	3	2022-06-15	12:17:00	0.5118	12.28	0.196	Hecale	M	PD	0.279	44	41
DL15	1	2022-06-15	12:17:00	0.5118	12.28	0.156	Dryas	F	PD	0.167	40	29
HL45	7	2022-06-15	12:17:00	0.5118	12.28	0.236	Hecale	F	PD	0.248	45	106
DL17	1	2022-06-15	12:17:00	0.5118	12.28	0.19	Dryas	F	PD	0.187	41	7
HL38	7	2022-06-15	12:17:00	0.5118	12.28	0.216	Hecale	F	PD	0.264	45	76
DL12	1	2022-06-15	12:17:00	0.5118	12.28	0.204	Dryas	F	PF	0.219	44	31
HL18	9	2022-06-15	12:17:00	0.5118	12.28	0.152	Hecale	M	PF	0.192	40	77
HL21	9	2022-06-17	13:30:00	0.5625	13.5	0.224	Hecale	M	PF	0.247	46	96
HL24	9	2022-06-17	13:30:00	0.5625	13.5	0.196	Hecale	F	PF	0.166	40	112
HL47	7	2022-06-17	13:30:00	0.5625	13.5	0.23	Hecale	F	PD	0.289	40	74
HL50	7	2022-06-17	13:30:00	0.5625	13.5	0.216	Hecale	M	PD	0.303	45	66
DL10	3	2022-06-17	13:30:00	0.5625	13.5	0.149	Dryas	M	PF	0.239	42	24
DL11	3	2022-06-17	13:30:00	0.5625	13.5	0.136	Dryas	M	PF	0.2	43	26
DL18	1	2022-06-17	13:30:00	0.5625	13.5	0.174	Dryas	M	PD	0.186	43	50
DL19	1	2022-06-17	13:30:00	0.5625	13.5	0.166	Dryas	M	PD	0.216	44	32
DL20	1	2022-06-17	13:30:00	0.5625	13.5	0.184	Dryas	F	PF	0.157	40	23
HL60	3	2022-06-20	13:00:00	0.5417	13	0.224	Hecale	F	PF	0.238	45	71
HL4	11	2022-06-20	13:00:00	0.5417	13	0.192	Hecale	F	PF	0.284	39	87
HL33	9	2022-06-22	13:15:00	0.5521	13.25	0.202	Hecale	M	PF	0.232	43	78
DL22	1	2022-06-22	13:15:00	0.5521	13.25	0.136	Dryas	M	PF	0.177	40	41
HL35	9	2022-06-22	13:15:00	0.5521	13.25	0.142	Hecale	F	PD	0.164	40	76
DL24	1	2022-06-24	11:51:00	0.4938	11.85	0.176	Dryas	M	PF	0.2	43	48
DL23	1	2022-06-24	11:51:00	0.4938	11.85	0.176	Dryas	M	PD	0.185	40	32
HL13	11	2022-06-24	11:51:00	0.4938	11.85	0.2	Hecale	M	PF	0.286	40	81
HL5	11	2022-06-24	11:51:00	0.4938	11.85	0.176	Hecale	M	PF	0.211	40	83
HL12	11	2022-06-24	11:51:00	0.4938	11.85	0.12	Hecale	M	PF	0.134	37	76
HL8	11	2022-06-24	13:10:00	0.5486	13.17	0.191	Hecale	F	PF	0.179	40	77
HL7	11	2022-06-24	13:10:00	0.5486	13.17	0.211	Hecale	F	PF	0.182	40	119
HL1	15	2022-06-24	13:10:00	0.5486	13.17	0.145	Hecale	F	PF	0.142	37	119
HL55	7	2022-06-27	11:15:00	0.4688	11.25	0.137	Hecale	M	PD	0.168	40	59
HL15	11	2022-06-27	11:15:00	0.4688	11.25	0.272	Hecale	M	PF	0.27	47	86
HL62	3	2022-06-27	11:15:00	0.4688	11.25	0.197	Hecale	M	PD	0.225	43	65
HL63	3	2022-06-27	13:15:00	0.5521	13.25	0.188	Hecale	F	PD	0.236	45	63
DL25	1	2022-06-27	13:15:00	0.5521	13.25	0.245	Dryas	F	PF	0.244	43	18
DL14	3	2022-06-29	12:00:00	0.5	12	0.126	Dryas	M	PD	0.213	45	22
HL59	5	2022-06-29	12:00:00	0.5	12	0.189	Hecale	M	PD	0.279	44	41
DL15	3	2022-06-29	12:00:00	0.5	12	0.158	Dryas	F	PD	0.167	40	29
HL45	9	2022-06-29	12:30:00	0.5208	12.5	0.205	Hecale	F	PD	0.248	45	106
DL12	3	2022-06-29	12:30:00	0.5208	12.5	0.175	Dryas	F	PF	0.219	44	31
HL38	9	2022-06-29	12:30:00	0.5208	12.5	0.197	Hecale	F	PD	0.264	45	76
DL16	3	2022-06-29	12:30:00	0.5208	12.5	0.209	Dryas	F	PD	0.197	42	30
HL21	11	2022-07-01	12:40:00	0.5278	12.67	0.221	Hecale	M	PF	0.247	46	96
DL18	3	2022-07-01	12:40:00	0.5278	12.67	0.141	Dryas	M	PD	0.186	43	50
HL24	11	2022-07-01	12:40:00	0.5278	12.67	0.205	Hecale	F	PF	0.166	40	112
DL19	3	2022-07-01	12:40:00	0.5278	12.67	0.143	Dryas	M	PD	0.216	44	32
HL47	9	2022-07-01	12:40:00	0.5278	12.67	0.222	Hecale	F	PD	0.289	40	74
DL20	3	2022-07-01	12:40:00	0.5278	12.67	0.164	Dryas	F	PF	0.157	40	23
HL60	5	2022-07-04	13:20:00	0.5556	13.33	0.218	Hecale	F	PF	0.238	45	71
DL26	1	2022-07-04	13:20:00	0.5556	13.33	0.257	Dryas	M	PF	0.265	46	21
HL67	1	2022-07-06	12:30:00	0.5208	12.5	0.248	Hecale	M	PF	0.265	43	40
DL30	1	2022-07-06	12:30:00	0.5208	12.5	0.167	Dryas	M	PD	0.193	42	22
DL29	1	2022-07-06	12:30:00	0.5208	12.5	0.165	Dryas	M	PD	0.188	42	29
DL27	1	2022-07-06	12:30:00	0.5208	12.5	0.157	Dryas	M	PF	0.189	42	24
DL22	3	2022-07-06	12:30:00	0.5208	12.5	0.131	Dryas	M	PF	0.177	40	41
HL69	1	2022-07-06	12:30:00	0.5208	12.5	0.254	Hecale	F	PD	0.278	43	48
HL66	1	2022-07-06	12:30:00	0.5208	12.5	0.184	Hecale	F	PF	0.175	39	44
HL68	1	2022-07-06	12:30:00	0.5208	12.5	0.266	Hecale	F	PD	0.299	46	28
HL72	1	2022-07-08	12:20:00	0.5139	12.33	0.154	Hecale	M	PD	0.182	39	49
HL70	1	2022-07-08	12:20:00	0.5139	12.33	0.192	Hecale	M	PF	0.217	42	19
HL71	1	2022-07-08	12:20:00	0.5139	12.33	0.214	Hecale	M	PD	0.244	43	74
DL24	3	2022-07-08	12:20:00	0.5139	12.33	0.149	Dryas	M	PF	0.2	43	48
DL32	1	2022-07-08	12:20:00	0.5139	12.33	0.178	Dryas	M	PF	0.154	42	29
DL33	1	2022-07-08	12:20:00	0.5139	12.33	0.207	Dryas	M	PF	0.26	43	27
DL23	3	2022-07-08	12:20:00	0.5139	12.33	0.104	Dryas	M	PD	0.185	40	32
HL7	13	2022-07-08	12:20:00	0.5139	12.33	0.166	Hecale	F	PF	0.182	40	119
DL35	1	2022-07-08	12:20:00	0.5139	12.33	0.183	Dryas	F	PD	0.247	42	35
HL1	17	2022-07-08	12:20:00	0.5139	12.33	0.111	Hecale	F	PF	0.142	37	119
DL34	1	2022-07-08	12:20:00	0.5139	12.33	0.248	Dryas	F	PD	0.181	40	29
HL77	1	2022-07-11	13:30:00	0.5625	13.5	0.226	Hecale	M	PF	0.235	44	66
HL74	1	2022-07-11	13:30:00	0.5625	13.5	0.214	Hecale	F	PF	0.249	44	35
HL62	5	2022-07-11	13:30:00	0.5625	13.5	0.174	Hecale	M	PD	0.225	43	65
HL75	1	2022-07-11	13:30:00	0.5625	13.5	0.166	Hecale	F	PD	0.176	41	40
HL63	5	2022-07-11	13:30:00	0.5625	13.5	0.167	Hecale	F	PD	0.236	45	63
HL45	11	2022-07-13	14:15:00	0.5938	14.25	0.183	Hecale	F	PD	0.248	45	106
HL21	13	2022-07-15	13:30:00	0.5625	13.5	0.2	Hecale	M	PF	0.247	46	96
HL24	13	2022-07-15	13:30:00	0.5625	13.5	0.186	Hecale	F	PF	0.166	40	112
DL38	1	2022-07-15	13:30:00	0.5625	13.5	0.092	Dryas	M	PD	0.133	38	9
DL37	1	2022-07-15	13:30:00	0.5625	13.5	0.175	Dryas	M	PD	0.205	41	22
DL18	5	2022-07-15	13:30:00	0.5625	13.5	0.118	Dryas	M	PD	0.186	43	50
DL40	1	2022-07-18	13:30:00	0.5625	13.5	0.174	Dryas	F	PD	0.164	40	22
DL42	1	2022-07-18	13:30:00	0.5625	13.5	0.147	Dryas	M	PF	0.16	40	35
HL60	7	2022-07-18	13:30:00	0.5625	13.5	0.199	Hecale	F	PF	0.238	45	71
DL41	1	2022-07-18	13:30:00	0.5625	13.5	0.12	Dryas	M	PF	0.184	37	28
DL43	1	2022-07-18	13:30:00	0.5625	13.5	0.228	Dryas	F	PF	0.206	42	29
HL68	3	2022-07-20	12:00:00	0.5	12	0.225	Hecale	F	PD	0.299	46	28
DL44	1	2022-07-20	12:00:00	0.5	12	0.095	Dryas	F	PD	0.085	31	29
HL67	3	2022-07-20	12:00:00	0.5	12	0.208	Hecale	M	PF	0.265	43	40
DL27	3	2022-07-20	12:00:00	0.5	12	0.133	Dryas	M	PF	0.189	42	24
DL22	5	2022-07-20	12:00:00	0.5	12	0.125	Dryas	M	PF	0.177	40	41
DL30	3	2022-07-20	12:00:00	0.5	12	0.141	Dryas	M	PD	0.193	42	22
DL29	3	2022-07-20	12:00:00	0.5	12	0.137	Dryas	M	PD	0.188	42	29
HL69	3	2022-07-20	12:00:00	0.5	12	0.23	Hecale	F	PD	0.278	43	48
HL7	15	2022-07-22	14:18:00	0.5958	14.3	0.171	Hecale	F	PF	0.182	40	119
DL35	3	2022-07-22	14:18:00	0.5958	14.3	0.228	Dryas	F	PD	0.247	42	35
HL79	1	2022-07-22	14:18:00	0.5958	14.3	0.246	Hecale	F	PF	0.224	44	115
DL34	3	2022-07-22	14:18:00	0.5958	14.3	0.16	Dryas	F	PD	0.181	40	29
HL81	1	2022-07-22	14:18:00	0.5958	14.3	0.209	Hecale	F	PD	0.208	42	75
DL24	5	2022-07-22	14:18:00	0.5958	14.3	0.13	Dryas	M	PF	0.2	43	48
DL32	3	2022-07-22	14:18:00	0.5958	14.3	0.121	Dryas	M	PF	0.154	42	29
HL80	1	2022-07-22	14:18:00	0.5958	14.3	0.172	Hecale	M	PD	0.197	43	40
DL33	3	2022-07-22	14:18:00	0.5958	14.3	0.164	Dryas	M	PF	0.26	43	27
HL72	3	2022-07-22	14:18:00	0.5958	14.3	0.137	Hecale	M	PD	0.182	39	49
HL71	3	2022-07-22	14:18:00	0.5958	14.3	0.208	Hecale	M	PD	0.244	43	74
HL77	3	2022-07-25	13:30:00	0.5625	13.5	0.215	Hecale	M	PF	0.235	44	66
HL62	7	2022-07-25	13:30:00	0.5625	13.5	0.155	Hecale	M	PD	0.225	43	65
HL74	3	2022-07-25	13:30:00	0.5625	13.5	0.241	Hecale	F	PF	0.249	44	35
HL75	3	2022-07-25	13:30:00	0.5625	13.5	0.157	Hecale	F	PD	0.176	41	40
HL63	7	2022-07-25	13:30:00	0.5625	13.5	0.149	Hecale	F	PD	0.236	45	63
HL45	13	2022-07-27	12:20:00	0.5139	12.33	0.168	Hecale	F	PD	0.248	45	106
HL24	15	2022-07-29	14:30:00	0.6042	14.5	0.136	Hecale	F	PF	0.166	40	112
DL37	3	2022-07-29	14:30:00	0.6042	14.5	0.147	Dryas	M	PD	0.205	41	22
DL42	3	2022-08-01	11:42:00	0.4875	11.7	0.15	Dryas	M	PF	0.16	40	35
DL41	3	2022-08-01	11:42:00	0.4875	11.7	0.114	Dryas	M	PF	0.184	37	28
HL60	9	2022-08-01	12:48:00	0.5333	12.8	0.21	Hecale	F	PF	0.238	45	71
DL43	3	2022-08-01	12:48:00	0.5333	12.8	0.191	Dryas	F	PF	0.206	42	29
DL40	3	2022-08-01	12:48:00	0.5333	12.8	0.145	Dryas	F	PD	0.164	40	22
HL66	5	2022-08-03	12:10:00	0.5069	12.17	0.169	Hecale	F	PF	0.175	39	44
HL69	5	2022-08-03	12:10:00	0.5069	12.17	0.235	Hecale	F	PD	0.278	43	48
HL67	5	2022-08-03	12:10:00	0.5069	12.17	0.205	Hecale	M	PF	0.265	43	40
DL44	3	2022-08-03	12:10:00	0.5069	12.17	0.076	Dryas	F	PD	0.085	31	29
HL80	3	2022-08-05	12:45:00	0.5313	12.75	0.152	Hecale	M	PD	0.197	43	40
HL71	5	2022-08-05	12:45:00	0.5313	12.75	0.207	Hecale	M	PD	0.244	43	74
HL72	5	2022-08-05	12:45:00	0.5313	12.75	0.127	Hecale	M	PD	0.182	39	49
HL81	3	2022-08-05	12:45:00	0.5313	12.75	0.212	Hecale	F	PD	0.208	42	75
HL79	3	2022-08-05	12:45:00	0.5313	12.75	0.244	Hecale	F	PF	0.224	44	115
HL77	5	2022-08-08	13:00:00	0.5417	13	0.199	Hecale	M	PF	0.235	44	66
HL75	5	2022-08-08	13:00:00	0.5417	13	0.129	Hecale	F	PD	0.176	41	40
HL62	9	2022-08-08	13:00:00	0.5417	13	0.176	Hecale	M	PD	0.225	43	65
HL82	1	2022-08-12	15:00:00	0.625	15	0.193	Hecale	F	PF	0.221	43	52
HL83	1	2022-08-12	15:00:00	0.625	15	0.182	Hecale	M	PF	0.22	43	56
HL84	1	2022-08-12	15:00:00	0.625	15	0.116	Hecale	F	PD	0.126	36	43
DL42	5	2022-08-15	13:00:00	0.5417	13	0.119	Dryas	M	PF	0.16	40	35
HL89	1	2022-08-15	13:00:00	0.5417	13	0.149	Hecale	M	PF	0.161	35	37
HL86	1	2022-08-15	13:00:00	0.5417	13	0.247	Hecale	M	PF	0.228	45	83
HL85	1	2022-08-15	13:00:00	0.5417	13	0.179	Hecale	F	PF	0.168	40	47
HL90	1	2022-08-15	13:00:00	0.5417	13	0.107	Hecale	M	PD	0.136	39	15
HL88	1	2022-08-15	13:00:00	0.5417	13	0.138	Hecale	F	PF	0.129	35	53
HL87	1	2022-08-15	13:00:00	0.5417	13	0.131	Hecale	M	PF	0.13	36	64
HL92	1	2022-08-17	12:00:00	0.5	12	0.181	Hecale	M	PD	0.231	45	38
HL91	1	2022-08-17	12:00:00	0.5	12	0.22	Hecale	M	PD	0.227	45	69
HL93	1	2022-08-17	12:00:00	0.5	12	0.207	Hecale	F	PD	0.215	42	59
HL80	5	2022-08-19	15:00:00	0.625	15	0.116	Hecale	M	PD	0.197	43	40
HL71	7	2022-08-19	15:00:00	0.625	15	0.172	Hecale	M	PD	0.244	43	74
HL79	5	2022-08-19	15:00:00	0.625	15	0.21	Hecale	F	PF	0.224	44	115
HL81	5	2022-08-19	15:00:00	0.625	15	0.185	Hecale	F	PD	0.208	42	75
HL77	7	2022-08-22	11:30:00	0.4792	11.5	0.247	Hecale	M	PF	0.235	44	66
HL82	3	2022-08-26	13:00:00	0.5417	13	0.209	Hecale	F	PF	0.221	43	52
HL83	3	2022-08-26	13:00:00	0.5417	13	0.177	Hecale	M	PF	0.22	43	56
HL84	3	2022-08-26	13:00:00	0.5417	13	0.111	Hecale	F	PD	0.126	36	43
HL86	3	2022-08-29	14:00:00	0.5833	14	0.241	Hecale	M	PF	0.228	45	83
HL89	3	2022-08-29	14:00:00	0.5833	14	0.126	Hecale	M	PF	0.161	35	37
HL87	3	2022-08-29	14:00:00	0.5833	14	0.139	Hecale	M	PF	0.13	36	64
HL85	3	2022-08-29	14:00:00	0.5833	14	0.17	Hecale	F	PF	0.168	40	47
HL88	3	2022-08-29	14:00:00	0.5833	14	0.169	Hecale	F	PF	0.129	35	53
HL91	3	2022-08-31	10:45:00	0.4479	10.75	0.192	Hecale	M	PD	0.227	45	69
HL92	3	2022-08-31	10:45:00	0.4479	10.75	0.169	Hecale	M	PD	0.231	45	38
HL93	3	2022-08-31	10:45:00	0.4479	10.75	0.243	Hecale	F	PD	0.215	42	59
HL81	7	2022-09-02	12:30:00	0.5208	12.5	0.177	Hecale	F	PD	0.208	42	75
HL79	7	2022-09-02	12:30:00	0.5208	12.5	0.253	Hecale	F	PF	0.224	44	115
HL71	9	2022-09-02	12:30:00	0.5208	12.5	0.189	Hecale	M	PD	0.244	43	74
HL77	9	2022-09-05	11:30:00	0.4792	11.5	0.245	Hecale	M	PF	0.235	44	66
DL45	1	2022-09-07	14:20:00	0.5972	14.33	0.111	Dryas	M	PF	0.143	39	22
DL46	1	2022-09-07	14:20:00	0.5972	14.33	0.162	Dryas	M	PF	0.169	40	22
DL47	1	2022-09-07	14:20:00	0.5972	14.33	0.126	Dryas	F	PF	0.115	34	8
DL48	1	2022-09-07	14:20:00	0.5972	14.33	0.112	Dryas	M	PF	0.123	38	21
DL49	1	2022-09-07	14:20:00	0.5972	14.33	0.263	Dryas	F	PF	0.246	44	22
DL50	1	2022-09-07	14:20:00	0.5972	14.33	0.253	Dryas	M	PD	0.287	47	38
DL51	1	2022-09-07	14:20:00	0.5972	14.33	0.119	Dryas	M	PD	0.14	38	22
DL52	1	2022-09-07	14:20:00	0.5972	14.33	0.11	Dryas	M	PD	0.118	37	22
HL84	5	2022-09-09	14:46:00	0.6153	14.77	0.104	Hecale	F	PD	0.126	36	43
DL54	1	2022-09-09	14:46:00	0.6153	14.77	0.185	Dryas	F	PF	0.186	40	22
DL55	1	2022-09-09	14:46:00	0.6153	14.77	0.066	Dryas	M	PD	0.089	35	17
HL83	5	2022-09-09	14:46:00	0.6153	14.77	0.167	Hecale	M	PF	0.22	43	56
HL82	5	2022-09-09	14:46:00	0.6153	14.77	0.21	Hecale	F	PF	0.221	43	52
DL56	1	2022-09-12	14:30:00	0.6042	14.5	0.132	Dryas	M	PD	0.156	40	24
DL57	1	2022-09-12	14:30:00	0.6042	14.5	0.106	Dryas	F	PD	0.102	33	24
HL86	5	2022-09-12	14:30:00	0.6042	14.5	0.216	Hecale	M	PF	0.228	45	83
HL87	5	2022-09-12	14:30:00	0.6042	14.5	0.131	Hecale	M	PF	0.13	36	64
HL85	5	2022-09-12	14:30:00	0.6042	14.5	0.159	Hecale	F	PF	0.168	40	47
HL89	5	2022-09-12	14:30:00	0.6042	14.5	0.096	Hecale	M	PF	0.161	35	37
HL92	5	2022-09-14	12:00:00	0.5	12	0.142	Hecale	M	PD	0.231	45	38
DL58	1	2022-09-14	12:00:00	0.5	12	0.145	Dryas	M	PF	0.177	41	27
HL93	5	2022-09-14	12:00:00	0.5	12	0.225	Hecale	F	PD	0.215	42	59
HL91	5	2022-09-14	12:00:00	0.5	12	0.171	Hecale	M	PD	0.227	45	69
HL81	9	2022-09-16	13:24:00	0.5583	13.4	0.168	Hecale	F	PD	0.208	42	75
HL79	9	2022-09-16	13:24:00	0.5583	13.4	0.237	Hecale	F	PF	0.224	44	115
DL60	1	2022-09-19	13:00:00	0.5417	13	0.172	Dryas	M	PF	0.202	43	27
DL61	1	2022-09-19	13:00:00	0.5417	13	0.168	Dryas	M	PD	0.19	41	42
DL49	3	2022-09-21	16:00:00	0.6667	16	0.183	Dryas	F	PF	0.246	44	22
DL50	3	2022-09-21	16:00:00	0.6667	16	0.201	Dryas	M	PD	0.287	47	38
DL46	3	2022-09-21	16:00:00	0.6667	16	0.113	Dryas	M	PF	0.169	40	22
DL51	3	2022-09-21	16:00:00	0.6667	16	0.094	Dryas	M	PD	0.14	38	22
DL52	3	2022-09-21	16:00:00	0.6667	16	0.086	Dryas	M	PD	0.118	37	22
DL63	1	2022-09-21	16:00:00	0.6667	16	0.096	Dryas	F	PD	0.139	37	27
DL68	1	2022-09-23	15:20:00	0.6389	15.33	0.184	Dryas	M	PF	0.186	42	21
DL65	1	2022-09-23	15:20:00	0.6389	15.33	0.155	Dryas	F	PD	0.132	37	22
DL70	1	2022-09-23	15:20:00	0.6389	15.33	0.154	Dryas	F	PF	0.151	37	16
DL67	1	2022-09-23	15:20:00	0.6389	15.33	0.175	Dryas	M	PD	0.2	42	7
DL69	1	2022-09-23	15:20:00	0.6389	15.33	0.14	Dryas	M	PF	0.16	39	21
DL64	1	2022-09-23	15:20:00	0.6389	15.33	0.141	Dryas	M	PF	0.159	40	20
DL66	1	2022-09-23	15:20:00	0.6389	15.33	0.144	Dryas	M	PD	0.164	46	21
HL83	7	2022-09-23	15:20:00	0.6389	15.33	0.187	Hecale	M	PF	0.22	43	56
HL82	7	2022-09-23	15:20:00	0.6389	15.33	0.233	Hecale	F	PF	0.221	43	52
HL96	1	2022-09-26	12:17:00	0.5118	12.28	0.144	Hecale	M	PF	0.156	38	48
HL97	1	2022-09-26	12:17:00	0.5118	12.28	0.13	Hecale	M	PF	0.146	39	51
DL72	1	2022-09-26	12:17:00	0.5118	12.28	0.144	Dryas	M	PF	0.172	40	41
DL78	1	2022-09-26	12:17:00	0.5118	12.28	0.22	Dryas	M	PD	0.206	43	20
HL87	7	2022-09-26	12:17:00	0.5118	12.28	0.144	Hecale	M	PF	0.13	36	64
HL86	7	2022-09-26	12:17:00	0.5118	12.28	0.211	Hecale	M	PF	0.228	45	83
DL56	3	2022-09-26	12:17:00	0.5118	12.28	0.103	Dryas	M	PD	0.156	40	24
HL95	1	2022-09-26	12:17:00	0.5118	12.28	0.113	Hecale	F	PF	0.113	34	22
DL57	3	2022-09-26	12:17:00	0.5118	12.28	0.086	Dryas	F	PD	0.102	33	24
HL93	7	2022-09-28	12:35:00	0.5243	12.58	0.187	Hecale	F	PD	0.215	42	59
DL76	1	2022-09-28	12:35:00	0.5243	12.58	0.087	Dryas	M	PD	0.101	35	17
DL74	1	2022-09-28	12:35:00	0.5243	12.58	0.078	Dryas	M	PF	0.095	30	10
DL75	1	2022-09-28	12:35:00	0.5243	12.58	0.108	Dryas	M	PD	0.123	36	35
DL58	3	2022-09-28	12:35:00	0.5243	12.58	0.116	Dryas	M	PF	0.177	41	27
DL73	1	2022-09-28	12:35:00	0.5243	12.58	0.171	Dryas	F	PF	0.136	37	37
HL91	7	2022-09-28	12:35:00	0.5243	12.58	0.158	Hecale	M	PD	0.227	45	69
DL77	1	2022-09-30	12:12:00	0.5083	12.2	0.177	Dryas	M	PF	0.198	44	8
DL86	1	2022-09-30	12:12:00	0.5083	12.2	0.153	Dryas	M	PD	0.196	42	16
DL84	1	2022-09-30	12:12:00	0.5083	12.2	0.142	Dryas	M	PF	0.14	39	42
HL79	11	2022-09-30	12:12:00	0.5083	12.2	0.218	Hecale	F	PF	0.224	44	115
DL85	1	2022-09-30	12:12:00	0.5083	12.2	0.139	Dryas	M	PD	0.165	40	33
DL81	1	2022-09-30	12:12:00	0.5083	12.2	0.11	Dryas	M	PD	0.125	38	16
DL80	1	2022-09-30	12:12:00	0.5083	12.2	0.157	Dryas	M	PF	0.195	42	34
DL79	1	2022-09-30	12:12:00	0.5083	12.2	0.2	Dryas	F	PD	0.18	40	15
HL99	1	2022-10-03	10:36:00	0.4417	10.6	0.123	Hecale	M	PF	0.131	38	44
DL61	3	2022-10-03	10:36:00	0.4417	10.6	0.147	Dryas	M	PD	0.19	41	42
DL88	1	2022-10-03	10:36:00	0.4417	10.6	0.158	Dryas	M	PD	0.183	42	11
DL60	3	2022-10-03	10:36:00	0.4417	10.6	0.161	Dryas	M	PF	0.202	43	27
DL92	1	2022-10-05	11:51:00	0.4938	11.85	0.339	Dryas	F	PD	0.299	44	11
DL63	3	2022-10-05	11:51:00	0.4938	11.85	0.076	Dryas	F	PD	0.139	37	27
DL91	1	2022-10-05	11:51:00	0.4938	11.85	0.124	Dryas	M	PD	0.134	39	36
DL89	1	2022-10-05	11:51:00	0.4938	11.85	0.137	Dryas	F	PF	0.141	39	32
DL90	1	2022-10-05	11:51:00	0.4938	11.85	0.131	Dryas	M	PF	0.135	40	32
DL69	3	2022-10-05	11:51:00	0.4938	11.85	0.125	Dryas	M	PF	0.16	39	21
DL50	5	2022-10-05	11:51:00	0.4938	11.85	0.203	Dryas	M	PD	0.287	47	38
DL96	1	2022-10-07	12:17:00	0.5118	12.28	0.225	Dryas	F	PD	0.175	39	21
DL94	1	2022-10-07	12:17:00	0.5118	12.28	0.148	Dryas	M	PD	0.183	41	23
DL93	1	2022-10-07	12:17:00	0.5118	12.28	0.112	Dryas	M	PF	0.123	38	20
DL65	3	2022-10-07	12:17:00	0.5118	12.28	0.159	Dryas	F	PD	0.132	37	22
DL66	3	2022-10-07	12:17:00	0.5118	12.28	0.137	Dryas	M	PD	0.164	46	21
DL95	1	2022-10-07	12:17:00	0.5118	12.28	0.213	Dryas	F	PF	0.163	38	9
HL96	3	2022-10-10	11:49:00	0.4924	11.82	0.116	Hecale	M	PF	0.156	38	48
DL97	1	2022-10-10	11:49:00	0.4924	11.82	0.186	Dryas	F	PF	0.183	40	24
HL97	3	2022-10-10	11:49:00	0.4924	11.82	0.128	Hecale	M	PF	0.146	39	51
DL72	3	2022-10-10	11:49:00	0.4924	11.82	0.114	Dryas	M	PF	0.172	40	41
DL99	1	2022-10-10	11:49:00	0.4924	11.82	0.163	Dryas	M	PF	0.203	43	34
HL86	9	2022-10-10	11:49:00	0.4924	11.82	0.183	Hecale	M	PF	0.228	45	83
HL87	9	2022-10-10	11:49:00	0.4924	11.82	0.12	Hecale	M	PF	0.13	36	64
DL75	3	2022-10-12	12:04:00	0.5028	12.07	0.1	Dryas	M	PD	0.123	36	35
DL100	1	2022-10-12	12:04:00	0.5028	12.07	0.191	Dryas	F	PF	0.249	43	34
HL91	9	2022-10-12	12:04:00	0.5028	12.07	0.143	Hecale	M	PD	0.227	45	69
DL101	1	2022-10-12	12:04:00	0.5028	12.07	0.242	Dryas	F	PD	0.25	40	31
DL73	3	2022-10-12	12:04:00	0.5028	12.07	0.134	Dryas	F	PF	0.136	37	37
DL84	3	2022-10-14	11:32:00	0.4806	11.53	0.119	Dryas	M	PF	0.14	39	42
DL85	3	2022-10-14	11:32:00	0.4806	11.53	0.113	Dryas	M	PD	0.165	40	33
HL79	13	2022-10-14	11:32:00	0.4806	11.53	0.222	Hecale	F	PF	0.224	44	115
DL80	3	2022-10-14	11:32:00	0.4806	11.53	0.138	Dryas	M	PF	0.195	42	34
HL99	3	2022-10-17	11:20:00	0.4722	11.33	0.146	Hecale	M	PF	0.131	38	44
DL61	5	2022-10-17	11:20:00	0.4722	11.33	0.148	Dryas	M	PD	0.19	41	42
HL100	1	2022-10-17	11:20:00	0.4722	11.33	0.108	Hecale	M	PD	0.108	37	29
HL101	1	2022-10-17	11:20:00	0.4722	11.33	0.204	Hecale	M	PF	0.217	44	36
DL70T	3	2022-10-19	12:50:00	0.5347	12.83	0.113	Dryas	M	PD	0.151	39	30
DL102	1	2022-10-19	12:50:00	0.5347	12.83	0.21	Dryas	M	PF	0.201	44	29
DL91	3	2022-10-19	12:50:00	0.5347	12.83	0.107	Dryas	M	PD	0.134	39	36
DL89	3	2022-10-19	12:50:00	0.5347	12.83	0.114	Dryas	F	PF	0.141	39	32
DL67T	3	2022-10-19	12:50:00	0.5347	12.83	0.145	Dryas	M	PF	0.189	42	41
DL90	3	2022-10-19	12:50:00	0.5347	12.83	0.112	Dryas	M	PF	0.135	40	32
DL73T	3	2022-10-21	11:28:00	0.4778	11.47	0.137	Dryas	M	PD	0.183	41	37
DL77T	3	2022-10-21	11:28:00	0.4778	11.47	0.112	Dryas	M	PD	0.14	39	34
DL94	3	2022-10-21	11:28:00	0.4778	11.47	0.139	Dryas	M	PD	0.183	41	23
DL78T	3	2022-10-21	11:28:00	0.4778	11.47	0.156	Dryas	M	PD	0.193	42	25
DL76T	3	2022-10-21	11:28:00	0.4778	11.47	0.126	Dryas	M	PD	0.161	42	34
DL103	1	2022-10-21	11:28:00	0.4778	11.47	0.097	Dryas	M	PF	0.108	37	10
DL104	1	2022-10-21	11:28:00	0.4778	11.47	0.172	Dryas	M	PF	0.181	43	13
DL105	1	2022-10-21	11:28:00	0.4778	11.47	0.128	Dryas	M	PD	0.125	40	25
DL96	3	2022-10-21	11:28:00	0.4778	11.47	0.151	Dryas	F	PD	0.175	39	21
HL97	5	2022-10-24	11:18:00	0.4708	11.3	0.141	Hecale	M	PF	0.146	39	51
HL86	11	2022-10-24	11:18:00	0.4708	11.3	0.17	Hecale	M	PF	0.228	45	83
DL99	3	2022-10-24	11:18:00	0.4708	11.3	0.15	Dryas	M	PF	0.203	43	34
DL97	3	2022-10-24	11:18:00	0.4708	11.3	0.147	Dryas	F	PF	0.183	40	24
DL100	3	2022-10-26	12:00:00	0.5	12	0.176	Dryas	F	PF	0.249	43	34
DL101	3	2022-10-26	12:00:00	0.5	12	0.18	Dryas	F	PD	0.25	40	31
HL100	3	2022-10-31	12:30:00	0.5208	12.5	0.097	Hecale	M	PD	0.108	37	29
DL120T	3	2022-10-31	12:30:00	0.5208	12.5	0.091	Dryas	M	PF	0.131	38	21
HL101	3	2022-10-31	12:30:00	0.5208	12.5	0.239	Hecale	M	PF	0.217	44	36
HL79	15	2022-10-31	12:30:00	0.5208	12.5	0.23	Hecale	F	PF	0.224	44	115
DL126T	3	2022-10-31	12:30:00	0.5208	12.5	0.122	Dryas	M	PD	0.166	42	31
DL80	5	2022-10-31	12:30:00	0.5208	12.5	0.141	Dryas	M	PF	0.195	42	34
DL85	5	2022-10-31	12:30:00	0.5208	12.5	0.115	Dryas	M	PD	0.165	40	33
HL99	5	2022-10-31	12:30:00	0.5208	12.5	0.162	Hecale	M	PF	0.131	38	44
DL84	5	2022-10-31	13:00:00	0.5417	13	0.118	Dryas	M	PF	0.14	39	42
DL102	3	2022-11-02	12:10:00	0.5069	12.17	0.169	Dryas	M	PF	0.201	44	29
DL91	5	2022-11-02	12:10:00	0.5069	12.17	0.101	Dryas	M	PD	0.134	39	36
DL67T	5	2022-11-02	12:10:00	0.5069	12.17	0.133	Dryas	M	PF	0.189	42	41
DL105	3	2022-11-04	12:54:00	0.5375	12.9	0.116	Dryas	M	PD	0.125	40	25
DL73T	5	2022-11-04	12:54:00	0.5375	12.9	0.139	Dryas	M	PD	0.183	41	37
DL76T	5	2022-11-04	12:54:00	0.5375	12.9	0.12	Dryas	M	PD	0.161	42	34
HL1	0	2022-03-12	14:00:00	0.5833	14	0.142	Hecale	F	PF	0.142	37	119
HL7	0	2022-04-07	14:00:00	0.5833	14	0.182	Hecale	F	PF	0.182	40	119
HL79	0	2022-07-15	16:00:00	0.6667	16	0.224	Hecale	F	PF	0.224	44	115
HL24	0	2022-04-15	14:30:00	0.6042	14.5	0.166	Hecale	F	PF	0.166	40	112
HL45	0	2022-04-26	15:00:00	0.625	15	0.248	Hecale	F	PD	0.248	45	106
HL21	0	2022-04-14	13:00:00	0.5417	13	0.247	Hecale	M	PF	0.247	46	96
HL4	0	2022-04-03	10:00:00	0.4167	10	0.284	Hecale	F	PF	0.284	39	87
HL15	0	2022-04-11	12:30:00	0.5208	12.5	0.27	Hecale	M	PF	0.27	47	86
HL5	0	2022-04-07	14:00:00	0.5833	14	0.211	Hecale	M	PF	0.211	40	83
HL86	0	2022-08-07	15:00:00	0.625	15	0.228	Hecale	M	PF	0.228	45	83
HL13	0	2022-04-09	15:30:00	0.6458	15.5	0.286	Hecale	M	PF	0.286	40	81
HL33	0	2022-04-19	12:15:00	0.5104	12.25	0.232	Hecale	M	PF	0.232	43	78
HL17	0	2022-04-13	11:30:00	0.4792	11.5	0.171	Hecale	M	PF	0.171	39	77
HL18	0	2022-04-13	11:30:00	0.4792	11.5	0.192	Hecale	M	PF	0.192	40	77
HL35	0	2022-04-19	12:15:00	0.5104	12.25	0.164	Hecale	F	PD	0.164	40	76
HL38	0	2022-04-26	15:00:00	0.625	15	0.264	Hecale	F	PD	0.264	45	76
HL81	0	2022-07-15	16:00:00	0.6667	16	0.208	Hecale	F	PD	0.208	42	75
HL47	0	2022-04-29	12:30:00	0.5208	12.5	0.289	Hecale	F	PD	0.289	40	74
HL71	0	2022-06-30	14:15:00	0.5938	14.25	0.244	Hecale	M	PD	0.244	43	74
HL60	0	2022-05-29	13:00:00	0.5417	13	0.238	Hecale	F	PF	0.238	45	71
HL2	0	2022-03-15	13:00:00	0.5417	13	0.154	Hecale	F	PF	0.154	37	69
HL91	0	2022-08-09	16:30:00	0.6875	16.5	0.227	Hecale	M	PD	0.227	45	69
HL50	0	2022-04-30	12:00:00	0.5	12	0.303	Hecale	M	PD	0.303	45	66
HL77	0	2022-07-04	13:00:00	0.5417	13	0.235	Hecale	M	PF	0.235	44	66
HL62	0	2022-06-05	11:01:00	0.459	11.02	0.225	Hecale	M	PD	0.225	43	65
HL14	0	2022-04-11	12:30:00	0.5208	12.5	0.213	Hecale	F	PF	0.213	40	63
HL63	0	2022-06-06	13:30:00	0.5625	13.5	0.236	Hecale	F	PD	0.236	45	63
HL55	0	2022-05-09	12:30:00	0.5208	12.5	0.168	Hecale	M	PD	0.168	40	59
HL93	0	2022-08-10	15:00:00	0.625	15	0.215	Hecale	F	PD	0.215	42	59
HL32	0	2022-04-18	12:30:00	0.5208	12.5	0.181	Hecale	F	PD	0.181	41	57
HL83	0	2022-08-05	15:45:00	0.6563	15.75	0.22	Hecale	M	PF	0.22	43	56
HL11	0	2022-04-09	15:30:00	0.6458	15.5	0.31	Hecale	F	PF	0.31	43	55
HL19	0	2022-04-13	11:30:00	0.4792	11.5	0.191	Hecale	M	PF	0.191	40	54
HL27	0	2022-04-15	14:30:00	0.6042	14.5	0.145	Hecale	F	PD	0.145	37	52
HL82	0	2022-08-05	15:45:00	0.6563	15.75	0.221	Hecale	F	PF	0.221	43	52
HL9	0	2022-04-08	13:30:00	0.5625	13.5	0.189	Hecale	F	PF	0.189	41	52
HL6	0	2022-04-07	14:00:00	0.5833	14	0.228	Hecale	F	PF	0.228	43	50
HL72	0	2022-07-01	12:40:00	0.5278	12.67	0.182	Hecale	M	PD	0.182	39	49
HL69	0	2022-06-29	12:20:00	0.5139	12.33	0.278	Hecale	F	PD	0.278	43	48
HL96	0	2022-09-18	16:30:00	0.6875	16.5	0.156	Hecale	M	PF	0.156	38	48
HL25	0	2022-04-15	14:30:00	0.6042	14.5	0.162	Hecale	M	PD	0.162	39	47
HL85	0	2022-08-07	15:00:00	0.625	15	0.168	Hecale	F	PF	0.168	40	47
HL66	0	2022-06-29	12:20:00	0.5139	12.33	0.175	Hecale	F	PF	0.175	39	44
HL84	0	2022-08-06	13:10:00	0.5486	13.17	0.126	Hecale	F	PD	0.126	36	43
HL31	0	2022-04-18	12:30:00	0.5208	12.5	0.181	Hecale	F	PD	0.181	40	42
HL10	0	2022-04-08	13:30:00	0.5625	13.5	0.203	Hecale	F	PF	0.203	39	41
HL59	0	2022-05-25	12:40:00	0.5278	12.67	0.279	Hecale	M	PD	0.279	44	41
HL48	0	2022-04-29	12:30:00	0.5208	12.5	0.135	Hecale	F	PD	0.135	33	40
HL67	0	2022-06-29	12:20:00	0.5139	12.33	0.265	Hecale	M	PF	0.265	43	40
HL75	0	2022-07-04	13:00:00	0.5417	13	0.176	Hecale	F	PD	0.176	41	40
HL80	0	2022-07-15	16:00:00	0.6667	16	0.197	Hecale	M	PD	0.197	43	40
HL40	0	2022-04-26	15:00:00	0.625	15	0.204	Hecale	M	PD	0.204	44	38
HL52	0	2022-05-01	15:00:00	0.625	15	0.208	Hecale	M	PD	0.208	44	38
HL92	0	2022-08-10	15:00:00	0.625	15	0.231	Hecale	M	PD	0.231	45	38
HL89	0	2022-08-07	15:00:00	0.625	15	0.161	Hecale	M	PF	0.161	35	37
HL101	0	2022-10-10	09:00:00	0.375	9	0.217	Hecale	M	PF	0.217	44	36
HL74	0	2022-07-04	13:00:00	0.5417	13	0.249	Hecale	F	PF	0.249	44	35
HL36	0	2022-04-25	13:00:00	0.5417	13	0.252	Hecale	F	PD	0.252	44	32
HL100	0	2022-10-10	09:00:00	0.375	9	0.108	Hecale	M	PD	0.108	37	29
HL30	0	2022-04-18	12:30:00	0.5208	12.5	0.153	Hecale	M	PF	0.153	40	29
HL54	0	2022-05-06	14:00:00	0.5833	14	0.217	Hecale	F	PD	0.217	41	29
HL95	0	2022-09-18	16:30:00	0.6875	16.5	0.113	Hecale	F	PF	0.113	34	22
HL43	0	2022-04-29	12:30:00	0.5208	12.5	0.18	Hecale	F	PD	0.18	42	20
HL42	0	2022-04-27	13:00:00	0.5417	13	0.218	Hecale	M	PD	0.218	41	19
HL70	0	2022-06-30	14:15:00	0.5938	14.25	0.217	Hecale	M	PF	0.217	42	19
HL49	0	2022-04-30	12:00:00	0.5	12	0.238	Hecale	M	PD	0.238	40	16
HL90	0	2022-08-07	15:00:00	0.625	15	0.136	Hecale	M	PD	0.136	39	15
HL39	0	2022-04-26	15:00:00	0.625	15	0.194	Hecale	F	PD	0.194	44	8
HL3	0	2022-03-20	14:00:00	0.5833	14	0.118	Hecale	F	PF	0.118	37	7
HL46	0	2022-04-29	12:30:00	0.5208	12.5	0.206	Hecale	F	PD	0.206	41	7
HL73	0	2022-07-01	12:40:00	0.5278	12.67	0.158	Hecale	F	PF	0.158	40	7
HL28	0	2022-04-16	15:30:00	0.6458	15.5	0.273	Hecale	F	PD	0.273	43	6
HL20	0	2022-04-14	13:00:00	0.5417	13	0.194	Hecale	M	PF	0.194	41	4
HL56	0	2022-05-16	12:40:00	0.5278	12.67	0.232	Hecale	M	PD	0.232	41	4
HL76	0	2022-07-04	13:00:00	0.5417	13	0.199	Hecale	M	PD	0.199	45	4
HL78	0	2022-07-15	16:00:00	0.6667	16	0.216	Hecale	M	PF	0.216	42	3
HL94	0	2022-09-18	16:30:00	0.6875	16.5	0.159	Hecale	F	PF	0.159	40	3
HL64	0	2022-06-07	12:30:00	0.5208	12.5	0.237	Hecale	F	PD	0.237	45	2
HL41	0	2022-04-26	15:00:00	0.625	15	0.173	Hecale	F	PD	0.173	41	1
HL51	0	2022-04-30	12:00:00	0.5	12	0.246	Hecale	M	PD	0.246	40	1
HL65	0	2022-06-22	13:30:00	0.5625	13.5	0.126	Hecale	M	PF	0.126	40	1
DL18	0	2022-06-09	13:00:00	0.5417	13	0.186	Dryas	M	PD	0.186	43	50
DL24	0	2022-06-18	13:30:00	0.5625	13.5	0.2	Dryas	M	PF	0.2	43	48
DL61	0	2022-09-12	14:45:00	0.6146	14.75	0.19	Dryas	M	PD	0.19	41	42
DL84	0	2022-09-23	15:20:00	0.6389	15.33	0.14	Dryas	M	PF	0.14	39	42
DL22	0	2022-06-14	12:45:00	0.5313	12.75	0.177	Dryas	M	PF	0.177	40	41
DL72	0	2022-09-18	16:00:00	0.6667	16	0.172	Dryas	M	PF	0.172	40	41
DL50	0	2022-08-30	16:30:00	0.6875	16.5	0.287	Dryas	M	PD	0.287	47	38
DL73	0	2022-09-20	15:00:00	0.625	15	0.136	Dryas	F	PF	0.136	37	37
DL73T	0	2022-09-29	17:30:00	0.7292	17.5	0.183	Dryas	M	PD	0.183	41	37
DL35	0	2022-07-01	12:40:00	0.5278	12.67	0.247	Dryas	F	PD	0.247	42	35
DL75	0	2022-09-21	16:00:00	0.6667	16	0.123	Dryas	M	PD	0.123	36	35
DL100	0	2022-10-04	12:00:00	0.5	12	0.249	Dryas	F	PF	0.249	43	34
DL77T	0	2022-10-01	17:30:00	0.7292	17.5	0.14	Dryas	M	PD	0.14	39	34
DL99	0	2022-10-02	16:00:00	0.6667	16	0.203	Dryas	M	PF	0.203	43	34
DL19	0	2022-06-09	13:00:00	0.5417	13	0.216	Dryas	M	PD	0.216	44	32
DL23	0	2022-06-17	13:00:00	0.5417	13	0.185	Dryas	M	PD	0.185	40	32
DL89	0	2022-09-27	08:15:00	0.3438	8.25	0.141	Dryas	F	PF	0.141	39	32
DL90	0	2022-09-27	08:15:00	0.3438	8.25	0.135	Dryas	M	PF	0.135	40	32
DL101	0	2022-10-04	12:00:00	0.5	12	0.25	Dryas	F	PD	0.25	40	31
DL12	0	2022-06-07	14:40:00	0.6111	14.67	0.219	Dryas	F	PF	0.219	44	31
DL16	0	2022-06-08	12:45:00	0.5313	12.75	0.197	Dryas	F	PD	0.197	42	30
DL70T	0	2022-09-28	16:30:00	0.6875	16.5	0.151	Dryas	M	PD	0.151	39	30
DL102	0	2022-10-12	15:30:00	0.6458	15.5	0.201	Dryas	M	PF	0.201	44	29
DL15	0	2022-06-08	12:45:00	0.5313	12.75	0.167	Dryas	F	PD	0.167	40	29
DL29	0	2022-06-28	14:30:00	0.6042	14.5	0.188	Dryas	M	PD	0.188	42	29
DL32	0	2022-06-30	14:15:00	0.5938	14.25	0.154	Dryas	M	PF	0.154	42	29
DL34	0	2022-06-30	14:15:00	0.5938	14.25	0.181	Dryas	F	PD	0.181	40	29
DL43	0	2022-07-11	13:30:00	0.5625	13.5	0.206	Dryas	F	PF	0.206	42	29
DL44	0	2022-07-12	16:00:00	0.6667	16	0.085	Dryas	F	PD	0.085	31	29
DL72T	0	2022-09-29	17:30:00	0.7292	17.5	0.147	Dryas	M	PD	0.147	41	29
DL41	0	2022-07-11	13:30:00	0.5625	13.5	0.184	Dryas	M	PF	0.184	37	28
DL33	0	2022-06-30	14:15:00	0.5938	14.25	0.26	Dryas	M	PF	0.26	43	27
DL58	0	2022-09-06	14:30:00	0.6042	14.5	0.177	Dryas	M	PF	0.177	41	27
DL60	0	2022-09-12	14:45:00	0.6146	14.75	0.202	Dryas	M	PF	0.202	43	27
DL63	0	2022-09-13	16:00:00	0.6667	16	0.139	Dryas	F	PD	0.139	37	27
DL7	0	2022-05-24	13:30:00	0.5625	13.5	0.164	Dryas	M	PF	0.164	41	27
DL11	0	2022-05-27	13:30:00	0.5625	13.5	0.2	Dryas	M	PF	0.2	43	26
DL78T	0	2022-10-01	17:30:00	0.7292	17.5	0.193	Dryas	M	PD	0.193	42	25
DL10	0	2022-05-27	13:30:00	0.5625	13.5	0.239	Dryas	M	PF	0.239	42	24
DL27	0	2022-06-28	14:30:00	0.6042	14.5	0.189	Dryas	M	PF	0.189	42	24
DL56	0	2022-09-05	17:00:00	0.7083	17	0.156	Dryas	M	PD	0.156	40	24
DL57	0	2022-09-05	17:00:00	0.7083	17	0.102	Dryas	F	PD	0.102	33	24
DL20	0	2022-06-10	14:00:00	0.5833	14	0.157	Dryas	F	PF	0.157	40	23
DL94	0	2022-09-29	17:30:00	0.7292	17.5	0.183	Dryas	M	PD	0.183	41	23
DL37	0	2022-07-08	12:20:00	0.5139	12.33	0.205	Dryas	M	PD	0.205	41	22
DL46	0	2022-08-30	16:30:00	0.6875	16.5	0.169	Dryas	M	PF	0.169	40	22
DL5	0	2022-05-17	13:45:00	0.5729	13.75	0.173	Dryas	F	PD	0.173	50	22
DL51	0	2022-08-30	16:30:00	0.6875	16.5	0.14	Dryas	M	PD	0.14	38	22
DL120T	0	2022-10-06	14:00:00	0.5833	14	0.131	Dryas	M	PF	0.131	38	21
DL26	0	2022-06-27	13:15:00	0.5521	13.25	0.265	Dryas	M	PF	0.265	46	21
DL48	0	2022-08-30	16:30:00	0.6875	16.5	0.123	Dryas	M	PF	0.123	38	21
DL66	0	2022-09-16	15:30:00	0.6458	15.5	0.164	Dryas	M	PD	0.164	46	21
DL68	0	2022-09-16	15:30:00	0.6458	15.5	0.186	Dryas	M	PF	0.186	42	21
DL69	0	2022-09-17	14:30:00	0.6042	14.5	0.16	Dryas	M	PF	0.16	39	21
DL13	0	2022-06-07	14:40:00	0.6111	14.67	0.248	Dryas	F	PD	0.248	47	20
DL21	0	2022-06-13	NA	NA	NA	0.22	Dryas	F	PF	0.22	41	20
DL64	0	2022-09-15	16:45:00	0.6979	16.75	0.159	Dryas	M	PF	0.159	40	20
DL78	0	2022-09-22	17:30:00	0.7292	17.5	0.206	Dryas	M	PD	0.206	43	20
DL93	0	2022-09-29	17:30:00	0.7292	17.5	0.123	Dryas	M	PF	0.123	38	20
DL25	0	2022-06-20	13:00:00	0.5417	13	0.244	Dryas	F	PF	0.244	43	18
DL55	0	2022-09-01	15:00:00	0.625	15	0.089	Dryas	M	PD	0.089	35	17
DL76	0	2022-09-21	16:00:00	0.6667	16	0.101	Dryas	M	PD	0.101	35	17
DL70	0	2022-09-17	14:30:00	0.6042	14.5	0.151	Dryas	F	PF	0.151	37	16
DL81	0	2022-09-22	17:30:00	0.7292	17.5	0.125	Dryas	M	PD	0.125	38	16
DL86	0	2022-09-23	15:20:00	0.6389	15.33	0.196	Dryas	M	PD	0.196	42	16
DL79	0	2022-09-22	17:30:00	0.7292	17.5	0.18	Dryas	F	PD	0.18	40	15
DL104	0	2022-10-14	15:45:00	0.6563	15.75	0.181	Dryas	M	PF	0.181	43	13
DL1	0	2022-05-15	12:50:00	0.5347	12.83	0.22	Dryas	M	PF	0.22	41	12
DL53	0	2022-08-31	14:00:00	0.5833	14	0.119	Dryas	M	PD	0.119	37	12
DL88	0	2022-09-26	16:30:00	0.6875	16.5	0.183	Dryas	M	PD	0.183	42	11
DL92	0	2022-09-28	16:30:00	0.6875	16.5	0.299	Dryas	F	PD	0.299	44	11
DL103	0	2022-10-14	15:45:00	0.6563	15.75	0.108	Dryas	M	PF	0.108	37	10
DL38	0	2022-07-09	14:00:00	0.5833	14	0.133	Dryas	M	PD	0.133	38	9
DL95	0	2022-09-30	16:30:00	0.6875	16.5	0.163	Dryas	F	PF	0.163	38	9
DL47	0	2022-08-30	16:30:00	0.6875	16.5	0.115	Dryas	F	PF	0.115	34	8
DL31	0	2022-06-29	12:20:00	0.5139	12.33	0.204	Dryas	F	PF	0.204	41	7
DL44	0	2022-07-13	14:00:00	0.5833	14	0.181	Dryas	F	PF	0.181	39	7
DL6	0	2022-05-18	13:30:00	0.5625	13.5	0.2	Dryas	F	PF	0.2	40	6
DL87	0	2022-09-24	15:30:00	0.6458	15.5	0.142	Dryas	F	PD	0.142	38	6
DL98	0	2022-10-02	16:00:00	0.6667	16	0.223	Dryas	M	PF	0.223	44	6
DL28	0	2022-06-28	14:30:00	0.6042	14.5	0.201	Dryas	M	PF	0.201	42	5
DL82	0	2022-09-23	15:20:00	0.6389	15.33	0.102	Dryas	M	PF	0.102	34	3
DL83	0	2022-09-23	15:20:00	0.6389	15.33	0.205	Dryas	M	PF	0.205	41	3
DL59	0	2022-09-06	14:30:00	0.6042	14.5	0.167	Dryas	F	PD	0.167	38	2
DL8	0	2022-05-24	13:30:00	0.5625	13.5	0.165	Dryas	M	PD	0.165	41	2
DL2	0	2022-05-16	12:40:00	0.5278	12.67	0.277	Dryas	M	PD	0.277	41	1
DL39	0	2022-07-10	13:30:00	0.5625	13.5	0.1	Dryas	M	PD	0.1	34	1
HL68	0	2022-06-29	12:20:00	0.5139	12.33	0.299	Hecale	F	PD	0.299	46	28
HL23	0	2022-04-15	14:30:00	0.6042	14.5	0.209	Hecale	M	PD	0.209	44	11
HL26	0	2022-04-15	14:30:00	0.6042	14.5	0.2	Hecale	M	PD	0.2	42	11
HL29	0	2022-04-16	15:30:00	0.6458	15.5	0.179	Hecale	M	PD	0.179	38	10
HL34	0	2022-04-18	16:00:00	0.6667	16	0.162	Hecale	M	PD	0.162	41	8
HL37	0	2022-04-21	13:00:00	0.5417	13	0.221	Hecale	M	PD	0.221	40	5
HL8	0	2022-04-08	13:30:00	0.5625	13.5	0.179	Hecale	F	PF	0.179	40	77
HL12	0	2022-04-09	15:30:00	0.6458	15.5	0.134	Hecale	M	PF	0.134	37	76
HL87	0	2022-08-07	15:00:00	0.625	15	0.13	Hecale	M	PF	0.13	36	64
HL88	0	2022-08-07	15:00:00	0.625	15	0.129	Hecale	F	PF	0.129	35	53
HL97	0	2022-09-18	16:30:00	0.6875	16.5	0.146	Hecale	M	PF	0.146	39	51
HL99	0	2022-09-25	16:30:00	0.6875	16.5	0.131	Hecale	M	PF	0.131	38	44
HL44	0	2022-04-29	12:30:00	0.5208	12.5	0.183	Hecale	M	PD	0.183	40	21
DL67T	0	2022-09-28	16:30:00	0.6875	16.5	0.189	Dryas	M	PF	0.189	42	41
DL91	0	2022-09-27	08:15:00	0.3438	8.25	0.134	Dryas	M	PD	0.134	39	36
DL42	0	2022-07-11	13:30:00	0.5625	13.5	0.16	Dryas	M	PF	0.16	40	35
DL76T	0	2022-10-01	17:30:00	0.7292	17.5	0.161	Dryas	M	PD	0.161	42	34
DL80	0	2022-09-22	17:30:00	0.7292	17.5	0.195	Dryas	M	PF	0.195	42	34
DL85	0	2022-09-23	15:20:00	0.6389	15.33	0.165	Dryas	M	PD	0.165	40	33
DL126T	0	2022-10-08	17:00:00	0.7083	17	0.166	Dryas	M	PD	0.166	42	31
DL105	0	2022-10-14	15:45:00	0.6563	15.75	0.125	Dryas	M	PD	0.125	40	25
DL97	0	2022-10-02	16:00:00	0.6667	16	0.183	Dryas	F	PF	0.183	40	24
DL14	0	2022-06-07	14:40:00	0.6111	14.67	0.213	Dryas	M	PD	0.213	45	22
DL30	0	2022-06-28	14:30:00	0.6042	14.5	0.193	Dryas	M	PD	0.193	42	22
DL4	0	2022-05-17	13:45:00	0.5729	13.75	0.252	Dryas	F	PD	0.252	44	22
DL40	0	2022-07-10	13:30:00	0.5625	13.5	0.164	Dryas	F	PD	0.164	40	22
DL45	0	2022-08-30	16:30:00	0.6875	16.5	0.143	Dryas	M	PF	0.143	39	22
DL49	0	2022-08-30	16:30:00	0.6875	16.5	0.246	Dryas	F	PF	0.246	44	22
DL52	0	2022-08-30	16:30:00	0.6875	16.5	0.118	Dryas	M	PD	0.118	37	22
DL54	0	2022-09-01	15:00:00	0.625	15	0.186	Dryas	F	PF	0.186	40	22
DL65	0	2022-09-15	16:45:00	0.6979	16.75	0.132	Dryas	F	PD	0.132	37	22
DL96	0	2022-09-30	16:30:00	0.6875	16.5	0.175	Dryas	F	PD	0.175	39	21
DL79T	0	2022-10-01	17:30:00	0.7292	17.5	0.147	Dryas	M	PD	0.147	39	11
DL74	0	2022-09-20	15:00:00	0.625	15	0.095	Dryas	M	PF	0.095	30	10
DL62	0	2022-09-13	16:00:00	0.6667	16	0.18	Dryas	F	PF	0.18	46	9
DL77	0	2022-09-22	17:30:00	0.7292	17.5	0.198	Dryas	M	PF	0.198	44	8
DL9	0	2022-05-26	13:00:00	0.5417	13	0.214	Dryas	F	PF	0.214	42	8
DL17	0	2022-06-08	12:45:00	0.5313	12.75	0.187	Dryas	F	PD	0.187	41	7
DL3	0	2022-05-16	12:40:00	0.5278	12.67	0.186	Dryas	F	PF	0.186	41	7
DL67	0	2022-09-16	15:30:00	0.6458	15.5	0.2	Dryas	M	PD	0.2	42	7
DL36	0	2022-07-01	12:40:00	0.5278	12.67	0.145	Dryas	M	PD	0.145	34	0
DL71	0	2022-09-18	16:00:00	0.6667	16	0.144	Dryas	M	PD	0.144	38	0

## Sheet: Supp_Data_8
ID	Age_weeks	Date	Time_assayed	Time_assayed_fraction	Time_assayed_hours	GS1	GS2	GS3	GS4	GS5	Max_GS	Species	Sex	Diet	Eclosion_weight	FW_length	Longevity
HL1	5	2022-04-15	14:30:00	0.6042	14.5	1.465	1.422	1.019	1.005	0.858	1.465	Hecale	F	PF	0.142	37	119
HL10	1	2022-04-15	14:30:00	0.6042	14.5	0.675	1.509	0.89	1.975	2.218	2.218	Hecale	F	PF	0.203	39	41
HL11	1	2022-04-15	14:30:00	0.6042	14.5	2.15	1.049	1.423	1.456	1.683	2.15	Hecale	F	PF	0.31	43	55
HL12	1	2022-04-15	14:30:00	0.6042	14.5	0.751	2.502	2.122	1.44	1.693	2.502	Hecale	M	PF	0.134	37	76
HL13	1	2022-04-15	14:30:00	0.6042	14.5	1.642	1.341	2.229	1.119	3.118	3.118	Hecale	M	PF	0.286	40	81
HL5	1	2022-04-15	14:30:00	0.6042	14.5	1.778	1.723	2.064	2.142	2.627	2.627	Hecale	M	PF	0.211	40	83
HL6	1	2022-04-15	14:30:00	0.6042	14.5	1.395	1.123	1.771	1.768	2.124	2.124	Hecale	F	PF	0.228	43	50
HL7	1	2022-04-15	14:30:00	0.6042	14.5	1.802	1.707	1.321	1.582	2.235	2.235	Hecale	F	PF	0.182	40	119
HL8	1	2022-04-15	14:30:00	0.6042	14.5	1.156	0.854	0.738	1.878	2.092	2.092	Hecale	F	PF	0.179	40	77
HL9	1	2022-04-15	14:30:00	0.6042	14.5	0.522	1.409	1.928	1.522	1.072	1.928	Hecale	F	PF	0.189	41	52
HL14	1	2022-04-18	12:54:00	0.5375	12.9	1.616	2.252	1.786	4.033	0.598	4.033	Hecale	F	PF	0.213	40	63
HL15	1	2022-04-18	12:54:00	0.5375	12.9	1.67	1.958	2.132	2.299	2.799	2.799	Hecale	M	PF	0.27	47	86
HL16	1	2022-04-18	12:54:00	0.5375	12.9	2.569	1.637	1.5	1.693	1.902	2.569	Hecale	F	PF	0.118	40	59
HL2	5	2022-04-20	12:34:00	0.5236	12.57	2.756	1.206	1.539	1.676	1.565	2.756	Hecale	F	PF	0.154	37	69
HL17	1	2022-04-20	12:34:00	0.5236	12.57	0.928	1.283	1.608	1.056	1.288	1.608	Hecale	M	PF	0.171	39	77
HL18	1	2022-04-20	12:34:00	0.5236	12.57	1.195	1.414	1.719	1.836	2.737	2.737	Hecale	M	PF	0.192	40	77
HL19	1	2022-04-20	12:34:00	0.5236	12.57	1.918	2.246	2.933	1.157	1.828	2.933	Hecale	M	PF	0.191	40	54
HL27	1	2022-04-22	12:44:00	0.5306	12.73	1.647	1.3	1.465	1.548	1.426	1.647	Hecale	F	PD	0.145	37	52
HL23	1	2022-04-22	12:04:00	0.5028	12.07	0.833	1.055	0.271	1.503	1.132	1.503	Hecale	M	PD	0.209	44	11
HL25	1	2022-04-22	12:04:00	0.5028	12.07	0.365	0.559	0.643	0.292	1.355	1.355	Hecale	M	PD	0.162	39	47
HL26	1	2022-04-22	12:04:00	0.5028	12.07	0.732	0.047	0.722	1.139	1.017	1.139	Hecale	M	PD	0.2	42	11
HL29	1	2022-04-22	12:04:00	0.5028	12.07	0.35	0.868	0.984	0.709	0.658	0.984	Hecale	M	PD	0.179	38	10
HL21	1	2022-04-22	12:04:00	0.5028	12.07	1.151	3.007	2.116	2.627	1.666	3.007	Hecale	M	PF	0.247	46	96
HL4	3	2022-04-25	13:00:00	0.5417	13	0.212	0.743	1.203	0.73	0.902	1.203	Hecale	F	PF	0.284	39	87
HL30	1	2022-04-25	13:00:00	0.5417	13	0.953	0.979	0.988	1.668	0.989	1.668	Hecale	M	PF	0.153	40	29
HL31	1	2022-04-25	13:00:00	0.5417	13	0.439	1.446	1.517	1.545	0.828	1.545	Hecale	F	PD	0.181	40	42
HL34	1	2022-04-25	13:00:00	0.5417	13	0.921	0.82	1.209	1.018	0.879	1.209	Hecale	M	PD	0.162	41	8
HL32	1	2022-04-25	13:00:00	0.5417	13	1.139	1.366	1.539	1.516	1.871	1.871	Hecale	F	PD	0.181	41	57
HL35	1	2022-04-27	12:30:00	0.5208	12.5	0.758	0.667	1.507	0.78	0.94	1.507	Hecale	F	PD	0.164	40	76
HL12	3	2022-04-29	12:36:00	0.525	12.6	2.013	1.55	1.67	1.753	1.812	2.013	Hecale	M	PF	0.134	37	76
HL5	3	2022-04-29	12:36:00	0.525	12.6	2.966	1.955	4.245	2.276	1.305	4.245	Hecale	M	PF	0.211	40	83
HL13	3	2022-04-29	12:36:00	0.525	12.6	1.772	3.315	3.306	1.666	3.009	3.315	Hecale	M	PF	0.286	40	81
HL8	3	2022-04-29	13:02:00	0.5431	13.03	1.53	2.293	2.684	2.903	2.948	2.948	Hecale	F	PF	0.179	40	77
HL6	3	2022-04-29	13:02:00	0.5431	13.03	4.335	3.564	2.016	2.138	2.279	4.335	Hecale	F	PF	0.228	43	50
HL1	7	2022-04-29	13:02:00	0.5431	13.03	2.202	2.252	1.924	2.13	1.797	2.252	Hecale	F	PF	0.142	37	119
HL10	3	2022-04-29	13:02:00	0.5431	13.03	1.318	1.352	1.278	1.295	2.149	2.149	Hecale	F	PF	0.203	39	41
HL11	3	2022-04-29	13:02:00	0.5431	13.03	2.55	3.051	1.646	2.677	2.996	3.051	Hecale	F	PF	0.31	43	55
HL9	3	2022-04-29	13:02:00	0.5431	13.03	2.278	2.333	2.649	1.08	2.043	2.649	Hecale	F	PF	0.189	41	52
HL7	3	2022-04-29	13:02:00	0.5431	13.03	2.464	2.736	2.098	2.443	1.238	2.736	Hecale	F	PF	0.182	40	119
HL36	1	2022-05-02	13:02:00	0.5431	13.03	1.347	1.715	1.179	2.112	2.014	2.112	Hecale	F	PD	0.252	44	32
HL14	3	2022-05-02	13:02:00	0.5431	13.03	1.735	1.721	1.744	1.742	1.01	1.744	Hecale	F	PF	0.213	40	63
HL16	3	2022-05-02	13:02:00	0.5431	13.03	1.303	1.34	1.364	1.039	2.613	2.613	Hecale	F	PF	0.118	40	59
HL15	3	2022-05-02	13:02:00	0.5431	13.03	2.757	1.426	1.487	1.944	1.063	2.757	Hecale	M	PF	0.27	47	86
HL42	1	2022-05-04	13:30:00	0.5625	13.5	1.185	0.768	0.91	1.267	1.644	1.644	Hecale	M	PD	0.218	41	19
HL19	3	2022-05-04	13:30:00	0.5625	13.5	1.472	1.75	0.943	0.575	2.13	2.13	Hecale	M	PF	0.191	40	54
HL18	3	2022-05-04	13:30:00	0.5625	13.5	1.253	0.845	1.519	1.425	1.249	1.519	Hecale	M	PF	0.192	40	77
HL40	1	2022-05-04	13:30:00	0.5625	13.5	1.723	3.098	1.699	1.461	1.501	3.098	Hecale	M	PD	0.204	44	38
HL17	3	2022-05-04	13:30:00	0.5625	13.5	1.311	1.475	0.945	0.681	1.003	1.475	Hecale	M	PF	0.171	39	77
HL45	1	2022-05-04	13:30:00	0.5625	13.5	1.34	0.996	1.097	1.513	1.633	1.633	Hecale	F	PD	0.248	45	106
HL38	1	2022-05-04	13:30:00	0.5625	13.5	1.928	2.318	3.226	3.304	2.404	3.304	Hecale	F	PD	0.264	45	76
HL2	7	2022-05-04	13:30:00	0.5625	13.5	0.753	1.22	1.784	2.36	1.941	2.36	Hecale	F	PF	0.154	37	69
HL48	1	2022-05-06	13:15:00	0.5521	13.25	0.464	0.637	0.532	0.46	0.571	0.637	Hecale	F	PD	0.135	33	40
HL21	3	2022-05-06	13:15:00	0.5521	13.25	1.469	1.739	1.444	2.818	1.312	2.818	Hecale	M	PF	0.247	46	96
HL47	1	2022-05-06	13:15:00	0.5521	13.25	1.262	0.645	0.879	0.999	1.148	1.262	Hecale	F	PD	0.289	40	74
HL43	1	2022-05-06	13:15:00	0.5521	13.25	0.491	0.58	0.636	1.016	2.331	2.331	Hecale	F	PD	0.18	42	20
HL24	3	2022-05-06	13:15:00	0.5521	13.25	0.716	0.448	1.62	1.113	0.604	1.62	Hecale	F	PF	0.166	40	112
HL27	3	2022-05-06	13:15:00	0.5521	13.25	0.52	0.663	0.639	0.276	0.328	0.663	Hecale	F	PD	0.145	37	52
HL50	1	2022-05-06	13:15:00	0.5521	13.25	1.588	0.869	1.214	1.105	0.521	1.588	Hecale	M	PD	0.303	45	66
HL49	1	2022-05-06	13:15:00	0.5521	13.25	0.872	0.338	0.641	0.898	0.4	0.898	Hecale	M	PD	0.238	40	16
HL44	1	2022-05-06	13:15:00	0.5521	13.25	0.904	0.59	1.002	0.791	1.429	1.429	Hecale	M	PD	0.183	40	21
HL25	3	2022-05-06	13:15:00	0.5521	13.25	0.442	0.276	0.403	0.627	0.937	0.937	Hecale	M	PD	0.162	39	47
HL52	1	2022-05-09	12:32:00	0.5222	12.53	1.249	1.348	1.769	2.039	1.421	2.039	Hecale	M	PD	0.208	44	38
HL30	3	2022-05-09	12:32:00	0.5222	12.53	1.779	0.692	1.664	1.447	1.509	1.779	Hecale	M	PF	0.153	40	29
HL31	3	2022-05-09	12:32:00	0.5222	12.53	1.737	1.346	1.564	1.196	1.279	1.737	Hecale	F	PD	0.181	40	42
HL32	3	2022-05-09	12:32:00	0.5222	12.53	3.216	1.912	2.035	1.744	1.615	3.216	Hecale	F	PD	0.181	41	57
HL4	5	2022-05-09	12:32:00	0.5222	12.53	1.382	1.736	1.479	2.017	2.117	2.117	Hecale	F	PF	0.284	39	87
HL35	3	2022-05-11	13:06:00	0.5458	13.1	1.35	0.528	1.067	0.757	0.633	1.35	Hecale	F	PD	0.164	40	76
HL33	3	2022-05-11	13:06:00	0.5458	13.1	0.737	1.23	1.298	1.188	0.77	1.298	Hecale	M	PF	0.232	43	78
HL13	5	2022-05-13	12:45:00	0.5313	12.75	1.068	3.394	1.262	2.7	2.099	3.394	Hecale	M	PF	0.286	40	81
HL5	5	2022-05-13	12:45:00	0.5313	12.75	0.577	0.729	1.361	1.136	1.422	1.422	Hecale	M	PF	0.211	40	83
HL12	5	2022-05-13	12:45:00	0.5313	12.75	1.566	1.628	1.671	1.231	1.605	1.671	Hecale	M	PF	0.134	37	76
HL11	5	2022-05-13	13:44:00	0.5722	13.73	1.829	3.026	1.966	2.55	2.106	3.026	Hecale	F	PF	0.31	43	55
HL1	9	2022-05-13	13:44:00	0.5722	13.73	1.545	1.887	1.536	2.407	1.836	2.407	Hecale	F	PF	0.142	37	119
HL10	5	2022-05-13	13:44:00	0.5722	13.73	1.193	2.904	2.111	1.737	3.914	3.914	Hecale	F	PF	0.203	39	41
HL9	5	2022-05-13	13:44:00	0.5722	13.73	0.711	1.21	0.381	1.876	0.539	1.876	Hecale	F	PF	0.189	41	52
HL8	5	2022-05-13	13:44:00	0.5722	13.73	1.719	2.851	2.6	2.288	2.247	2.851	Hecale	F	PF	0.179	40	77
HL6	5	2022-05-13	13:44:00	0.5722	13.73	1.305	2.515	2.195	1.108	1.022	2.515	Hecale	F	PF	0.228	43	50
HL54	1	2022-05-13	13:44:00	0.5722	13.73	2.158	1.485	1.039	1.071	2.15	2.158	Hecale	F	PD	0.217	41	29
HL7	5	2022-05-13	13:44:00	0.5722	13.73	2.529	2.793	2.714	2.613	1.771	2.793	Hecale	F	PF	0.182	40	119
HL14	5	2022-05-16	12:33:00	0.5229	12.55	2.174	2.835	1.725	2.119	1.719	2.835	Hecale	F	PF	0.213	40	63
HL15	5	2022-05-16	12:33:00	0.5229	12.55	2.327	1.545	1.281	1.191	1.179	2.327	Hecale	M	PF	0.27	47	86
HL16	5	2022-05-16	12:33:00	0.5229	12.55	1.376	2.199	1.716	2.428	2.124	2.428	Hecale	F	PF	0.118	40	59
HL36	3	2022-05-16	12:33:00	0.5229	12.55	1.244	1.191	0.989	1.224	0.831	1.244	Hecale	F	PD	0.252	44	32
HL55	1	2022-05-16	12:33:00	0.5229	12.55	0.62	1.115	0.546	1.268	0.593	1.268	Hecale	M	PD	0.168	40	59
HL2	9	2022-05-18	12:30:00	0.5208	12.5	2.095	1.907	1.216	1.152	1.188	2.095	Hecale	F	PF	0.154	37	69
HL17	5	2022-05-18	12:30:00	0.5208	12.5	1.12	1.066	0.941	1.698	1.212	1.698	Hecale	M	PF	0.171	39	77
HL18	5	2022-05-18	12:30:00	0.5208	12.5	2.099	1.259	0.779	0.608	1.114	2.099	Hecale	M	PF	0.192	40	77
HL19	5	2022-05-18	12:30:00	0.5208	12.5	1.103	1.205	1.016	1.004	1.535	1.535	Hecale	M	PF	0.191	40	54
HL38	3	2022-05-18	12:30:00	0.5208	12.5	2.338	2.445	2.351	2.658	1.881	2.658	Hecale	F	PD	0.264	45	76
HL40	3	2022-05-18	12:30:00	0.5208	12.5	2.196	3.575	2.236	1.9	1.667	3.575	Hecale	M	PD	0.204	44	38
HL45	3	2022-05-18	12:30:00	0.5208	12.5	0.916	1.677	1.296	1.318	1.198	1.677	Hecale	F	PD	0.248	45	106
HL21	5	2022-05-20	12:01:00	0.5007	12.02	1.711	1.936	2.413	1.097	1.485	2.413	Hecale	M	PF	0.247	46	96
HL25	5	2022-05-20	12:01:00	0.5007	12.02	0.409	0.766	1.118	0.999	0.418	1.118	Hecale	M	PD	0.162	39	47
HL27	5	2022-05-20	12:01:00	0.5007	12.02	0.638	1	1.309	1.079	0.936	1.309	Hecale	F	PD	0.145	37	52
HL24	5	2022-05-20	12:01:00	0.5007	12.02	1.294	1.095	1.404	1.246	1.59	1.59	Hecale	F	PF	0.166	40	112
HL44	3	2022-05-20	12:01:00	0.5007	12.02	2.064	0.857	1.084	1.327	1.516	2.064	Hecale	M	PD	0.183	40	21
HL47	3	2022-05-20	12:01:00	0.5007	12.02	4.632	3.987	1.493	2.18	2.959	4.632	Hecale	F	PD	0.289	40	74
HL48	3	2022-05-20	12:01:00	0.5007	12.02	0.944	0.704	1.233	1.126	0.785	1.233	Hecale	F	PD	0.135	33	40
HL50	3	2022-05-20	12:01:00	0.5007	12.02	1.989	1.477	1.232	1.408	1.504	1.989	Hecale	M	PD	0.303	45	66
HL32	5	2022-05-23	13:45:00	0.5729	13.75	1.95	1.08	0.85	1.665	1.303	1.95	Hecale	F	PD	0.181	41	57
HL52	3	2022-05-23	13:45:00	0.5729	13.75	2.709	0.765	1.226	1.095	1.174	2.709	Hecale	M	PD	0.208	44	38
HL31	5	2022-05-23	13:45:00	0.5729	13.75	1.384	0.947	0.857	0.583	0.5	1.384	Hecale	F	PD	0.181	40	42
HL4	7	2022-05-23	13:45:00	0.5729	13.75	1.062	1.199	0.804	1.094	0.801	1.199	Hecale	F	PF	0.284	39	87
DL3	1	2022-05-23	13:45:00	0.5729	13.75	0.88	1.273	1.33	1.103	1.178	1.33	Dryas	F	PF	0.186	41	7
DL1	1	2022-05-23	13:45:00	0.5729	13.75	0.681	0.354	0.444	0.871	0.766	0.871	Dryas	M	PF	0.22	41	12
HL33	5	2022-05-25	12:45:00	0.5313	12.75	1.732	2.352	2.107	0.462	1.614	2.352	Hecale	M	PF	0.232	43	78
HL35	5	2022-05-25	12:45:00	0.5313	12.75	0.997	0.947	1.021	0.868	1.153	1.153	Hecale	F	PD	0.164	40	76
DL5	1	2022-05-25	12:45:00	0.5313	12.75	0.783	1.389	0.918	2.198	0.62	2.198	Dryas	F	PD	0.173	50	22
DL4	1	2022-05-25	12:45:00	0.5313	12.75	0.403	0.439	1.213	0.638	0.418	1.213	Dryas	F	PD	0.252	44	22
HL13	7	2022-05-27	13:30:00	0.5625	13.5	0.991	2.266	0.948	2.675	1.905	2.675	Hecale	M	PF	0.286	40	81
HL12	7	2022-05-27	13:30:00	0.5625	13.5	1.105	1.953	1.507	1.229	2.04	2.04	Hecale	M	PF	0.134	37	76
HL5	7	2022-05-27	13:30:00	0.5625	13.5	2.071	1.923	1.755	2.305	2.143	2.305	Hecale	M	PF	0.211	40	83
HL9	7	2022-05-27	13:30:00	0.5625	13.5	1.262	0.677	0.96	0.588	1.053	1.262	Hecale	F	PF	0.189	41	52
HL8	7	2022-05-27	13:30:00	0.5625	13.5	2.378	1.838	0.848	0.814	1.504	2.378	Hecale	F	PF	0.179	40	77
HL11	7	2022-05-27	13:30:00	0.5625	13.5	1.062	1.327	1.187	1.347	1.952	1.952	Hecale	F	PF	0.31	43	55
HL7	7	2022-05-27	13:30:00	0.5625	13.5	1.313	2.692	0.769	1.373	1.887	2.692	Hecale	F	PF	0.182	40	119
HL54	3	2022-05-27	13:30:00	0.5625	13.5	2.371	2.207	2.062	2.788	2.093	2.788	Hecale	F	PD	0.217	41	29
HL55	3	2022-05-30	12:24:00	0.5167	12.4	1.651	1.197	0.937	1.515	1.164	1.651	Hecale	M	PD	0.168	40	59
HL15	7	2022-05-30	12:24:00	0.5167	12.4	1.364	2.2	2.302	2.042	2.937	2.937	Hecale	M	PF	0.27	47	86
HL14	7	2022-05-30	12:55:00	0.5382	12.92	0.624	1.224	0.923	0.565	0.818	1.224	Hecale	F	PF	0.213	40	63
HL16	7	2022-05-30	12:55:00	0.5382	12.92	0.906	1.827	1.178	1.397	0.883	1.827	Hecale	F	PF	0.118	40	59
HL1	11	2022-05-30	12:55:00	0.5382	12.92	2.067	1.172	1.119	1.128	0.692	2.067	Hecale	F	PF	0.142	37	119
DL7	1	2022-06-01	13:10:00	0.5486	13.17	1.171	0.777	0.629	0.341	0.375	1.171	Dryas	M	PF	0.164	41	27
HL59	1	2022-06-01	13:10:00	0.5486	13.17	0.657	0.645	0.855	0.337	0.265	0.855	Hecale	M	PD	0.279	44	41
HL38	5	2022-06-01	13:10:00	0.5486	13.17	2.084	0.767	0.971	2.07	1.251	2.084	Hecale	F	PD	0.264	45	76
HL40	5	2022-06-01	13:10:00	0.5486	13.17	1.394	1.797	0.755	3.092	1.936	3.092	Hecale	M	PD	0.204	44	38
HL45	5	2022-06-01	13:10:00	0.5486	13.17	0.747	1.124	0.732	2.206	1.236	2.206	Hecale	F	PD	0.248	45	106
HL17	7	2022-06-01	13:10:00	0.5486	13.17	1.503	1.053	1.221	1.301	1.578	1.578	Hecale	M	PF	0.171	39	77
HL18	7	2022-06-01	13:10:00	0.5486	13.17	1.495	0.988	0.823	1.867	2.466	2.466	Hecale	M	PF	0.192	40	77
HL19	7	2022-06-01	13:10:00	0.5486	13.17	1.135	0.926	1.023	0.567	0.925	1.135	Hecale	M	PF	0.191	40	54
HL48	5	2022-06-03	13:02:00	0.5431	13.03	1.922	0.925	0.895	1.522	1.326	1.922	Hecale	F	PD	0.135	33	40
DL9	1	2022-06-03	13:02:00	0.5431	13.03	1.054	1.3	1.135	0.956	0.681	1.3	Dryas	F	PF	0.214	42	8
HL27	7	2022-06-03	13:02:00	0.5431	13.03	0.953	1.379	1.089	1.565	0.812	1.565	Hecale	F	PD	0.145	37	52
HL47	5	2022-06-03	13:02:00	0.5431	13.03	3.369	2.849	1.737	2.544	2.479	3.369	Hecale	F	PD	0.289	40	74
HL24	7	2022-06-03	13:02:00	0.5431	13.03	1.679	1.608	1.649	1.994	2.039	2.039	Hecale	F	PF	0.166	40	112
DL10	1	2022-06-03	13:02:00	0.5431	13.03	1.524	1.73	1.065	1.43	1.108	1.73	Dryas	M	PF	0.239	42	24
HL50	5	2022-06-03	13:02:00	0.5431	13.03	1.936	1.961	1.714	1.519	1.176	1.961	Hecale	M	PD	0.303	45	66
HL21	7	2022-06-03	13:02:00	0.5431	13.03	2.525	2.875	2.994	2.547	2.257	2.994	Hecale	M	PF	0.247	46	96
DL11	1	2022-06-03	13:02:00	0.5431	13.03	0.991	1.415	1.825	1.16	0.947	1.825	Dryas	M	PF	0.2	43	26
HL32	7	2022-06-06	13:24:00	0.5583	13.4	1.631	1.442	1.389	1.619	1.274	1.631	Hecale	F	PD	0.181	41	57
HL52	5	2022-06-06	13:24:00	0.5583	13.4	2.365	1.916	1.284	2.08	1.1	2.365	Hecale	M	PD	0.208	44	38
HL60	1	2022-06-06	13:24:00	0.5583	13.4	0.856	1.615	1.168	1.297	1.827	1.827	Hecale	F	PF	0.238	45	71
HL61	1	2022-06-06	13:24:00	0.5583	13.4	1.927	3.194	3.123	2.213	1.077	3.194	Hecale	F	PD	0.406	43	36
HL4	9	2022-06-06	13:24:00	0.5583	13.4	1.445	1.091	1.611	2.97	0.898	2.97	Hecale	F	PF	0.284	39	87
HL35	7	2022-06-08	12:46:00	0.5319	12.77	2.487	1.568	2.988	1.639	1.927	2.988	Hecale	F	PD	0.164	40	76
HL33	7	2022-06-08	12:46:00	0.5319	12.77	1.844	3.223	1.268	1.358	2.055	3.223	Hecale	M	PF	0.232	43	78
DL4	3	2022-06-08	12:46:00	0.5319	12.77	0.566	1.891	1.339	1.533	1.387	1.891	Dryas	F	PD	0.252	44	22
HL1	13	2022-06-10	13:53:00	0.5785	13.88	0.906	1.063	1.157	1.622	1.051	1.622	Hecale	F	PF	0.142	37	119
HL8	9	2022-06-10	13:53:00	0.5785	13.88	2.654	1.691	2.252	1.348	1.649	2.654	Hecale	F	PF	0.179	40	77
HL7	9	2022-06-10	13:53:00	0.5785	13.88	1.021	2.484	1.972	4.312	2.067	4.312	Hecale	F	PF	0.182	40	119
HL12	9	2022-06-10	13:53:00	0.5785	13.88	1.499	1.491	1.272	1.615	0.71	1.615	Hecale	M	PF	0.134	37	76
HL5	9	2022-06-10	13:53:00	0.5785	13.88	0.628	1.011	0.787	1.258	1.017	1.258	Hecale	M	PF	0.211	40	83
HL13	9	2022-06-10	13:53:00	0.5785	13.88	0.687	1.091	0.593	1.447	0.84	1.447	Hecale	M	PF	0.286	40	81
HL55	5	2022-06-13	12:53:00	0.5368	12.88	1.2	1.62	0.259	0.405	0.838	1.62	Hecale	M	PD	0.168	40	59
HL62	1	2022-06-13	12:53:00	0.5368	12.88	1.122	0.909	1.32	1.132	0.359	1.32	Hecale	M	PD	0.225	43	65
HL63	1	2022-06-13	12:53:00	0.5368	12.88	1.758	0.494	0.393	0.393	1.25	1.758	Hecale	F	PD	0.236	45	63
HL15	9	2022-06-13	12:53:00	0.5368	12.88	1.413	1.488	1.76	1.62	1.827	1.827	Hecale	M	PF	0.27	47	86
DL13	1	2022-06-15	12:17:00	0.5118	12.28	1.76	1.402	1.787	0.484	0.605	1.787	Dryas	F	PD	0.248	47	20
DL14	1	2022-06-15	12:17:00	0.5118	12.28	0.794	0.615	0.578	0.631	1.126	1.126	Dryas	M	PD	0.213	45	22
HL17	9	2022-06-15	12:17:00	0.5118	12.28	2.01	1.367	0.93	1.356	1.556	2.01	Hecale	M	PF	0.171	39	77
DL7	3	2022-06-15	12:17:00	0.5118	12.28	2.871	2.029	1.806	1.904	1.702	2.871	Dryas	M	PF	0.164	41	27
DL16	1	2022-06-15	12:17:00	0.5118	12.28	0.921	0.837	0.929	1.72	1.28	1.72	Dryas	F	PD	0.197	42	30
HL59	3	2022-06-15	12:17:00	0.5118	12.28	1.29	0.513	1.444	1.586	1.898	1.898	Hecale	M	PD	0.279	44	41
DL15	1	2022-06-15	12:17:00	0.5118	12.28	0.456	0.371	0.675	0.571	1.057	1.057	Dryas	F	PD	0.167	40	29
HL45	7	2022-06-15	12:17:00	0.5118	12.28	2.106	2.083	1.819	2.74	1.68	2.74	Hecale	F	PD	0.248	45	106
DL17	1	2022-06-15	12:17:00	0.5118	12.28	0.167	0.284	0.765	0.77	0.73	0.77	Dryas	F	PD	0.187	41	7
HL38	7	2022-06-15	12:17:00	0.5118	12.28	3.113	2.511	2.691	1.671	3.284	3.284	Hecale	F	PD	0.264	45	76
DL12	1	2022-06-15	12:17:00	0.5118	12.28	1.037	1.038	0.856	1.177	1.602	1.602	Dryas	F	PF	0.219	44	31
HL18	9	2022-06-15	12:17:00	0.5118	12.28	0.696	1.105	1.212	0.476	0.709	1.212	Hecale	M	PF	0.192	40	77
HL21	9	2022-06-17	13:30:00	0.5625	13.5	1.23	0.005	2.86	1.92	1.43	2.86	Hecale	M	PF	0.247	46	96
HL24	9	2022-06-17	13:30:00	0.5625	13.5	1.44	1.36	2.09	1.38	0.89	2.09	Hecale	F	PF	0.166	40	112
HL47	7	2022-06-17	13:30:00	0.5625	13.5	2.91	2.09	1.9	2.94	2.48	2.94	Hecale	F	PD	0.289	40	74
HL50	7	2022-06-17	13:30:00	0.5625	13.5	0.89	1.36	1.85	0.26	1.18	1.85	Hecale	M	PD	0.303	45	66
DL10	3	2022-06-17	13:30:00	0.5625	13.5	0.96	1.98	1.78	1.38	3.11	3.11	Dryas	M	PF	0.239	42	24
DL11	3	2022-06-17	13:30:00	0.5625	13.5	0.86	0.69	1.03	0.84	1.6	1.6	Dryas	M	PF	0.2	43	26
DL18	1	2022-06-17	13:30:00	0.5625	13.5	0.69	2.8	0.48	1.3	1.5	2.8	Dryas	M	PD	0.186	43	50
DL19	1	2022-06-17	13:30:00	0.5625	13.5	1.4	1.28	1.29	1.23	0.962	1.4	Dryas	M	PD	0.216	44	32
DL20	1	2022-06-17	13:30:00	0.5625	13.5	0.01	0.148	0.98	1.21	0.99	1.21	Dryas	F	PF	0.157	40	23
HL60	3	2022-06-20	13:00:00	0.5417	13	1.558	1.721	1.558	0.763	1.194	1.721	Hecale	F	PF	0.238	45	71
HL4	11	2022-06-20	13:00:00	0.5417	13	2.917	2.004	1.83	2.607	2.5	2.917	Hecale	F	PF	0.284	39	87
HL61	3	2022-06-20	13:00:00	0.5417	13	1.963	0.829	0.825	1.275	0.821	1.963	Hecale	F	PD	0.406	43	36
HL33	9	2022-06-22	13:15:00	0.5521	13.25	2.55	2.16	2.34	1.32	1.78	2.55	Hecale	M	PF	0.232	43	78
DL22	1	2022-06-22	13:15:00	0.5521	13.25	0.7	1.08	1.11	1.5	0.65	1.5	Dryas	M	PF	0.177	40	41
HL35	9	2022-06-22	13:15:00	0.5521	13.25	1.49	2.27	1.31	1.06	1.35	2.27	Hecale	F	PD	0.164	40	76
DL24	1	2022-06-24	11:51:00	0.4938	11.85	0.449	1.434	1.035	0.789	1.401	1.434	Dryas	M	PF	0.2	43	48
DL23	1	2022-06-24	11:51:00	0.4938	11.85	0.952	0.664	0.944	0.565	1.211	1.211	Dryas	M	PD	0.185	40	32
HL13	11	2022-06-24	11:51:00	0.4938	11.85	1.255	0.638	0.591	0.771	0.737	1.255	Hecale	M	PF	0.286	40	81
HL5	11	2022-06-24	11:51:00	0.4938	11.85	0.695	0.951	1.181	1.732	0.7	1.732	Hecale	M	PF	0.211	40	83
HL12	11	2022-06-24	11:51:00	0.4938	11.85	1.044	0.62	0.644	0.794	0.827	1.044	Hecale	M	PF	0.134	37	76
HL8	11	2022-06-24	13:10:00	0.5486	13.17	2.194	1.16	1.439	2.583	2.775	2.775	Hecale	F	PF	0.179	40	77
HL7	11	2022-06-24	13:10:00	0.5486	13.17	1.53	1.342	1.087	2.974	0.427	2.974	Hecale	F	PF	0.182	40	119
HL1	15	2022-06-24	13:10:00	0.5486	13.17	0.51	0.896	1.332	0.349	1.169	1.332	Hecale	F	PF	0.142	37	119
HL55	7	2022-06-27	11:15:00	0.4688	11.25	0.691	0.416	0.444	0.441	0.246	0.691	Hecale	M	PD	0.168	40	59
HL15	11	2022-06-27	11:15:00	0.4688	11.25	1.445	0.809	0.601	0.763	1.713	1.713	Hecale	M	PF	0.27	47	86
HL62	3	2022-06-27	11:15:00	0.4688	11.25	2.053	0.403	1.395	1.343	1.421	2.053	Hecale	M	PD	0.225	43	65
HL63	3	2022-06-27	13:15:00	0.5521	13.25	1.216	0.741	2.138	0.889	0.706	2.138	Hecale	F	PD	0.236	45	63
DL25	1	2022-06-27	13:15:00	0.5521	13.25	0.757	0.407	0.632	0.827	0.697	0.827	Dryas	F	PF	0.244	43	18
DL14	3	2022-06-29	12:00:00	0.5	12	0.222	0.789	0.761	0.239	0.256	0.789	Dryas	M	PD	0.213	45	22
HL59	5	2022-06-29	12:00:00	0.5	12	0.878	0.473	0.424	0.698	0.673	0.878	Hecale	M	PD	0.279	44	41
DL15	3	2022-06-29	12:00:00	0.5	12	0.642	0.988	1.362	0.893	1.606	1.606	Dryas	F	PD	0.167	40	29
HL45	9	2022-06-29	12:30:00	0.5208	12.5	1.063	0.783	1.267	0.983	2.707	2.707	Hecale	F	PD	0.248	45	106
DL12	3	2022-06-29	12:30:00	0.5208	12.5	0.372	0.715	0.555	0.584	0.441	0.715	Dryas	F	PF	0.219	44	31
HL38	9	2022-06-29	12:30:00	0.5208	12.5	1.771	1.638	1.631	2.49	1.778	2.49	Hecale	F	PD	0.264	45	76
DL16	3	2022-06-29	12:30:00	0.5208	12.5	1.032	1.104	1.577	0.827	1.139	1.577	Dryas	F	PD	0.197	42	30
HL21	11	2022-07-01	12:40:00	0.5278	12.67	1.328	1.215	1.723	1.272	1.5	1.723	Hecale	M	PF	0.247	46	96
DL18	3	2022-07-01	12:40:00	0.5278	12.67	2.241	0.665	0.177	0.856	0.372	2.241	Dryas	M	PD	0.186	43	50
HL24	11	2022-07-01	12:40:00	0.5278	12.67	1.131	1.636	1.621	1.985	1.561	1.985	Hecale	F	PF	0.166	40	112
DL19	3	2022-07-01	12:40:00	0.5278	12.67	0.895	0.391	0.503	0.561	0.459	0.895	Dryas	M	PD	0.216	44	32
HL47	9	2022-07-01	12:40:00	0.5278	12.67	1.067	2.23	0.868	1.135	0.555	2.23	Hecale	F	PD	0.289	40	74
DL20	3	2022-07-01	12:40:00	0.5278	12.67	1.428	0.839	1.374	1.285	1	1.428	Dryas	F	PF	0.157	40	23
HL60	5	2022-07-04	13:20:00	0.5556	13.33	1.238	2.096	1.98	1.073	1.012	2.096	Hecale	F	PF	0.238	45	71
DL26	1	2022-07-04	13:20:00	0.5556	13.33	1.518	1.862	1.22	1.471	0.492	1.862	Dryas	M	PF	0.265	46	21
HL67	1	2022-07-06	12:30:00	0.5208	12.5	0.708	1.492	1.867	2.548	1.987	2.548	Hecale	M	PF	0.265	43	40
DL30	1	2022-07-06	12:30:00	0.5208	12.5	0.458	0.239	0.009	0.883	1.343	1.343	Dryas	M	PD	0.193	42	22
DL29	1	2022-07-06	12:30:00	0.5208	12.5	0.407	0.378	0.128	0.597	0.567	0.597	Dryas	M	PD	0.188	42	29
DL27	1	2022-07-06	12:30:00	0.5208	12.5	0.009	0.308	0.326	1.029	1.02	1.029	Dryas	M	PF	0.189	42	24
DL22	3	2022-07-06	12:30:00	0.5208	12.5	1.701	0.457	1.194	0.727	1.161	1.701	Dryas	M	PF	0.177	40	41
HL69	1	2022-07-06	12:30:00	0.5208	12.5	0.958	0.974	2.517	1.998	1.887	2.517	Hecale	F	PD	0.278	43	48
HL66	1	2022-07-06	12:30:00	0.5208	12.5	0.939	1.271	0.643	0.713	1.459	1.459	Hecale	F	PF	0.175	39	44
HL68	1	2022-07-06	12:30:00	0.5208	12.5	1.489	1.089	2.682	2.187	0.471	2.682	Hecale	F	PD	0.299	46	28
HL72	1	2022-07-08	12:20:00	0.5139	12.33	1.426	1.681	1.635	1.426	1.423	1.681	Hecale	M	PD	0.182	39	49
HL70	1	2022-07-08	12:20:00	0.5139	12.33	1.243	1.196	1.965	1.561	1.676	1.965	Hecale	M	PF	0.217	42	19
HL71	1	2022-07-08	12:20:00	0.5139	12.33	1.74	1.529	1.102	0.815	2.021	2.021	Hecale	M	PD	0.244	43	74
DL24	3	2022-07-08	12:20:00	0.5139	12.33	1.022	0.764	0.734	0.911	1.217	1.217	Dryas	M	PF	0.2	43	48
DL32	1	2022-07-08	12:20:00	0.5139	12.33	0.48	0.125	0.647	0.56	1.315	1.315	Dryas	M	PF	0.154	42	29
DL33	1	2022-07-08	12:20:00	0.5139	12.33	1.53	0.494	0.897	0.634	1.089	1.53	Dryas	M	PF	0.26	43	27
DL23	3	2022-07-08	12:20:00	0.5139	12.33	1.332	1.148	0.739	0.934	0.817	1.332	Dryas	M	PD	0.185	40	32
HL7	13	2022-07-08	12:20:00	0.5139	12.33	0.923	1.78	0.943	2.697	0.447	2.697	Hecale	F	PF	0.182	40	119
DL35	1	2022-07-08	12:20:00	0.5139	12.33	0.837	1.336	1.447	0.908	1.302	1.447	Dryas	F	PD	0.247	42	35
HL1	17	2022-07-08	12:20:00	0.5139	12.33	0.527	0.485	0.555	0.738	1.129	1.129	Hecale	F	PF	0.142	37	119
DL34	1	2022-07-08	12:20:00	0.5139	12.33	0.593	0.158	0.24	0.46	0.305	0.593	Dryas	F	PD	0.181	40	29
HL77	1	2022-07-11	13:30:00	0.5625	13.5	2.013	0.689	0.992	1.992	1.693	2.013	Hecale	M	PF	0.235	44	66
HL74	1	2022-07-11	13:30:00	0.5625	13.5	1.908	1.498	0.49	1.469	0.998	1.908	Hecale	F	PF	0.249	44	35
HL62	5	2022-07-11	13:30:00	0.5625	13.5	1.919	2.478	1.117	1.838	3.456	3.456	Hecale	M	PD	0.225	43	65
HL75	1	2022-07-11	13:30:00	0.5625	13.5	1.029	1.18	2.169	0.986	NA	2.169	Hecale	F	PD	0.176	41	40
HL63	5	2022-07-11	13:30:00	0.5625	13.5	0.426	1.593	1.043	0.68	0.119	1.593	Hecale	F	PD	0.236	45	63
HL45	11	2022-07-13	14:15:00	0.5938	14.25	1.645	2.023	0.803	1.191	0.957	2.023	Hecale	F	PD	0.248	45	106
HL21	13	2022-07-15	13:30:00	0.5625	13.5	1.573	1.183	0.704	2.022	1.254	2.022	Hecale	M	PF	0.247	46	96
HL24	13	2022-07-15	13:30:00	0.5625	13.5	1.406	0.522	0.324	0.239	0.689	1.406	Hecale	F	PF	0.166	40	112
DL38	1	2022-07-15	13:30:00	0.5625	13.5	0.145	0.153	0.66	0.402	0.103	0.66	Dryas	M	PD	0.133	38	9
DL37	1	2022-07-15	13:30:00	0.5625	13.5	0.93	0.355	0.272	0.258	1.174	1.174	Dryas	M	PD	0.205	41	22
DL18	5	2022-07-15	13:30:00	0.5625	13.5	0.104	0.481	1.232	0.442	0.763	1.232	Dryas	M	PD	0.186	43	50
DL40	1	2022-07-18	13:30:00	0.5625	13.5	0.424	0.136	0.463	0.644	0.47	0.644	Dryas	F	PD	0.164	40	22
DL42	1	2022-07-18	13:30:00	0.5625	13.5	0.609	0.782	1.26	0.132	0.597	1.26	Dryas	M	PF	0.16	40	35
HL60	7	2022-07-18	13:30:00	0.5625	13.5	0.682	1.032	1.267	1.377	1.486	1.486	Hecale	F	PF	0.238	45	71
DL41	1	2022-07-18	13:30:00	0.5625	13.5	1.106	0.548	0.899	0.596	0.605	1.106	Dryas	M	PF	0.184	37	28
DL43	1	2022-07-18	13:30:00	0.5625	13.5	0.704	1.138	1.51	1.307	1.603	1.603	Dryas	F	PF	0.206	42	29
HL68	3	2022-07-20	12:00:00	0.5	12	0.934	1.562	2.424	1.915	1.71	2.424	Hecale	F	PD	0.299	46	28
DL44	1	2022-07-20	12:00:00	0.5	12	0.202	0.631	0.439	0.479	0.455	0.631	Dryas	F	PD	0.085	31	29
HL67	3	2022-07-20	12:00:00	0.5	12	2.191	1.795	1.809	2.528	2.767	2.767	Hecale	M	PF	0.265	43	40
DL27	3	2022-07-20	12:00:00	0.5	12	0.48	1.395	0.556	1.781	0.353	1.781	Dryas	M	PF	0.189	42	24
DL22	5	2022-07-20	12:00:00	0.5	12	0.648	1.059	1.103	1.08	1.338	1.338	Dryas	M	PF	0.177	40	41
DL30	3	2022-07-20	12:00:00	0.5	12	0.482	1.259	1.216	1.47	1.828	1.828	Dryas	M	PD	0.193	42	22
DL29	3	2022-07-20	12:00:00	0.5	12	0.822	1.441	1.697	0.722	0.988	1.697	Dryas	M	PD	0.188	42	29
HL69	3	2022-07-20	12:00:00	0.5	12	2.826	2.601	2.668	3.669	2.386	3.669	Hecale	F	PD	0.278	43	48
HL7	15	2022-07-22	14:18:00	0.5958	14.3	0.985	2.415	0.972	1.014	1.26	2.415	Hecale	F	PF	0.182	40	119
DL35	3	2022-07-22	14:18:00	0.5958	14.3	1.365	1.536	1.358	1.369	1.428	1.536	Dryas	F	PD	0.247	42	35
HL79	1	2022-07-22	14:18:00	0.5958	14.3	0.676	0.843	0.525	0.804	1.041	1.041	Hecale	F	PF	0.224	44	115
DL34	3	2022-07-22	14:18:00	0.5958	14.3	0.74	0.702	1.5	1.477	0.965	1.5	Dryas	F	PD	0.181	40	29
HL81	1	2022-07-22	14:18:00	0.5958	14.3	1.708	0.362	1.137	1.708	1.312	1.708	Hecale	F	PD	0.208	42	75
DL24	5	2022-07-22	14:18:00	0.5958	14.3	0.489	0.789	0.212	0.146	0.385	0.789	Dryas	M	PF	0.2	43	48
DL32	3	2022-07-22	14:18:00	0.5958	14.3	1.592	1.294	1.046	0.717	1.129	1.592	Dryas	M	PF	0.154	42	29
HL80	1	2022-07-22	14:18:00	0.5958	14.3	1.512	1.409	1.383	1.242	0.826	1.512	Hecale	M	PD	0.197	43	40
DL33	3	2022-07-22	14:18:00	0.5958	14.3	0.615	1.208	0.872	0.211	1.188	1.208	Dryas	M	PF	0.26	43	27
HL72	3	2022-07-22	14:18:00	0.5958	14.3	0.812	1.592	1.321	0.622	1.176	1.592	Hecale	M	PD	0.182	39	49
HL71	3	2022-07-22	14:18:00	0.5958	14.3	1.55	1.146	1.295	1.899	1.714	1.899	Hecale	M	PD	0.244	43	74
HL77	3	2022-07-25	13:30:00	0.5625	13.5	1.518	1.249	2.076	1.35	2.329	2.329	Hecale	M	PF	0.235	44	66
HL62	7	2022-07-25	13:30:00	0.5625	13.5	0.71	1.316	1.397	0.926	0.627	1.397	Hecale	M	PD	0.225	43	65
HL74	3	2022-07-25	13:30:00	0.5625	13.5	2.018	1.205	0.785	0.711	0.269	2.018	Hecale	F	PF	0.249	44	35
HL75	3	2022-07-25	13:30:00	0.5625	13.5	1.466	1.512	1.303	1.125	1.499	1.512	Hecale	F	PD	0.176	41	40
HL63	7	2022-07-25	13:30:00	0.5625	13.5	0.499	1.113	1.045	1.13	1.439	1.439	Hecale	F	PD	0.236	45	63
HL45	13	2022-07-27	12:20:00	0.5139	12.33	2.289	0.973	0.925	1.45	0.408	2.289	Hecale	F	PD	0.248	45	106
HL24	15	2022-07-29	14:30:00	0.6042	14.5	0.339	0.449	0.52	0.332	0.481	0.52	Hecale	F	PF	0.166	40	112
DL37	3	2022-07-29	14:30:00	0.6042	14.5	0.988	0.603	0.664	0.582	0.554	0.988	Dryas	M	PD	0.205	41	22
DL42	3	2022-08-01	11:42:00	0.4875	11.7	0.991	0.229	0.28	0.229	0.125	0.991	Dryas	M	PF	0.16	40	35
DL41	3	2022-08-01	11:42:00	0.4875	11.7	0.628	0.343	0.779	0.337	0.51	0.779	Dryas	M	PF	0.184	37	28
HL60	9	2022-08-01	12:48:00	0.5333	12.8	1.132	0.801	0.421	1.008	2.132	2.132	Hecale	F	PF	0.238	45	71
DL43	3	2022-08-01	12:48:00	0.5333	12.8	0.421	0.508	1.211	1.221	0.858	1.221	Dryas	F	PF	0.206	42	29
DL40	3	2022-08-01	12:48:00	0.5333	12.8	0.506	0.434	0.728	1.134	0.509	1.134	Dryas	F	PD	0.164	40	22
HL66	5	2022-08-03	12:10:00	0.5069	12.17	1.789	1.145	0.904	1.273	1.855	1.855	Hecale	F	PF	0.175	39	44
HL69	5	2022-08-03	12:10:00	0.5069	12.17	1.023	1.696	1.881	1.285	1.761	1.881	Hecale	F	PD	0.278	43	48
HL67	5	2022-08-03	12:10:00	0.5069	12.17	3.055	2.033	2.411	2.471	2.596	3.055	Hecale	M	PF	0.265	43	40
DL44	3	2022-08-03	12:10:00	0.5069	12.17	0.575	0.39	0.029	0.633	0.709	0.709	Dryas	F	PD	0.085	31	29
HL80	3	2022-08-05	12:45:00	0.5313	12.75	1.962	1.789	1.705	1.249	0.871	1.962	Hecale	M	PD	0.197	43	40
HL71	5	2022-08-05	12:45:00	0.5313	12.75	1.745	1.843	1.096	0.903	1.767	1.843	Hecale	M	PD	0.244	43	74
HL72	5	2022-08-05	12:45:00	0.5313	12.75	0.539	0.698	0.639	0.847	1.274	1.274	Hecale	M	PD	0.182	39	49
HL81	3	2022-08-05	12:45:00	0.5313	12.75	2.183	0.594	0.989	1.29	0.633	2.183	Hecale	F	PD	0.208	42	75
HL79	3	2022-08-05	12:45:00	0.5313	12.75	2.48	1.138	0.822	2.754	2.358	2.754	Hecale	F	PF	0.224	44	115
HL77	5	2022-08-08	13:00:00	0.5417	13	2.66	1.444	1.32	1.877	1.461	2.66	Hecale	M	PF	0.235	44	66
HL75	5	2022-08-08	13:00:00	0.5417	13	0.541	0.79	0.192	0.608	0.875	0.875	Hecale	F	PD	0.176	41	40
HL62	9	2022-08-08	13:00:00	0.5417	13	0.754	0.268	0.571	0.208	NA	0.754	Hecale	M	PD	0.225	43	65
HL82	1	2022-08-12	15:00:00	0.625	15	0.086	0.386	1.625	1.259	1.05	1.625	Hecale	F	PF	0.221	43	52
HL83	1	2022-08-12	15:00:00	0.625	15	0.208	1.43	0.744	1.396	1.56	1.56	Hecale	M	PF	0.22	43	56
HL84	1	2022-08-12	15:00:00	0.625	15	0.571	0.597	0.626	0.514	0.182	0.626	Hecale	F	PD	0.126	36	43
DL42	5	2022-08-15	13:00:00	0.5417	13	0.308	0.093	0.212	0.321	0.249	0.321	Dryas	M	PF	0.16	40	35
HL89	1	2022-08-15	13:00:00	0.5417	13	0.233	0.336	0.134	0.182	0.139	0.336	Hecale	M	PF	0.161	35	37
HL86	1	2022-08-15	13:00:00	0.5417	13	1.096	1.117	1.349	0.85	1.223	1.349	Hecale	M	PF	0.228	45	83
HL85	1	2022-08-15	13:00:00	0.5417	13	1.026	1.219	0.404	0.899	1.012	1.219	Hecale	F	PF	0.168	40	47
HL90	1	2022-08-15	13:00:00	0.5417	13	0.578	0.39	0.608	0.281	0.146	0.608	Hecale	M	PD	0.136	39	15
HL88	1	2022-08-15	13:00:00	0.5417	13	0.5	0.766	0.397	0.425	0.681	0.766	Hecale	F	PF	0.129	35	53
HL87	1	2022-08-15	13:00:00	0.5417	13	0.124	0.232	0.183	0.336	0.134	0.336	Hecale	M	PF	0.13	36	64
HL92	1	2022-08-17	12:00:00	0.5	12	0.748	1.365	1.066	0.434	0.761	1.365	Hecale	M	PD	0.231	45	38
HL91	1	2022-08-17	12:00:00	0.5	12	0.709	0.734	1.167	1.058	0.612	1.167	Hecale	M	PD	0.227	45	69
HL93	1	2022-08-17	12:00:00	0.5	12	0.489	0.545	1.529	0.504	1.004	1.529	Hecale	F	PD	0.215	42	59
HL80	5	2022-08-19	15:00:00	0.625	15	1.411	1.218	1.1	0.961	0.741	1.411	Hecale	M	PD	0.197	43	40
HL71	7	2022-08-19	15:00:00	0.625	15	1.593	1.549	1.348	2.402	1.582	2.402	Hecale	M	PD	0.244	43	74
HL79	5	2022-08-19	15:00:00	0.625	15	0.266	1.648	1.536	1.296	0.497	1.648	Hecale	F	PF	0.224	44	115
HL81	5	2022-08-19	15:00:00	0.625	15	1.519	0.734	0.908	1.049	0.624	1.519	Hecale	F	PD	0.208	42	75
HL77	7	2022-08-22	11:30:00	0.4792	11.5	1.959	2.226	2.241	1.82	0.796	2.241	Hecale	M	PF	0.235	44	66
HL82	3	2022-08-26	13:00:00	0.5417	13	0.548	1.457	1.496	1.001	0.324	1.496	Hecale	F	PF	0.221	43	52
HL83	3	2022-08-26	13:00:00	0.5417	13	1.937	0.982	0.831	0.939	0.768	1.937	Hecale	M	PF	0.22	43	56
HL84	3	2022-08-26	13:00:00	0.5417	13	0.928	0.57	0.464	0.806	0.544	0.928	Hecale	F	PD	0.126	36	43
HL86	3	2022-08-29	14:00:00	0.5833	14	1.328	0.422	1.469	1.535	2.134	2.134	Hecale	M	PF	0.228	45	83
HL89	3	2022-08-29	14:00:00	0.5833	14	0.827	1.235	0.836	0.547	1.498	1.498	Hecale	M	PF	0.161	35	37
HL87	3	2022-08-29	14:00:00	0.5833	14	0.656	0.762	0.761	0.21	0.18	0.762	Hecale	M	PF	0.13	36	64
HL85	3	2022-08-29	14:00:00	0.5833	14	1.917	2.074	1.348	1.238	1.008	2.074	Hecale	F	PF	0.168	40	47
HL88	3	2022-08-29	14:00:00	0.5833	14	0.424	0.465	0.535	0.49	0.645	0.645	Hecale	F	PF	0.129	35	53
HL91	3	2022-08-31	10:45:00	0.4479	10.75	0.586	0.597	1.619	0.76	1.93	1.93	Hecale	M	PD	0.227	45	69
HL92	3	2022-08-31	10:45:00	0.4479	10.75	1.619	0.523	0.704	0.368	1.621	1.621	Hecale	M	PD	0.231	45	38
HL93	3	2022-08-31	10:45:00	0.4479	10.75	0.4	1.077	1.308	0.496	0.926	1.308	Hecale	F	PD	0.215	42	59
HL81	7	2022-09-02	12:30:00	0.5208	12.5	0.803	1.02	2.158	2.218	1.216	2.218	Hecale	F	PD	0.208	42	75
HL79	7	2022-09-02	12:30:00	0.5208	12.5	1.03	2.772	1.509	1.428	1.236	2.772	Hecale	F	PF	0.224	44	115
HL71	9	2022-09-02	12:30:00	0.5208	12.5	1.866	0.343	0.609	0.689	0.893	1.866	Hecale	M	PD	0.244	43	74
HL77	9	2022-09-05	11:30:00	0.4792	11.5	1.358	1.694	0.823	2.248	1.124	2.248	Hecale	M	PF	0.235	44	66
DL45	1	2022-09-07	14:20:00	0.5972	14.33	0.518	0.4	0.345	0.269	0.201	0.518	Dryas	M	PF	0.143	39	22
DL46	1	2022-09-07	14:20:00	0.5972	14.33	0.34	0.66	0.317	1	0.841	1	Dryas	M	PF	0.169	40	22
DL47	1	2022-09-07	14:20:00	0.5972	14.33	0.496	0.41	0.62	0.623	1.206	1.206	Dryas	F	PF	0.115	34	8
DL48	1	2022-09-07	14:20:00	0.5972	14.33	0.956	1.711	0.723	0.481	1.295	1.711	Dryas	M	PF	0.123	38	21
DL49	1	2022-09-07	14:20:00	0.5972	14.33	0.692	0.432	1.027	0.499	0.842	1.027	Dryas	F	PF	0.246	44	22
DL50	1	2022-09-07	14:20:00	0.5972	14.33	1.675	0.636	1.031	1.523	1.045	1.675	Dryas	M	PD	0.287	47	38
DL51	1	2022-09-07	14:20:00	0.5972	14.33	0.47	0.554	0.323	1.414	0.608	1.414	Dryas	M	PD	0.14	38	22
DL52	1	2022-09-07	14:20:00	0.5972	14.33	0.585	1.363	0.809	1.02	1.379	1.379	Dryas	M	PD	0.118	37	22
HL84	5	2022-09-09	14:46:00	0.6153	14.77	0.912	0.635	0.737	0.623	0.904	0.912	Hecale	F	PD	0.126	36	43
DL54	1	2022-09-09	14:46:00	0.6153	14.77	0.416	0.293	0.288	0.764	0.288	0.764	Dryas	F	PF	0.186	40	22
DL55	1	2022-09-09	14:46:00	0.6153	14.77	0.193	0.207	0.213	0.356	0.423	0.423	Dryas	M	PD	0.089	35	17
HL83	5	2022-09-09	14:46:00	0.6153	14.77	1.828	1.779	1.461	3.069	1.241	3.069	Hecale	M	PF	0.22	43	56
HL82	5	2022-09-09	14:46:00	0.6153	14.77	0.875	0.959	0.797	1.311	0.657	1.311	Hecale	F	PF	0.221	43	52
DL56	1	2022-09-12	14:30:00	0.6042	14.5	0.184	0.699	0.694	0.558	0.217	0.699	Dryas	M	PD	0.156	40	24
DL57	1	2022-09-12	14:30:00	0.6042	14.5	0.318	0.142	0.135	0.5	0.144	0.5	Dryas	F	PD	0.102	33	24
HL86	5	2022-09-12	14:30:00	0.6042	14.5	1.323	1.302	1.043	0.787	1.831	1.831	Hecale	M	PF	0.228	45	83
HL87	5	2022-09-12	14:30:00	0.6042	14.5	0.662	0.503	0.262	0.835	0.327	0.835	Hecale	M	PF	0.13	36	64
HL85	5	2022-09-12	14:30:00	0.6042	14.5	1.347	0.457	1.321	0.594	0.423	1.347	Hecale	F	PF	0.168	40	47
HL89	5	2022-09-12	14:30:00	0.6042	14.5	0.342	0.497	0.197	1.259	0.574	1.259	Hecale	M	PF	0.161	35	37
HL92	5	2022-09-14	12:00:00	0.5	12	1.051	1.077	0.563	0.62	0.617	1.077	Hecale	M	PD	0.231	45	38
DL58	1	2022-09-14	12:00:00	0.5	12	0.472	0.303	0.288	0.457	0.571	0.571	Dryas	M	PF	0.177	41	27
HL93	5	2022-09-14	12:00:00	0.5	12	0.663	0.785	0.918	1.809	0.263	1.809	Hecale	F	PD	0.215	42	59
HL91	5	2022-09-14	12:00:00	0.5	12	0.787	0.838	0.829	1.051	0.867	1.051	Hecale	M	PD	0.227	45	69
HL81	9	2022-09-16	13:24:00	0.5583	13.4	0.842	1.19	1.986	1.64	1.957	1.986	Hecale	F	PD	0.208	42	75
HL79	9	2022-09-16	13:24:00	0.5583	13.4	0.865	1.57	2.707	2.407	1.443	2.707	Hecale	F	PF	0.224	44	115
DL60	1	2022-09-19	13:00:00	0.5417	13	1.693	0.628	1.558	0.343	0.294	1.693	Dryas	M	PF	0.202	43	27
DL61	1	2022-09-19	13:00:00	0.5417	13	0.457	1.837	1.422	1.782	0.941	1.837	Dryas	M	PD	0.19	41	42
DL49	3	2022-09-21	16:00:00	0.6667	16	0.714	0.464	0.604	0.801	1.064	1.064	Dryas	F	PF	0.246	44	22
DL50	3	2022-09-21	16:00:00	0.6667	16	0.332	2.304	1.528	0.808	1.377	2.304	Dryas	M	PD	0.287	47	38
DL46	3	2022-09-21	16:00:00	0.6667	16	0.597	0.709	0.718	0.298	0.565	0.718	Dryas	M	PF	0.169	40	22
DL51	3	2022-09-21	16:00:00	0.6667	16	1.272	0.869	0.145	0.64	0.551	1.272	Dryas	M	PD	0.14	38	22
DL52	3	2022-09-21	16:00:00	0.6667	16	0.141	0.701	0.555	0.529	0.441	0.701	Dryas	M	PD	0.118	37	22
DL63	1	2022-09-21	16:00:00	0.6667	16	0.953	0.469	0.257	0.559	0.523	0.953	Dryas	F	PD	0.139	37	27
DL68	1	2022-09-23	15:20:00	0.6389	15.33	1.032	0.736	1.106	0.579	0.94	1.106	Dryas	M	PF	0.186	42	21
DL65	1	2022-09-23	15:20:00	0.6389	15.33	0.703	0.945	0.506	0.328	0.542	0.945	Dryas	F	PD	0.132	37	22
DL70	1	2022-09-23	15:20:00	0.6389	15.33	0.385	0.442	0.885	0.541	0.434	0.885	Dryas	F	PF	0.151	37	16
DL67	1	2022-09-23	15:20:00	0.6389	15.33	0.58	0.651	0.43	0.73	0.85	0.85	Dryas	M	PD	0.2	42	7
DL69	1	2022-09-23	15:20:00	0.6389	15.33	0.559	0.906	0.981	0.307	0.41	0.981	Dryas	M	PF	0.16	39	21
DL64	1	2022-09-23	15:20:00	0.6389	15.33	0.64	0.442	0.585	0.722	0.858	0.858	Dryas	M	PF	0.159	40	20
DL66	1	2022-09-23	15:20:00	0.6389	15.33	0.818	0.534	0.823	0.76	0.777	0.823	Dryas	M	PD	0.164	46	21
HL83	7	2022-09-23	15:20:00	0.6389	15.33	1.79	0.986	1.251	1.636	2.047	2.047	Hecale	M	PF	0.22	43	56
HL82	7	2022-09-23	15:20:00	0.6389	15.33	1.425	2.306	1.632	1.076	0.993	2.306	Hecale	F	PF	0.221	43	52
HL96	1	2022-09-26	12:17:00	0.5118	12.28	0.107	0.738	0.67	0.641	0.466	0.738	Hecale	M	PF	0.156	38	48
HL97	1	2022-09-26	12:17:00	0.5118	12.28	0.708	0.643	0.723	1.01	0.897	1.01	Hecale	M	PF	0.146	39	51
DL72	1	2022-09-26	12:17:00	0.5118	12.28	0.574	1.03	1.153	1.501	1.457	1.501	Dryas	M	PF	0.172	40	41
DL78	1	2022-09-26	12:17:00	0.5118	12.28	2.112	1.513	2.902	1.305	2.522	2.902	Dryas	M	PD	0.206	43	20
HL87	7	2022-09-26	12:17:00	0.5118	12.28	0.142	0.536	0.681	0.476	1.03	1.03	Hecale	M	PF	0.13	36	64
HL86	7	2022-09-26	12:17:00	0.5118	12.28	1.337	2.748	2.504	1.927	2.459	2.748	Hecale	M	PF	0.228	45	83
DL56	3	2022-09-26	12:17:00	0.5118	12.28	0.592	0.71	1.004	1.141	0.559	1.141	Dryas	M	PD	0.156	40	24
HL95	1	2022-09-26	12:17:00	0.5118	12.28	0.664	1.051	0.616	0.637	1.441	1.441	Hecale	F	PF	0.113	34	22
DL57	3	2022-09-26	12:17:00	0.5118	12.28	0.503	0.286	0.368	1.277	0.686	1.277	Dryas	F	PD	0.102	33	24
HL93	7	2022-09-28	12:35:00	0.5243	12.58	2.179	0.442	1.236	0.924	1.305	2.179	Hecale	F	PD	0.215	42	59
DL76	1	2022-09-28	12:35:00	0.5243	12.58	0.722	0.862	0.891	0.61	0.738	0.891	Dryas	M	PD	0.101	35	17
DL74	1	2022-09-28	12:35:00	0.5243	12.58	0.636	0.1	0.157	0.47	0.403	0.636	Dryas	M	PF	0.095	30	10
DL75	1	2022-09-28	12:35:00	0.5243	12.58	0.907	0.283	0.451	0.265	0.507	0.907	Dryas	M	PD	0.123	36	35
DL58	3	2022-09-28	12:35:00	0.5243	12.58	2.003	0.655	1.039	0.803	1.51	2.003	Dryas	M	PF	0.177	41	27
DL73	1	2022-09-28	12:35:00	0.5243	12.58	0.385	0.632	1.078	1.119	1.112	1.119	Dryas	F	PF	0.136	37	37
HL91	7	2022-09-28	12:35:00	0.5243	12.58	1.68	1.721	1.008	1.034	2.03	2.03	Hecale	M	PD	0.227	45	69
DL77	1	2022-09-30	12:12:00	0.5083	12.2	0.469	1.066	0.929	1.167	1.074	1.167	Dryas	M	PF	0.198	44	8
DL86	1	2022-09-30	12:12:00	0.5083	12.2	1.12	1.079	0.626	0.876	2.187	2.187	Dryas	M	PD	0.196	42	16
DL84	1	2022-09-30	12:12:00	0.5083	12.2	1.04	0.4	0.374	0.27	1.142	1.142	Dryas	M	PF	0.14	39	42
HL79	11	2022-09-30	12:12:00	0.5083	12.2	1.067	1.252	1.078	1.039	1.038	1.252	Hecale	F	PF	0.224	44	115
DL85	1	2022-09-30	12:12:00	0.5083	12.2	0.783	1.552	1.366	0.924	0.871	1.552	Dryas	M	PD	0.165	40	33
DL81	1	2022-09-30	12:12:00	0.5083	12.2	0.789	0.699	0.678	0.683	0.719	0.789	Dryas	M	PD	0.125	38	16
DL80	1	2022-09-30	12:12:00	0.5083	12.2	0.763	0.411	0.655	1.125	1.364	1.364	Dryas	M	PF	0.195	42	34
DL79	1	2022-09-30	12:12:00	0.5083	12.2	0.93	1.12	1.28	0.646	1.218	1.28	Dryas	F	PD	0.18	40	15
HL99	1	2022-10-03	10:36:00	0.4417	10.6	1.216	1.234	1.076	1.309	1.2	1.309	Hecale	M	PF	0.131	38	44
DL61	3	2022-10-03	10:36:00	0.4417	10.6	1.026	1.861	0.729	1.544	1.15	1.861	Dryas	M	PD	0.19	41	42
DL88	1	2022-10-03	10:36:00	0.4417	10.6	0.72	1.137	1.43	1.099	0.825	1.43	Dryas	M	PD	0.183	42	11
DL60	3	2022-10-03	10:36:00	0.4417	10.6	0.684	1.702	0.577	0.96	1.418	1.702	Dryas	M	PF	0.202	43	27
DL92	1	2022-10-05	11:51:00	0.4938	11.85	0.551	1.113	1.308	2.392	2.128	2.392	Dryas	F	PD	0.299	44	11
DL63	3	2022-10-05	11:51:00	0.4938	11.85	0.74	0.458	0.663	0.381	0.35	0.74	Dryas	F	PD	0.139	37	27
DL91	1	2022-10-05	11:51:00	0.4938	11.85	0.959	1.019	2.027	1.149	2.001	2.027	Dryas	M	PD	0.134	39	36
DL89	1	2022-10-05	11:51:00	0.4938	11.85	0.957	0.706	0.979	0.913	0.915	0.979	Dryas	F	PF	0.141	39	32
DL90	1	2022-10-05	11:51:00	0.4938	11.85	1.518	1.103	1.108	0.909	1.051	1.518	Dryas	M	PF	0.135	40	32
DL69	3	2022-10-05	11:51:00	0.4938	11.85	0.652	0.878	1.203	1.879	1.344	1.879	Dryas	M	PF	0.16	39	21
DL50	5	2022-10-05	11:51:00	0.4938	11.85	0.348	1.146	1.027	1.184	1.692	1.692	Dryas	M	PD	0.287	47	38
DL96	1	2022-10-07	12:17:00	0.5118	12.28	0.84	1.117	0.985	1.488	1.658	1.658	Dryas	F	PD	0.175	39	21
DL94	1	2022-10-07	12:17:00	0.5118	12.28	1.737	2.802	1.8	2.162	1.363	2.802	Dryas	M	PD	0.183	41	23
DL93	1	2022-10-07	12:17:00	0.5118	12.28	0.446	0.541	1.242	1.642	1.034	1.642	Dryas	M	PF	0.123	38	20
DL65	3	2022-10-07	12:17:00	0.5118	12.28	0.5	1.184	1.195	1.271	0.965	1.271	Dryas	F	PD	0.132	37	22
DL66	3	2022-10-07	12:17:00	0.5118	12.28	1.028	1.662	1.008	1.285	1.133	1.662	Dryas	M	PD	0.164	46	21
DL95	1	2022-10-07	12:17:00	0.5118	12.28	0.702	0.327	0.521	0.995	0.359	0.995	Dryas	F	PF	0.163	38	9
HL96	3	2022-10-10	11:49:00	0.4924	11.82	0.817	2.5	2.636	1.205	0.98	2.636	Hecale	M	PF	0.156	38	48
DL97	1	2022-10-10	11:49:00	0.4924	11.82	1.184	1.04	0.88	0.847	0.833	1.184	Dryas	F	PF	0.183	40	24
HL97	3	2022-10-10	11:49:00	0.4924	11.82	1.608	1.237	1.175	1.331	1.051	1.608	Hecale	M	PF	0.146	39	51
DL72	3	2022-10-10	11:49:00	0.4924	11.82	1.628	1.324	1.479	2.161	1.865	2.161	Dryas	M	PF	0.172	40	41
DL99	1	2022-10-10	11:49:00	0.4924	11.82	1.023	1.293	1.125	0.859	0.929	1.293	Dryas	M	PF	0.203	43	34
HL86	9	2022-10-10	11:49:00	0.4924	11.82	1.987	1.394	1.141	1.451	1.755	1.987	Hecale	M	PF	0.228	45	83
HL87	9	2022-10-10	11:49:00	0.4924	11.82	1.148	1.247	1.274	1.392	1.336	1.392	Hecale	M	PF	0.13	36	64
DL75	3	2022-10-12	12:04:00	0.5028	12.07	0.538	0.339	0.396	0.532	0.679	0.679	Dryas	M	PD	0.123	36	35
DL100	1	2022-10-12	12:04:00	0.5028	12.07	1.023	0.829	1.738	1.417	1.65	1.738	Dryas	F	PF	0.249	43	34
HL91	9	2022-10-12	12:04:00	0.5028	12.07	1.065	0.688	1.546	1.035	0.931	1.546	Hecale	M	PD	0.227	45	69
DL101	1	2022-10-12	12:04:00	0.5028	12.07	2.064	0.953	1.032	1.002	0.951	2.064	Dryas	F	PD	0.25	40	31
DL73	3	2022-10-12	12:04:00	0.5028	12.07	0.619	0.948	1.596	1.109	1.048	1.596	Dryas	F	PF	0.136	37	37
DL84	3	2022-10-14	11:32:00	0.4806	11.53	1.429	1.34	1.232	0.876	0.95	1.429	Dryas	M	PF	0.14	39	42
DL85	3	2022-10-14	11:32:00	0.4806	11.53	0.762	1.016	0.969	0.489	0.723	1.016	Dryas	M	PD	0.165	40	33
HL79	13	2022-10-14	11:32:00	0.4806	11.53	2.335	1.586	1.625	2.468	2.394	2.468	Hecale	F	PF	0.224	44	115
DL80	3	2022-10-14	11:32:00	0.4806	11.53	1.17	1.21	1.626	1.415	1.359	1.626	Dryas	M	PF	0.195	42	34
HL99	3	2022-10-17	11:20:00	0.4722	11.33	0.502	0.719	1.014	1.208	1.295	1.295	Hecale	M	PF	0.131	38	44
DL61	5	2022-10-17	11:20:00	0.4722	11.33	1.022	1.134	1.269	1.147	1.199	1.269	Dryas	M	PD	0.19	41	42
HL100	1	2022-10-17	11:20:00	0.4722	11.33	0.706	0.692	0.968	0.502	0.508	0.968	Hecale	M	PD	0.108	37	29
HL101	1	2022-10-17	11:20:00	0.4722	11.33	2.354	1.774	1.217	2.304	1.595	2.354	Hecale	M	PF	0.217	44	36
DL70T	3	2022-10-19	12:50:00	0.5347	12.83	0.415	0.642	0.24	0.249	0.578	0.642	Dryas	M	PD	0.151	39	30
DL102	1	2022-10-19	12:50:00	0.5347	12.83	0.587	0.673	0.886	0.3	0.202	0.886	Dryas	M	PF	0.201	44	29
DL91	3	2022-10-19	12:50:00	0.5347	12.83	0.161	0.261	0.382	0.389	0.109	0.389	Dryas	M	PD	0.134	39	36
DL89	3	2022-10-19	12:50:00	0.5347	12.83	0.483	0.503	0.301	0.443	0.269	0.503	Dryas	F	PF	0.141	39	32
DL67T	3	2022-10-19	12:50:00	0.5347	12.83	0.263	0.277	0.252	0.195	0.393	0.393	Dryas	M	PF	0.189	42	41
DL90	3	2022-10-19	12:50:00	0.5347	12.83	0.759	0.793	0.836	0.478	1.163	1.163	Dryas	M	PF	0.135	40	32
DL73T	3	2022-10-21	11:28:00	0.4778	11.47	0.81	0.902	0.978	0.749	1.04	1.04	Dryas	M	PD	0.183	41	37
DL77T	3	2022-10-21	11:28:00	0.4778	11.47	0.572	1.169	0.928	0.906	0.986	1.169	Dryas	M	PD	0.14	39	34
DL94	3	2022-10-21	11:28:00	0.4778	11.47	0.53	0.729	1.155	1.388	1.35	1.388	Dryas	M	PD	0.183	41	23
DL78T	3	2022-10-21	11:28:00	0.4778	11.47	0.99	0.338	0.642	0.67	0.917	0.99	Dryas	M	PD	0.193	42	25
DL76T	3	2022-10-21	11:28:00	0.4778	11.47	0.206	0.656	0.784	0.547	0.325	0.784	Dryas	M	PD	0.161	42	34
DL103	1	2022-10-21	11:28:00	0.4778	11.47	1.144	0.871	0.929	0.737	0.826	1.144	Dryas	M	PF	0.108	37	10
DL104	1	2022-10-21	11:28:00	0.4778	11.47	0.589	0.555	0.215	0.162	0.557	0.589	Dryas	M	PF	0.181	43	13
DL105	1	2022-10-21	11:28:00	0.4778	11.47	1.098	0.744	1.167	0.918	0.965	1.167	Dryas	M	PD	0.125	40	25
DL96	3	2022-10-21	11:28:00	0.4778	11.47	1.347	1.362	2.318	1.574	2.042	2.318	Dryas	F	PD	0.175	39	21
HL97	5	2022-10-24	11:18:00	0.4708	11.3	0.323	0.348	0.559	0.383	0.36	0.559	Hecale	M	PF	0.146	39	51
HL86	11	2022-10-24	11:18:00	0.4708	11.3	1.05	0.958	0.891	0.632	0.727	1.05	Hecale	M	PF	0.228	45	83
DL99	3	2022-10-24	11:18:00	0.4708	11.3	0.919	0.528	0.767	0.234	0.513	0.919	Dryas	M	PF	0.203	43	34
DL97	3	2022-10-24	11:18:00	0.4708	11.3	0.312	0.305	0.448	0.815	0.924	0.924	Dryas	F	PF	0.183	40	24
DL100	3	2022-10-26	12:00:00	0.5	12	0.529	1.354	1.052	1.049	1.286	1.354	Dryas	F	PF	0.249	43	34
DL101	3	2022-10-26	12:00:00	0.5	12	0.248	0.964	0.82	0.801	0.825	0.964	Dryas	F	PD	0.25	40	31
HL100	3	2022-10-31	12:30:00	0.5208	12.5	0.553	0.457	0.269	0.533	0.521	0.553	Hecale	M	PD	0.108	37	29
DL120T	3	2022-10-31	12:30:00	0.5208	12.5	0.209	0.214	0.104	0.03	0.009	0.214	Dryas	M	PF	0.131	38	21
HL101	3	2022-10-31	12:30:00	0.5208	12.5	0.981	1.25	1.339	0.858	1.359	1.359	Hecale	M	PF	0.217	44	36
HL79	15	2022-10-31	12:30:00	0.5208	12.5	1.346	0.818	1.097	1.019	1.72	1.72	Hecale	F	PF	0.224	44	115
DL126T	3	2022-10-31	12:30:00	0.5208	12.5	0.608	1.095	0.423	0.546	0.611	1.095	Dryas	M	PD	0.166	42	31
DL80	5	2022-10-31	12:30:00	0.5208	12.5	0.122	0.172	0.085	0.114	0.008	0.172	Dryas	M	PF	0.195	42	34
DL85	5	2022-10-31	12:30:00	0.5208	12.5	0.336	0.172	0.138	0.2	0.429	0.429	Dryas	M	PD	0.165	40	33
HL99	5	2022-10-31	12:30:00	0.5208	12.5	0.721	0.513	0.893	0.765	0.669	0.893	Hecale	M	PF	0.131	38	44
DL84	5	2022-10-31	13:00:00	0.5417	13	0.457	0.161	0.131	0.309	0.51	0.51	Dryas	M	PF	0.14	39	42
DL102	3	2022-11-02	12:10:00	0.5069	12.17	0.703	0.247	0.34	1.043	1	1.043	Dryas	M	PF	0.201	44	29
DL91	5	2022-11-02	12:10:00	0.5069	12.17	0.685	0.483	0.533	0.526	0.357	0.685	Dryas	M	PD	0.134	39	36
DL67T	5	2022-11-02	12:10:00	0.5069	12.17	0.28	0.467	0.109	0.249	1.023	1.023	Dryas	M	PF	0.189	42	41
DL105	3	2022-11-04	12:54:00	0.5375	12.9	0.469	0.17	0.393	0.581	0.296	0.581	Dryas	M	PD	0.125	40	25
DL73T	5	2022-11-04	12:54:00	0.5375	12.9	0.342	0.484	0.513	0.192	0.762	0.762	Dryas	M	PD	0.183	41	37
DL76T	5	2022-11-04	12:54:00	0.5375	12.9	0.193	0.935	0.09	0.33	0.585	0.935	Dryas	M	PD	0.161	42	34

## Sheet: Supp_Data_9
ID	Age_weeks	Date	FW_apex	UV	Lux	Time_assayed_1	Time_assayed_fraction_1	Alightments_1	Time_active_1	Distance_1	Time_assayed_2	Time_assayed_fraction_2	Alightments_2	Time_active_2	Distance_2	Raining	Noisy	Lux_scaled	UV_scaled	Time_assayed_fraction_mean	Alightments_mean	Time_active_mean	Distance_mean	Time_assayed_max	Time_assayed_fraction_max	Alightments_max	Time_active_max	Distance_max	Species	Sex	Diet	Eclosion_weight	FW_length	Longevity	Time_active_max_prop	Distance_max_prop
HL1	3	2022-04-01	TRUE	4.8	13990	09:22:00	0.3903	1	0.9	43	09:27:00	0.3938	1	11.21	130	FALSE	FALSE	0.341696	-1.02224	0.39205	1	6.055	86.5	09:27:00	0.3938	1	11.21	130	Hecale	F	PF	0.142	37	119	0.249111	0.1
HL2	3	2022-04-06	TRUE	6.5	41500	10:35:00	0.441	1	19.69	1300	10:40:00	0.4444	1	16.19	910	FALSE	FALSE	3.3461	0.395079	0.4427	1	17.94	1105	10:35:00	0.441	1	19.69	1300	Hecale	F	PF	0.154	37	69	0.437556	1
HL4	1	2022-04-11	TRUE	6	6050	10:49:00	0.4507	0	45	171	10:56:00	0.4556	1	44.65	0	FALSE	FALSE	-0.525442	-0.0217792	0.45315	0.5	44.825	85.5	10:49:00	0.4507	0	45	171	Hecale	F	PF	0.284	39	87	1	0.131538
HL1	5	2022-04-15	TRUE	5.6	11050	10:46:00	0.4486	1	5.76	124	11:02:00	0.4597	1	16.82	5	FALSE	FALSE	0.0206146	-0.355266	0.45415	1	11.29	64.5	11:02:00	0.4597	1	16.82	5	Hecale	F	PF	0.142	37	119	0.373778	0.00384615
HL10	1	2022-04-15	TRUE	6	11020	11:46:00	0.4903	2	2.96	186	12:05:00	0.5035	1	2.5	94	FALSE	FALSE	0.0173383	-0.0217792	0.4969	1.5	2.73	140	11:46:00	0.4903	2	2.96	186	Hecale	F	PF	0.203	39	41	0.0657778	0.143077
HL11	1	2022-04-15	TRUE	6	11020	11:49:00	0.4924	1	3.66	0	12:08:00	0.5056	1	2.32	123	FALSE	FALSE	0.0173383	-0.0217792	0.499	1	2.99	61.5	11:49:00	0.4924	1	3.66	0	Hecale	F	PF	0.31	43	55	0.0813333	0
HL12	1	2022-04-15	TRUE	6	11020	12:02:00	0.5014	1	2.27	58	12:20:00	0.5139	1	12.82	1210	FALSE	FALSE	0.0173383	-0.0217792	0.50765	1	7.545	634	12:20:00	0.5139	1	12.82	1210	Hecale	M	PF	0.134	37	76	0.284889	0.930769
HL13	1	2022-04-15	TRUE	6	11020	11:53:00	0.4951	1	25.41	798	12:14:00	0.5097	1	1.46	45	FALSE	FALSE	0.0173383	-0.0217792	0.5024	1	13.435	421.5	11:53:00	0.4951	1	25.41	798	Hecale	M	PF	0.286	40	81	0.564667	0.613846
HL5	1	2022-04-15	TRUE	6	11020	11:57:00	0.4979	1	2.68	36	12:17:00	0.5118	1	1.5	92	FALSE	FALSE	0.0173383	-0.0217792	0.50485	1	2.09	64	11:57:00	0.4979	1	2.68	36	Hecale	M	PF	0.211	40	83	0.0595556	0.0276923
HL6	1	2022-04-15	TRUE	5.6	11050	10:43:00	0.4465	1	32.86	1253	10:58:00	0.4569	1	20.21	1224	FALSE	FALSE	0.0206146	-0.355266	0.4517	1	26.535	1238.5	10:43:00	0.4465	1	32.86	1253	Hecale	F	PF	0.228	43	50	0.730222	0.963846
HL7	1	2022-04-15	TRUE	5.6	11050	10:48:00	0.45	2	29.36	1087	11:05:00	0.4618	1	32.94	1164	FALSE	FALSE	0.0206146	-0.355266	0.4559	1.5	31.15	1125.5	11:05:00	0.4618	1	32.94	1164	Hecale	F	PF	0.182	40	119	0.732	0.895385
HL8	1	2022-04-15	TRUE	5.6	11050	10:34:00	0.4403	1	38.79	409	10:55:00	0.4549	1	12.07	437	FALSE	FALSE	0.0206146	-0.355266	0.4476	1	25.43	423	10:34:00	0.4403	1	38.79	409	Hecale	F	PF	0.179	40	77	0.862	0.314615
HL9	1	2022-04-15	TRUE	6	11020	11:51:00	0.4938	1	4.38	104	12:11:00	0.5076	4	18.55	987	FALSE	FALSE	0.0173383	-0.0217792	0.5007	2.5	11.465	545.5	12:11:00	0.5076	4	18.55	987	Hecale	F	PF	0.189	41	52	0.412222	0.759231
HL14	1	2022-04-18	TRUE	5.6	13800	10:40:00	0.4444	1	30.37	1216	10:51:00	0.4521	2	33.15	1075	FALSE	FALSE	0.320946	-0.355266	0.44825	1.5	31.76	1145.5	10:51:00	0.4521	2	33.15	1075	Hecale	F	PF	0.213	40	63	0.736667	0.826923
HL15	1	2022-04-18	TRUE	5.6	13800	10:45:00	0.4479	4	23.74	699	10:55:00	0.4549	1	2.33	330	FALSE	FALSE	0.320946	-0.355266	0.4514	2.5	13.035	514.5	10:45:00	0.4479	4	23.74	699	Hecale	M	PF	0.27	47	86	0.527556	0.537692
HL16	1	2022-04-18	TRUE	5.6	13800	10:37:00	0.4424	1	24.34	1300	10:48:00	0.45	1	16.56	678	FALSE	FALSE	0.320946	-0.355266	0.4462	1	20.45	989	10:37:00	0.4424	1	24.34	1300	Hecale	F	PF	0.118	40	59	0.540889	1
HL18	1	2022-04-20	TRUE	6.2	10200	10:36:00	0.4417	2	37.81	1124	10:48:00	0.45	1	2.31	98	FALSE	FALSE	-0.0722151	0.144964	0.44585	1.5	20.06	611	10:36:00	0.4417	2	37.81	1124	Hecale	M	PF	0.192	40	77	0.840222	0.864615
HL17	1	2022-04-20	TRUE	6.2	10200	10:28:00	0.4361	1	26.15	1300	10:39:00	0.4438	1	37.95	1300	FALSE	FALSE	-0.0722151	0.144964	0.43995	1	32.05	1300	10:39:00	0.4438	1	37.95	1300	Hecale	M	PF	0.171	39	77	0.843333	1
HL19	1	2022-04-20	TRUE	6.2	10200	10:30:00	0.4375	1	20.63	1114	10:42:00	0.4458	1	14.93	902	FALSE	FALSE	-0.0722151	0.144964	0.44165	1	17.78	1008	10:30:00	0.4375	1	20.63	1114	Hecale	M	PF	0.191	40	54	0.458444	0.856923
HL2	5	2022-04-20	TRUE	6.2	10200	10:33:00	0.4396	1	17.65	1191	10:45:00	0.4479	1	19.51	55	FALSE	FALSE	-0.0722151	0.144964	0.44375	1	18.58	623	10:45:00	0.4479	1	19.51	55	Hecale	F	PF	0.154	37	69	0.433556	0.0423077
HL27	1	2022-04-22	TRUE	8.5	30900	10:45:00	0.4479	2	26.81	399	10:50:00	0.4514	1	16.61	996	FALSE	TRUE	2.18846	2.06251	0.44965	1.5	21.71	697.5	10:45:00	0.4479	2	26.81	399	Hecale	F	PD	0.145	37	52	0.595778	0.306923
HL23	1	2022-04-22	TRUE	8.5	2680	11:20:00	0.4722	1	16.31	615	11:39:00	0.4854	1	7.16	335	FALSE	TRUE	-0.893485	2.06251	0.4788	1	11.735	475	11:20:00	0.4722	1	16.31	615	Hecale	M	PD	0.209	44	11	0.362444	0.473077
HL25	1	2022-04-22	TRUE	8.5	2680	11:23:00	0.4743	1	7.61	358	11:42:00	0.4875	1	1.93	94	FALSE	TRUE	-0.893485	2.06251	0.4809	1	4.77	226	11:23:00	0.4743	1	7.61	358	Hecale	M	PD	0.162	39	47	0.169111	0.275385
HL26	1	2022-04-22	TRUE	8.5	2680	11:25:00	0.4757	1	3.89	304	11:45:00	0.4896	1	3.42	326	FALSE	TRUE	-0.893485	2.06251	0.48265	1	3.655	315	11:25:00	0.4757	1	3.89	304	Hecale	M	PD	0.2	42	11	0.0864444	0.233846
HL29	1	2022-04-22	TRUE	8.5	2680	11:33:00	0.4813	1	14.69	752	11:48:00	0.4917	1	1.06	41	FALSE	TRUE	-0.893485	2.06251	0.4865	1	7.875	396.5	11:33:00	0.4813	1	14.69	752	Hecale	M	PD	0.179	38	10	0.326444	0.578462
HL21	1	2022-04-22	TRUE	8.5	2680	11:36:00	0.4833	1	8.05	828	11:51:00	0.4938	1	1.1	27	FALSE	TRUE	-0.893485	2.06251	0.48855	1	4.575	427.5	11:36:00	0.4833	1	8.05	828	Hecale	M	PF	0.247	46	96	0.178889	0.636923
HL32	1	2022-04-25	TRUE	9.7	2000	10:54:00	0.4542	1	10.6	178	11:11:00	0.466	1	11.6	188	FALSE	FALSE	-0.967749	3.06297	0.4601	1	11.1	183	11:11:00	0.466	1	11.6	188	Hecale	F	PD	0.181	41	57	0.257778	0.144615
HL30	1	2022-04-25	TRUE	9.7	2000	10:56:00	0.4556	3	32.92	59	11:17:00	0.4701	1	29.1	814	FALSE	FALSE	-0.967749	3.06297	0.46285	2	31.01	436.5	10:56:00	0.4556	3	32.92	59	Hecale	M	PF	0.153	40	29	0.731556	0.0453846
HL31	1	2022-04-25	TRUE	9.7	2000	10:59:00	0.4576	1	14.56	337	11:20:00	0.4722	1	3.06	48	FALSE	FALSE	-0.967749	3.06297	0.4649	1	8.81	192.5	10:59:00	0.4576	1	14.56	337	Hecale	F	PD	0.181	40	42	0.323556	0.259231
HL34	1	2022-04-25	TRUE	9.7	2000	11:05:00	0.4618	1	16.79	740	11:22:00	0.4736	1	42.35	47	FALSE	FALSE	-0.967749	3.06297	0.4677	1	29.57	393.5	11:22:00	0.4736	1	42.35	47	Hecale	M	PD	0.162	41	8	0.941111	0.0361538
HL4	3	2022-04-25	FALSE	9.7	2000	11:08:00	0.4639	1	32.71	190	11:25:00	0.4757	1	15.66	735	FALSE	FALSE	-0.967749	3.06297	0.4698	1	24.185	462.5	11:08:00	0.4639	1	32.71	190	Hecale	F	PF	0.284	39	87	0.726889	0.146154
HL35	1	2022-04-27	TRUE	7.8	6180	10:52:00	0.4528	1	2.38	125	10:58:00	0.4569	1	10.96	888	FALSE	FALSE	-0.511245	1.47891	0.45485	1	6.67	506.5	10:58:00	0.4569	1	10.96	888	Hecale	F	PD	0.164	40	76	0.243556	0.683077
HL1	7	2022-04-29	TRUE	5.8	1350	10:49:00	0.4507	1	1.21	48	11:15:00	0.4688	1	27.91	1072	TRUE	FALSE	-1.03874	-0.188522	0.45975	1	14.56	560	11:15:00	0.4688	1	27.91	1072	Hecale	F	PF	0.142	37	119	0.620222	0.824615
HL8	3	2022-04-29	TRUE	5.8	1350	10:52:00	0.4528	1	24.12	427	11:18:00	0.4708	1	20.69	737	TRUE	FALSE	-1.03874	-0.188522	0.4618	1	22.405	582	10:52:00	0.4528	1	24.12	427	Hecale	F	PF	0.179	40	77	0.536	0.328462
HL10	3	2022-04-29	TRUE	5.8	1350	10:55:00	0.4549	1	22.5	354	11:20:00	0.4722	1	1.49	30	TRUE	FALSE	-1.03874	-0.188522	0.46355	1	11.995	192	10:55:00	0.4549	1	22.5	354	Hecale	F	PF	0.203	39	41	0.5	0.272308
HL11	3	2022-04-29	TRUE	5.8	1350	10:58:00	0.4569	1	12.05	275	11:24:00	0.475	1	7.87	267	TRUE	FALSE	-1.03874	-0.188522	0.46595	1	9.96	271	10:58:00	0.4569	1	12.05	275	Hecale	F	PF	0.31	43	55	0.267778	0.211538
HL9	3	2022-04-29	TRUE	5.8	1350	11:00:00	0.4583	1	10.75	226	11:29:00	0.4785	0	45	980	TRUE	FALSE	-1.03874	-0.188522	0.4684	0.5	27.875	603	11:29:00	0.4785	0	45	980	Hecale	F	PF	0.189	41	52	1	0.753846
HL5	3	2022-04-29	TRUE	5.8	1350	11:03:00	0.4604	1	22.07	527	11:31:00	0.4799	0	45	1138	TRUE	FALSE	-1.03874	-0.188522	0.47015	0.5	33.535	832.5	11:31:00	0.4799	0	45	1138	Hecale	M	PF	0.211	40	83	1	0.875385
HL7	3	2022-04-29	TRUE	5.8	1350	11:07:00	0.4632	1	2.5	73	11:33:00	0.4813	1	2.04	34	TRUE	FALSE	-1.03874	-0.188522	0.47225	1	2.27	53.5	11:07:00	0.4632	1	2.5	73	Hecale	F	PF	0.182	40	119	0.0555556	0.0561538
HL13	3	2022-04-29	TRUE	5.8	1350	11:09:00	0.4646	1	6.46	400	11:38:00	0.4847	1	17.18	1174	TRUE	FALSE	-1.03874	-0.188522	0.47465	1	11.82	787	11:38:00	0.4847	1	17.18	1174	Hecale	M	PF	0.286	40	81	0.381778	0.903077
HL6	3	2022-04-29	TRUE	5.8	1350	11:11:00	0.466	1	1.69	69	11:25:00	0.4757	1	1.47	94	TRUE	FALSE	-1.03874	-0.188522	0.47085	1	1.58	81.5	11:11:00	0.466	1	1.69	69	Hecale	F	PF	0.228	43	50	0.0375556	0.0530769
HL12	3	2022-04-29	TRUE	5.8	1350	11:13:00	0.4674	1	18.68	1176	11:36:00	0.4833	1	1.96	102	TRUE	FALSE	-1.03874	-0.188522	0.47535	1	10.32	639	11:13:00	0.4674	1	18.68	1176	Hecale	M	PF	0.134	37	76	0.415111	0.904615
HL36	1	2022-05-02	TRUE	6	1262	11:48:00	0.4917	1	1.59	113	12:01:00	0.5007	2	3.29	53	TRUE	FALSE	-1.04835	-0.0217792	0.4962	1.5	2.44	83	12:01:00	0.5007	2	3.29	53	Hecale	F	PD	0.252	44	32	0.0731111	0.0407692
HL14	3	2022-05-02	TRUE	6	1262	11:51:00	0.4938	1	36.24	240	12:06:00	0.5042	1	40.27	636	TRUE	FALSE	-1.04835	-0.0217792	0.499	1	38.255	438	12:06:00	0.5042	1	40.27	636	Hecale	F	PF	0.213	40	63	0.894889	0.489231
HL15	3	2022-05-02	TRUE	6	1262	11:53:00	0.4951	1	13.15	552	12:08:00	0.5056	1	24.47	964	TRUE	FALSE	-1.04835	-0.0217792	0.50035	1	18.81	758	12:08:00	0.5056	1	24.47	964	Hecale	M	PF	0.27	47	86	0.543778	0.741538
HL16	3	2022-05-02	TRUE	6	1262	11:55:00	0.4965	1	2.8	63	12:10:00	0.5069	1	13.8	960	TRUE	FALSE	-1.04835	-0.0217792	0.5017	1	8.3	511.5	12:10:00	0.5069	1	13.8	960	Hecale	F	PF	0.118	40	59	0.306667	0.738462
HL45	1	2022-05-04	TRUE	6.6	5120	10:36:00	0.4417	1	14.5	815	10:52:00	0.4528	1	16.3	1121	FALSE	FALSE	-0.627009	0.478451	0.44725	1	15.4	968	10:52:00	0.4528	1	16.3	1121	Hecale	F	PD	0.248	45	106	0.362222	0.862308
HL2	7	2022-05-04	FALSE	6.6	5120	10:41:00	0.4451	1	16.18	1015	10:56:00	0.4556	1	25	1300	FALSE	FALSE	-0.627009	0.478451	0.45035	1	20.59	1157.5	10:56:00	0.4556	1	25	1300	Hecale	F	PF	0.154	37	69	0.555556	1
HL38	1	2022-05-04	TRUE	6.6	5120	10:45:00	0.4479	1	1.12	44	10:54:00	0.4542	1	2.86	107	FALSE	FALSE	-0.627009	0.478451	0.45105	1	1.99	75.5	10:54:00	0.4542	1	2.86	107	Hecale	F	PD	0.264	45	76	0.0635556	0.0823077
HL17	3	2022-05-04	TRUE	7	27400	12:10:00	0.5069	1	7.4	427	12:28:00	0.5194	1	11.84	766	FALSE	FALSE	1.80622	0.811937	0.51315	1	9.62	596.5	12:28:00	0.5194	1	11.84	766	Hecale	M	PF	0.171	39	77	0.263111	0.589231
HL40	1	2022-05-04	TRUE	7	27400	12:12:00	0.5083	1	13.59	790	12:37:00	0.5257	1	1.37	75	FALSE	FALSE	1.80622	0.811937	0.517	1	7.48	432.5	12:12:00	0.5083	1	13.59	790	Hecale	M	PD	0.204	44	38	0.302	0.607692
HL18	3	2022-05-04	TRUE	7	27400	12:14:00	0.5097	1	8.32	640	12:40:00	0.5278	1	5.85	668	FALSE	FALSE	1.80622	0.811937	0.51875	1	7.085	654	12:14:00	0.5097	1	8.32	640	Hecale	M	PF	0.192	40	77	0.184889	0.492308
HL19	3	2022-05-04	TRUE	7	27400	12:16:00	0.5111	1	1.81	173	12:44:00	0.5306	1	6.9	790	FALSE	FALSE	1.80622	0.811937	0.52085	1	4.355	481.5	12:44:00	0.5306	1	6.9	790	Hecale	M	PF	0.191	40	54	0.153333	0.607692
HL42	1	2022-05-04	TRUE	7	27400	12:20:00	0.5139	1	1.75	176	12:46:00	0.5319	1	6.61	994	FALSE	FALSE	1.80622	0.811937	0.5229	1	4.18	585	12:46:00	0.5319	1	6.61	994	Hecale	M	PD	0.218	41	19	0.146889	0.764615
HL48	1	2022-05-06	TRUE	5.9	9440	10:57:00	0.4563	1	18.14	909	11:14:00	0.4681	1	17.05	1190	FALSE	FALSE	-0.155216	-0.105151	0.4622	1	17.595	1049.5	10:57:00	0.4563	1	18.14	909	Hecale	F	PD	0.135	33	40	0.403111	0.699231
HL24	3	2022-05-06	TRUE	5.9	9440	11:01:00	0.459	1	12.13	1171	11:18:00	0.4708	1	27.1	1114	FALSE	FALSE	-0.155216	-0.105151	0.4649	1	19.615	1142.5	11:18:00	0.4708	1	27.1	1114	Hecale	F	PF	0.166	40	112	0.602222	0.856923
HL21	3	2022-05-06	TRUE	5.9	9440	11:04:00	0.4611	1	1.06	50	11:22:00	0.4736	1	9.54	896	FALSE	FALSE	-0.155216	-0.105151	0.46735	1	5.3	473	11:22:00	0.4736	1	9.54	896	Hecale	M	PF	0.247	46	96	0.212	0.689231
HL27	3	2022-05-06	TRUE	5.9	9440	11:06:00	0.4625	1	15.6	889	11:25:00	0.4757	1	28.51	350	FALSE	FALSE	-0.155216	-0.105151	0.4691	1	22.055	619.5	11:25:00	0.4757	1	28.51	350	Hecale	F	PD	0.145	37	52	0.633556	0.269231
HL47	1	2022-05-06	TRUE	5.9	9440	11:10:00	0.4653	1	1.31	0	11:28:00	0.4778	1	4.23	0	FALSE	FALSE	-0.155216	-0.105151	0.47155	1	2.77	0	11:28:00	0.4778	1	4.23	0	Hecale	F	PD	0.289	40	74	0.094	0
HL43	1	2022-05-06	FALSE	5.9	9440	11:12:00	0.4667	1	0.96	89	11:30:00	0.4792	1	1.48	108	FALSE	FALSE	-0.155216	-0.105151	0.47295	1	1.22	98.5	11:30:00	0.4792	1	1.48	108	Hecale	F	PD	0.18	42	20	0.0328889	0.0830769
HL49	1	2022-05-06	TRUE	6	14280	11:54:00	0.4958	1	3.24	172	12:08:00	0.5056	2	23.43	1123	FALSE	FALSE	0.373368	-0.0217792	0.5007	1.5	13.335	647.5	12:08:00	0.5056	2	23.43	1123	Hecale	M	PD	0.238	40	16	0.520667	0.863846
HL50	1	2022-05-06	TRUE	6	14280	11:56:00	0.4972	1	21.96	863	12:12:00	0.5083	1	5.14	607	FALSE	FALSE	0.373368	-0.0217792	0.50275	1	13.55	735	11:56:00	0.4972	1	21.96	863	Hecale	M	PD	0.303	45	66	0.488	0.663846
HL44	1	2022-05-06	TRUE	6	14280	12:03:00	0.5021	1	7.66	798	12:14:00	0.5097	1	4.64	712	FALSE	FALSE	0.373368	-0.0217792	0.5059	1	6.15	755	12:03:00	0.5021	1	7.66	798	Hecale	M	PD	0.183	40	21	0.170222	0.613846
HL25	3	2022-05-06	TRUE	6	14280	12:06:00	0.5042	1	2.41	177	12:19:00	0.5132	1	1.83	75	FALSE	FALSE	0.373368	-0.0217792	0.5087	1	2.12	126	12:06:00	0.5042	1	2.41	177	Hecale	M	PD	0.162	39	47	0.0535556	0.136154
HL4	5	2022-05-09	FALSE	5.6	3350	10:36:00	0.4417	0	45	760	10:52:00	0.4528	1	17.44	758	FALSE	FALSE	-0.820313	-0.355266	0.44725	0.5	31.22	759	10:36:00	0.4417	0	45	760	Hecale	F	PF	0.284	39	87	1	0.584615
HL32	3	2022-05-09	TRUE	5.6	3350	10:40:00	0.4444	1	22.04	1300	10:55:00	0.4549	1	30.9	238	FALSE	FALSE	-0.820313	-0.355266	0.44965	1	26.47	769	10:55:00	0.4549	1	30.9	238	Hecale	F	PD	0.181	41	57	0.686667	0.183077
HL30	3	2022-05-09	TRUE	5.6	3350	10:42:00	0.4458	0	45	757	10:58:00	0.4569	1	11.63	637	FALSE	FALSE	-0.820313	-0.355266	0.45135	0.5	28.315	697	10:42:00	0.4458	0	45	757	Hecale	M	PF	0.153	40	29	1	0.582308
HL52	1	2022-05-09	TRUE	5.6	3350	10:43:00	0.4465	0	45	1090	11:01:00	0.459	0	45	614	FALSE	FALSE	-0.820313	-0.355266	0.45275	0	45	852	10:43:00	0.4465	0	45	1090	Hecale	M	PD	0.208	44	38	1	0.838462
HL31	3	2022-05-09	TRUE	5.6	3350	10:47:00	0.4493	1	20.33	1016	11:04:00	0.4611	1	33.96	423	FALSE	FALSE	-0.820313	-0.355266	0.4552	1	27.145	719.5	11:04:00	0.4611	1	33.96	423	Hecale	F	PD	0.181	40	42	0.754667	0.325385
HL33	3	2022-05-11	TRUE	6.02585	32000	11:13:00	0.4674	1	9.03	784	11:25:00	0.4757	1	9.16	892	FALSE	FALSE	2.30859	-0.000230118	0.47155	1	9.095	838	11:25:00	0.4757	1	9.16	892	Hecale	M	PF	0.232	43	78	0.203556	0.686154
HL35	3	2022-05-11	TRUE	6.02585	32000	11:21:00	0.4729	1	18.03	749	11:30:00	0.4792	1	7.99	653	FALSE	FALSE	2.30859	-0.000230118	0.47605	1	13.01	701	11:21:00	0.4729	1	18.03	749	Hecale	F	PD	0.164	40	76	0.400667	0.576154
HL1	9	2022-05-13	FALSE	8	33800	11:13:00	0.4674	1	27.96	1140	11:42:00	0.4875	1	14.61	917	FALSE	FALSE	2.50517	1.64565	0.47745	1	21.285	1028.5	11:13:00	0.4674	1	27.96	1140	Hecale	F	PF	0.142	37	119	0.621333	0.876923
HL8	5	2022-05-13	TRUE	8	33800	11:16:00	0.4694	1	17.17	376	11:45:00	0.4896	1	24.01	904	FALSE	FALSE	2.50517	1.64565	0.4795	1	20.59	640	11:45:00	0.4896	1	24.01	904	Hecale	F	PF	0.179	40	77	0.533556	0.695385
HL9	5	2022-05-13	FALSE	8	33800	11:20:00	0.4722	2	5.31	165	11:49:00	0.4924	2	7.76	345	FALSE	FALSE	2.50517	1.64565	0.4823	2	6.535	255	11:49:00	0.4924	2	7.76	345	Hecale	F	PF	0.189	41	52	0.172444	0.265385
HL11	5	2022-05-13	TRUE	8	33800	11:22:00	0.4736	1	18.31	780	11:55:00	0.4965	1	8.21	660	FALSE	FALSE	2.50517	1.64565	0.48505	1	13.26	720	11:22:00	0.4736	1	18.31	780	Hecale	F	PF	0.31	43	55	0.406889	0.6
HL7	5	2022-05-13	TRUE	8	33800	11:30:00	0.4792	1	19.01	570	11:52:00	0.4944	2	18.04	682	FALSE	FALSE	2.50517	1.64565	0.4868	1.5	18.525	626	11:30:00	0.4792	1	19.01	570	Hecale	F	PF	0.182	40	119	0.422444	0.438462
HL6	5	2022-05-13	TRUE	8	33800	11:32:00	0.4806	1	13.05	795	11:59:00	0.4993	1	4.99	279	FALSE	FALSE	2.50517	1.64565	0.48995	1	9.02	537	11:32:00	0.4806	1	13.05	795	Hecale	F	PF	0.228	43	50	0.29	0.611538
HL10	5	2022-05-13	TRUE	8	33800	11:34:00	0.4819	1	2.91	238	12:01:00	0.5007	1	2.59	153	FALSE	FALSE	2.50517	1.64565	0.4913	1	2.75	195.5	11:34:00	0.4819	1	2.91	238	Hecale	F	PF	0.203	39	41	0.0646667	0.183077
HL54	1	2022-05-13	TRUE	8	33800	11:39:00	0.4854	1	17.94	921	12:03:00	0.5021	1	12.52	805	FALSE	FALSE	2.50517	1.64565	0.49375	1	15.23	863	11:39:00	0.4854	1	17.94	921	Hecale	F	PD	0.217	41	29	0.398667	0.708462
HL13	5	2022-05-13	TRUE	8.9	4650	12:27:00	0.5188	1	5.94	281	12:34:00	0.5236	1	3.59	154	FALSE	FALSE	-0.678338	2.396	0.5212	1	4.765	217.5	12:27:00	0.5188	1	5.94	281	Hecale	M	PF	0.286	40	81	0.132	0.216154
HL5	5	2022-05-13	TRUE	8.9	4650	12:31:00	0.5215	1	2.07	96	12:38:00	0.5264	1	11.1	800	FALSE	FALSE	-0.678338	2.396	0.52395	1	6.585	448	12:38:00	0.5264	1	11.1	800	Hecale	M	PF	0.211	40	83	0.246667	0.615385
HL12	5	2022-05-13	TRUE	8.9	4650	12:33:00	0.5229	1	3.12	99	12:40:00	0.5278	1	1.49	58	FALSE	FALSE	-0.678338	2.396	0.52535	1	2.305	78.5	12:33:00	0.5229	1	3.12	99	Hecale	M	PF	0.134	37	76	0.0693333	0.0761538
HL14	5	2022-05-16	TRUE	5	9900	10:38:00	0.4431	1	23.72	479	10:52:00	0.4528	1	22.07	715	FALSE	FALSE	-0.104978	-0.855495	0.44795	1	22.895	597	10:38:00	0.4431	1	23.72	479	Hecale	F	PF	0.213	40	63	0.527111	0.368462
HL15	5	2022-05-16	TRUE	5	9900	10:27:00	0.4354	1	10.14	891	10:44:00	0.4472	1	4.94	476	FALSE	FALSE	-0.104978	-0.855495	0.4413	1	7.54	683.5	10:27:00	0.4354	1	10.14	891	Hecale	M	PF	0.27	47	86	0.225333	0.685385
HL16	5	2022-05-16	TRUE	5	9900	10:32:00	0.4389	1	14.87	769	10:46:00	0.4486	1	4.6	232	FALSE	FALSE	-0.104978	-0.855495	0.44375	1	9.735	500.5	10:32:00	0.4389	1	14.87	769	Hecale	F	PF	0.118	40	59	0.330444	0.591538
HL36	3	2022-05-16	TRUE	5	9900	10:34:00	0.4403	7	14.39	769	10:49:00	0.4507	0	45	1177	FALSE	FALSE	-0.104978	-0.855495	0.4455	3.5	29.695	973	10:49:00	0.4507	0	45	1177	Hecale	F	PD	0.252	44	32	1	0.905385
HL55	1	2022-05-16	TRUE	5	9900	10:41:00	0.4451	1	40.21	1001	10:54:00	0.4542	1	3.9	47	FALSE	FALSE	-0.104978	-0.855495	0.44965	1	22.055	524	10:41:00	0.4451	1	40.21	1001	Hecale	M	PD	0.168	40	59	0.893556	0.77
HL2	9	2022-05-18	TRUE	5.5	6520	10:15:00	0.4271	1	35.72	1193	10:35:00	0.441	1	19.74	62	FALSE	FALSE	-0.474113	-0.438637	0.43405	1	27.73	627.5	10:15:00	0.4271	1	35.72	1193	Hecale	F	PF	0.154	37	69	0.793778	0.917692
HL17	5	2022-05-18	TRUE	5.5	6520	10:25:00	0.434	0	45	898	NA	NA	NA	NA	NA	FALSE	FALSE	-0.474113	-0.438637	0.434	0	45	898	10:25:00	0.434	0	45	898	Hecale	M	PF	0.171	39	77	1	0.690769
HL18	5	2022-05-18	TRUE	5.5	6520	10:21:00	0.4313	1	1.51	146	10:31:00	0.4382	1	4.14	157	FALSE	FALSE	-0.474113	-0.438637	0.43475	1	2.825	151.5	10:31:00	0.4382	1	4.14	157	Hecale	M	PF	0.192	40	77	0.092	0.120769
HL19	5	2022-05-18	TRUE	5.5	6520	10:17:00	0.4285	2	12.95	428	10:46:00	0.4486	1	15.21	1060	FALSE	FALSE	-0.474113	-0.438637	0.43855	1.5	14.08	744	10:46:00	0.4486	1	15.21	1060	Hecale	M	PF	0.191	40	54	0.338	0.815385
HL38	3	2022-05-18	TRUE	5.5	6520	10:23:00	0.4326	1	17.88	60	10:42:00	0.4458	0	45	1069	FALSE	FALSE	-0.474113	-0.438637	0.4392	0.5	31.44	564.5	10:42:00	0.4458	0	45	1069	Hecale	F	PD	0.264	45	76	1	0.822308
HL40	3	2022-05-18	TRUE	5.5	6520	10:11:00	0.4243	1	5.25	137	10:28:00	0.4361	1	5.53	182	FALSE	FALSE	-0.474113	-0.438637	0.4302	1	5.39	159.5	10:28:00	0.4361	1	5.53	182	Hecale	M	PD	0.204	44	38	0.122889	0.14
HL45	3	2022-05-18	TRUE	5.5	6520	10:13:00	0.4257	1	39.21	1300	10:33:00	0.4396	1	30.95	1300	FALSE	FALSE	-0.474113	-0.438637	0.43265	1	35.08	1300	10:13:00	0.4257	1	39.21	1300	Hecale	F	PD	0.248	45	106	0.871333	1
HL21	5	2022-05-20	TRUE	5	2500	10:15:00	0.4271	1	33.44	1300	10:26:00	0.4347	2	25.17	276	FALSE	FALSE	-0.913143	-0.855495	0.4309	1.5	29.305	788	10:15:00	0.4271	1	33.44	1300	Hecale	M	PF	0.247	46	96	0.743111	1
HL25	5	2022-05-20	TRUE	5.6	2500	11:04:00	0.4611	1	3.31	310	11:23:00	0.4743	1	15.55	333	FALSE	FALSE	-0.913143	-0.355266	0.4677	1	9.43	321.5	11:23:00	0.4743	1	15.55	333	Hecale	M	PD	0.162	39	47	0.345556	0.256154
HL27	5	2022-05-20	TRUE	5	2500	10:12:00	0.425	2	18.65	433	10:24:00	0.4333	1	10.55	219	FALSE	FALSE	-0.913143	-0.855495	0.42915	1.5	14.6	326	10:12:00	0.425	2	18.65	433	Hecale	F	PD	0.145	37	52	0.414444	0.333077
HL24	5	2022-05-20	TRUE	5	2500	10:18:00	0.4292	1	20.33	1151	10:26:00	0.4347	1	7.82	425	FALSE	FALSE	-0.913143	-0.855495	0.43195	1	14.075	788	10:18:00	0.4292	1	20.33	1151	Hecale	F	PF	0.166	40	112	0.451778	0.885385
HL44	3	2022-05-20	TRUE	5.6	2500	10:57:00	0.4563	1	19.53	617	11:16:00	0.4694	1	11.05	791	FALSE	FALSE	-0.913143	-0.355266	0.46285	1	15.29	704	10:57:00	0.4563	1	19.53	617	Hecale	M	PD	0.183	40	21	0.434	0.474615
HL47	3	2022-05-20	TRUE	5	2500	10:21:00	0.4313	1	6.92	234	10:28:00	0.4361	1	1.96	31	FALSE	FALSE	-0.913143	-0.855495	0.4337	1	4.44	132.5	10:21:00	0.4313	1	6.92	234	Hecale	F	PD	0.289	40	74	0.153778	0.18
HL48	3	2022-05-20	TRUE	5.6	2500	11:01:00	0.459	1	7.79	259	11:21:00	0.4729	1	3.72	136	FALSE	FALSE	-0.913143	-0.355266	0.46595	1	5.755	197.5	11:01:00	0.459	1	7.79	259	Hecale	F	PD	0.135	33	40	0.173111	0.199231
HL50	3	2022-05-20	TRUE	5.6	2500	10:59:00	0.4576	1	17.21	674	11:19:00	0.4715	1	17.3	452	FALSE	FALSE	-0.913143	-0.355266	0.46455	1	17.255	563	11:19:00	0.4715	1	17.3	452	Hecale	M	PD	0.303	45	66	0.384444	0.347692
HL32	5	2022-05-23	TRUE	6	2560	11:27:00	0.4771	1	13.36	280	11:48:00	0.4917	1	14.97	574	FALSE	FALSE	-0.90659	-0.0217792	0.4844	1	14.165	427	11:48:00	0.4917	1	14.97	574	Hecale	F	PD	0.181	41	57	0.332667	0.441538
HL52	3	2022-05-23	FALSE	6	2560	11:31:00	0.4799	1	21.3	1197	11:51:00	0.4938	1	15.39	709	FALSE	FALSE	-0.90659	-0.0217792	0.48685	1	18.345	953	11:31:00	0.4799	1	21.3	1197	Hecale	M	PD	0.208	44	38	0.473333	0.920769
HL31	5	2022-05-23	TRUE	6	2560	11:35:00	0.4826	1	30.02	1135	11:53:00	0.4951	1	16.08	781	FALSE	FALSE	-0.90659	-0.0217792	0.48885	1	23.05	958	11:35:00	0.4826	1	30.02	1135	Hecale	F	PD	0.181	40	42	0.667111	0.873077
HL4	7	2022-05-23	FALSE	6	2560	11:39:00	0.4854	1	35	1000	11:56:00	0.4972	1	29.31	1165	FALSE	FALSE	-0.90659	-0.0217792	0.4913	1	32.155	1082.5	11:39:00	0.4854	1	35	1000	Hecale	F	PF	0.284	39	87	0.777778	0.769231
DL1	1	2022-05-23	TRUE	6	2560	11:42:00	0.4875	1	1.96	25	11:59:00	0.4993	1	2.07	37	FALSE	FALSE	-0.90659	-0.0217792	0.4934	1	2.015	31	11:59:00	0.4993	1	2.07	37	Dryas	M	PF	0.22	41	12	0.046	0.0284615
DL3	1	2022-05-23	FALSE	6	2560	11:45:00	0.4896	1	1.49	70	12:01:00	0.5007	1	7.16	609	FALSE	FALSE	-0.90659	-0.0217792	0.49515	1	4.325	339.5	12:01:00	0.5007	1	7.16	609	Dryas	F	PF	0.186	41	7	0.159111	0.468462
HL35	5	2022-05-25	TRUE	5.4	29100	10:30:00	0.4375	1	16.57	1246	10:46:00	0.4486	1	9.23	700	FALSE	FALSE	1.99188	-0.522009	0.44305	1	12.9	973	10:30:00	0.4375	1	16.57	1246	Hecale	F	PD	0.164	40	76	0.368222	0.958462
HL33	5	2022-05-25	TRUE	5.4	29100	10:37:00	0.4424	1	9.84	420	10:55:00	0.4549	1	7.94	1093	FALSE	FALSE	1.99188	-0.522009	0.44865	1	8.89	756.5	10:37:00	0.4424	1	9.84	420	Hecale	M	PF	0.232	43	78	0.218667	0.323077
DL5	1	2022-05-25	TRUE	5.4	29100	10:40:00	0.4444	1	1.88	40	10:59:00	0.4576	1	10.54	805	FALSE	FALSE	1.99188	-0.522009	0.451	1	6.21	422.5	10:59:00	0.4576	1	10.54	805	Dryas	F	PD	0.173	50	22	0.234222	0.619231
DL4	1	2022-05-25	TRUE	5.4	29100	10:42:00	0.4458	1	35.77	1119	11:01:00	0.459	1	40.29	1300	FALSE	FALSE	1.99188	-0.522009	0.4524	1	38.03	1209.5	11:01:00	0.459	1	40.29	1300	Dryas	F	PD	0.252	44	22	0.895333	1
HL9	7	2022-05-27	FALSE	5.3	5480	11:44:00	0.4889	1	1.93	70	12:09:00	0.5063	1	5.04	0	FALSE	FALSE	-0.587693	-0.60538	0.4976	1	3.485	35	12:09:00	0.5063	1	5.04	0	Hecale	F	PF	0.189	41	52	0.112	0
HL54	3	2022-05-27	TRUE	5.3	5480	11:47:00	0.491	1	28.21	875	12:12:00	0.5083	1	39.07	1175	FALSE	FALSE	-0.587693	-0.60538	0.49965	1	33.64	1025	12:12:00	0.5083	1	39.07	1175	Hecale	F	PD	0.217	41	29	0.868222	0.903846
HL8	7	2022-05-27	TRUE	5.3	5480	11:49:00	0.4924	1	5.22	348	12:14:00	0.5097	1	9.32	380	FALSE	FALSE	-0.587693	-0.60538	0.50105	1	7.27	364	12:14:00	0.5097	1	9.32	380	Hecale	F	PF	0.179	40	77	0.207111	0.292308
HL11	7	2022-05-27	TRUE	5.3	5480	11:53:00	0.4951	1	6.6	490	12:18:00	0.5125	1	17.11	726	FALSE	FALSE	-0.587693	-0.60538	0.5038	1	11.855	608	12:18:00	0.5125	1	17.11	726	Hecale	F	PF	0.31	43	55	0.380222	0.558462
HL7	7	2022-05-27	TRUE	5.3	5480	11:56:00	0.4972	1	2.42	52	12:20:00	0.5139	1	39.36	653	FALSE	FALSE	-0.587693	-0.60538	0.50555	1	20.89	352.5	12:20:00	0.5139	1	39.36	653	Hecale	F	PF	0.182	40	119	0.874667	0.502308
HL12	7	2022-05-27	TRUE	5.3	5480	11:59:00	0.4993	1	1.51	21	12:22:00	0.5153	1	1.43	70	FALSE	FALSE	-0.587693	-0.60538	0.5073	1	1.47	45.5	11:59:00	0.4993	1	1.51	21	Hecale	M	PF	0.134	37	76	0.0335556	0.0161538
HL5	7	2022-05-27	TRUE	5.3	5480	12:04:00	0.5028	1	5.36	254	12:39:00	0.5271	1	17.18	66	FALSE	FALSE	-0.587693	-0.60538	0.51495	1	11.27	160	12:39:00	0.5271	1	17.18	66	Hecale	M	PF	0.211	40	83	0.381778	0.0507692
HL13	7	2022-05-27	TRUE	5.3	5480	12:06:00	0.5042	1	5.55	397	12:42:00	0.5292	1	9.86	780	FALSE	FALSE	-0.587693	-0.60538	0.5167	1	7.705	588.5	12:42:00	0.5292	1	9.86	780	Hecale	M	PF	0.286	40	81	0.219111	0.6
HL16	7	2022-05-30	TRUE	6.1	8940	11:11:00	0.466	1	5.44	284	11:24:00	0.475	1	6.72	257	FALSE	FALSE	-0.209821	0.0615924	0.4705	1	6.08	270.5	11:24:00	0.475	1	6.72	257	Hecale	F	PF	0.118	40	59	0.149333	0.197692
HL14	7	2022-05-30	TRUE	6.1	8940	11:13:00	0.4674	1	3.21	79	11:28:00	0.4778	2	5.07	123	FALSE	FALSE	-0.209821	0.0615924	0.4726	1.5	4.14	101	11:28:00	0.4778	2	5.07	123	Hecale	F	PF	0.213	40	63	0.112667	0.0946154
HL1	11	2022-05-30	FALSE	6.1	8940	11:17:00	0.4701	2	28.81	560	11:30:00	0.4792	1	3.19	161	FALSE	FALSE	-0.209821	0.0615924	0.47465	1.5	16	360.5	11:17:00	0.4701	2	28.81	560	Hecale	F	PF	0.142	37	119	0.640222	0.430769
HL15	7	2022-05-30	FALSE	6.1	8940	11:19:00	0.4715	1	16.93	1060	11:32:00	0.4806	1	10.17	725	FALSE	FALSE	-0.209821	0.0615924	0.47605	1	13.55	892.5	11:19:00	0.4715	1	16.93	1060	Hecale	M	PF	0.27	47	86	0.376222	0.815385
HL55	3	2022-05-30	TRUE	6.1	8940	11:21:00	0.4729	0	43	693	11:35:00	0.4826	1	6.99	439	FALSE	FALSE	-0.209821	0.0615924	0.47775	0.5	24.995	566	11:21:00	0.4729	0	43	693	Hecale	M	PD	0.168	40	59	0.955556	0.533077
DL7	1	2022-06-01	TRUE	5.6	9980	12:35:00	0.5243	1	19.33	970	12:47:00	0.5326	1	4.54	161	TRUE	FALSE	-0.0962416	-0.355266	0.52845	1	11.935	565.5	12:35:00	0.5243	1	19.33	970	Dryas	M	PF	0.164	41	27	0.429556	0.746154
HL59	1	2022-06-01	TRUE	5.6	4400	12:19:00	0.5132	1	23.05	57	12:37:00	0.5257	1	11.65	481	FALSE	FALSE	-0.705641	-0.355266	0.51945	1	17.35	269	12:19:00	0.5132	1	23.05	57	Hecale	M	PD	0.279	44	41	0.512222	0.0438462
HL38	5	2022-06-01	FALSE	5.6	33900	11:42:00	0.4875	1	6.82	613	12:15:00	0.5104	1	13.81	417	FALSE	FALSE	2.5161	-0.355266	0.49895	1	10.315	515	12:15:00	0.5104	1	13.81	417	Hecale	F	PD	0.264	45	76	0.306889	0.320769
HL40	5	2022-06-01	FALSE	5.6	33900	11:36:00	0.4833	1	9.02	893	12:17:00	0.5118	1	1.81	31	FALSE	FALSE	2.5161	-0.355266	0.49755	1	5.415	462	11:36:00	0.4833	1	9.02	893	Hecale	M	PD	0.204	44	38	0.200444	0.686923
HL45	5	2022-06-01	TRUE	5.6	33900	11:39:00	0.4854	1	4.94	617	12:23:00	0.516	1	12.03	770	FALSE	FALSE	2.5161	-0.355266	0.5007	1	8.485	693.5	12:23:00	0.516	1	12.03	770	Hecale	F	PD	0.248	45	106	0.267333	0.592308
HL17	7	2022-06-01	TRUE	5.6	4400	12:20:00	0.5139	1	25.82	765	12:40:00	0.5278	1	30.82	1230	FALSE	FALSE	-0.705641	-0.355266	0.52085	1	28.32	997.5	12:40:00	0.5278	1	30.82	1230	Hecale	M	PF	0.171	39	77	0.684889	0.946154
HL18	7	2022-06-01	TRUE	5.6	9980	12:33:00	0.5229	1	15.09	1200	12:42:00	0.5292	1	9.58	805	FALSE	FALSE	-0.0962416	-0.355266	0.52605	1	12.335	1002.5	12:33:00	0.5229	1	15.09	1200	Hecale	M	PF	0.192	40	77	0.335333	0.923077
HL19	7	2022-06-01	TRUE	5.6	9980	12:31:00	0.5215	1	14.43	766	12:45:00	0.5313	1	13.99	588	FALSE	FALSE	-0.0962416	-0.355266	0.5264	1	14.21	677	12:31:00	0.5215	1	14.43	766	Hecale	M	PF	0.191	40	54	0.320667	0.589231
HL24	7	2022-06-03	TRUE	6.3	2930	11:20:00	0.4722	1	1.96	99	11:34:00	0.4819	1	2.62	178	FALSE	FALSE	-0.866182	0.228336	0.47705	1	2.29	138.5	11:34:00	0.4819	1	2.62	178	Hecale	F	PF	0.166	40	112	0.0582222	0.136923
HL47	5	2022-06-03	TRUE	6.3	2930	11:24:00	0.475	1	11.17	740	11:37:00	0.484	1	6.45	607	FALSE	FALSE	-0.866182	0.228336	0.4795	1	8.81	673.5	11:24:00	0.475	1	11.17	740	Hecale	F	PD	0.289	40	74	0.248222	0.569231
HL27	7	2022-06-03	TRUE	6.3	2930	11:28:00	0.4778	1	1.93	109	11:40:00	0.4861	1	1.93	62	FALSE	FALSE	-0.866182	0.228336	0.48195	1	1.93	85.5	11:28:00	0.4778	1	1.93	109	Hecale	F	PD	0.145	37	52	0.0428889	0.0838462
DL9	1	2022-06-03	TRUE	6.3	2930	11:30:00	0.4792	1	2.5	32	11:43:00	0.4882	1	1.61	0	FALSE	FALSE	-0.866182	0.228336	0.4837	1	2.055	16	11:30:00	0.4792	1	2.5	32	Dryas	F	PF	0.214	42	8	0.0555556	0.0246154
HL48	5	2022-06-03	TRUE	6.3	2930	11:32:00	0.4806	1	4.66	324	11:45:00	0.4896	1	1.7	5	FALSE	FALSE	-0.866182	0.228336	0.4851	1	3.18	164.5	11:32:00	0.4806	1	4.66	324	Hecale	F	PD	0.135	33	40	0.103556	0.249231
DL11	1	2022-06-03	TRUE	6.3	7540	11:58:00	0.4986	1	14.24	414	12:08:00	0.5056	1	7.3	640	FALSE	FALSE	-0.362717	0.228336	0.5021	1	10.77	527	11:58:00	0.4986	1	14.24	414	Dryas	M	PF	0.2	43	26	0.316444	0.318462
DL10	1	2022-06-03	FALSE	6.3	7540	12:00:00	0.5	1	1.61	33	12:10:00	0.5069	1	1.26	63	FALSE	FALSE	-0.362717	0.228336	0.50345	1	1.435	48	12:00:00	0.5	1	1.61	33	Dryas	M	PF	0.239	42	24	0.0357778	0.0253846
HL50	5	2022-06-03	TRUE	6.3	7540	12:03:00	0.5021	1	6.88	414	12:14:00	0.5097	1	5.52	408	FALSE	FALSE	-0.362717	0.228336	0.5059	1	6.2	411	12:03:00	0.5021	1	6.88	414	Hecale	M	PD	0.303	45	66	0.152889	0.318462
HL21	7	2022-06-03	TRUE	6.3	7540	12:06:00	0.5042	1	18.3	1030	12:17:00	0.5118	1	14.43	561	FALSE	FALSE	-0.362717	0.228336	0.508	1	16.365	795.5	12:06:00	0.5042	1	18.3	1030	Hecale	M	PF	0.247	46	96	0.406667	0.792308
HL61	1	2022-06-06	TRUE	5	9210	11:25:00	0.4757	1	4.61	48	11:47:00	0.491	1	7.93	538	FALSE	FALSE	-0.180334	-0.855495	0.48335	1	6.27	293	11:47:00	0.491	1	7.93	538	Hecale	F	PD	0.406	43	36	0.176222	0.413846
HL60	1	2022-06-06	TRUE	5	9210	11:28:00	0.4778	1	19.23	780	11:50:00	0.4931	1	25.24	1300	FALSE	FALSE	-0.180334	-0.855495	0.48545	1	22.235	1040	11:50:00	0.4931	1	25.24	1300	Hecale	F	PF	0.238	45	71	0.560889	1
HL32	7	2022-06-06	FALSE	5	9210	11:31:00	0.4799	1	28.07	741	11:53:00	0.4951	1	9.81	626	FALSE	FALSE	-0.180334	-0.855495	0.4875	1	18.94	683.5	11:31:00	0.4799	1	28.07	741	Hecale	F	PD	0.181	41	57	0.623778	0.57
HL52	5	2022-06-06	FALSE	5	9210	11:43:00	0.4882	1	16.37	566	11:55:00	0.4965	1	25.01	1300	FALSE	FALSE	-0.180334	-0.855495	0.49235	1	20.69	933	11:55:00	0.4965	1	25.01	1300	Hecale	M	PD	0.208	44	38	0.555778	1
HL4	9	2022-06-06	FALSE	5	9210	11:46:00	0.4903	1	28.16	800	11:57:00	0.4979	1	10.82	700	FALSE	FALSE	-0.180334	-0.855495	0.4941	1	19.49	750	11:46:00	0.4903	1	28.16	800	Hecale	F	PF	0.284	39	87	0.625778	0.615385
HL35	7	2022-06-08	TRUE	5.6	27000	10:36:00	0.4417	1	3	189	10:48:00	0.45	1	3.65	246	FALSE	FALSE	1.76254	-0.355266	0.44585	1	3.325	217.5	10:48:00	0.45	1	3.65	246	Hecale	F	PD	0.164	40	76	0.0811111	0.189231
HL33	7	2022-06-08	TRUE	5.6	27000	10:40:00	0.4444	1	20.16	1279	10:51:00	0.4521	1	19.24	1300	FALSE	FALSE	1.76254	-0.355266	0.44825	1	19.7	1289.5	10:40:00	0.4444	1	20.16	1279	Hecale	M	PF	0.232	43	78	0.448	0.983846
DL4	3	2022-06-08	TRUE	5.6	27000	10:45:00	0.4479	1	2.31	53	10:54:00	0.4542	1	1.94	85	FALSE	FALSE	1.76254	-0.355266	0.45105	1	2.125	69	10:45:00	0.4479	1	2.31	53	Dryas	F	PD	0.252	44	22	0.0513333	0.0407692
HL1	13	2022-06-10	FALSE	6	29400	11:06:00	0.4625	1	45	789	11:25:00	0.4757	1	26.16	647	FALSE	FALSE	2.02464	-0.0217792	0.4691	1	35.58	718	11:06:00	0.4625	1	45	789	Hecale	F	PF	0.142	37	119	1	0.606923
HL9	9	2022-06-10	TRUE	6	29400	11:09:00	0.4646	1	12.05	616	11:27:00	0.4771	1	5.99	565	FALSE	FALSE	2.02464	-0.0217792	0.47085	1	9.02	590.5	11:09:00	0.4646	1	12.05	616	Hecale	F	PF	0.189	41	52	0.267778	0.473846
HL7	9	2022-06-10	FALSE	6	29400	11:13:00	0.4674	1	17.02	576	11:30:00	0.4792	1	23.87	666	FALSE	FALSE	2.02464	-0.0217792	0.4733	1	20.445	621	11:30:00	0.4792	1	23.87	666	Hecale	F	PF	0.182	40	119	0.530444	0.512308
HL13	9	2022-06-10	FALSE	6	29400	11:16:00	0.4694	1	7.11	684	11:33:00	0.4813	1	1.87	170	FALSE	FALSE	2.02464	-0.0217792	0.47535	1	4.49	427	11:16:00	0.4694	1	7.11	684	Hecale	M	PF	0.286	40	81	0.158	0.526154
HL5	9	2022-06-10	FALSE	6	29400	11:19:00	0.4715	1	2.31	61	11:36:00	0.4833	1	1.71	175	FALSE	FALSE	2.02464	-0.0217792	0.4774	1	2.01	118	11:19:00	0.4715	1	2.31	61	Hecale	M	PF	0.211	40	83	0.0513333	0.0469231
HL12	9	2022-06-10	FALSE	6	29400	11:22:00	0.4736	1	6.1	630	11:39:00	0.4854	1	1.97	135	FALSE	FALSE	2.02464	-0.0217792	0.4795	1	4.035	382.5	11:22:00	0.4736	1	6.1	630	Hecale	M	PF	0.134	37	76	0.135556	0.484615
HL62	1	2022-06-13	TRUE	5	30700	11:08:00	0.4639	1	10.37	626	11:26:00	0.4764	1	20.16	1026	FALSE	FALSE	2.16662	-0.855495	0.47015	1	15.265	826	11:26:00	0.4764	1	20.16	1026	Hecale	M	PD	0.225	43	65	0.448	0.789231
HL63	1	2022-06-13	FALSE	5	30700	11:12:00	0.4667	1	17.59	809	11:30:00	0.4792	1	28.09	887	FALSE	FALSE	2.16662	-0.855495	0.47295	1	22.84	848	11:30:00	0.4792	1	28.09	887	Hecale	F	PD	0.236	45	63	0.624222	0.682308
HL55	5	2022-06-13	TRUE	5	30700	11:17:00	0.4701	1	15.76	152	11:34:00	0.4819	1	10.16	623	FALSE	FALSE	2.16662	-0.855495	0.476	1	12.96	387.5	11:17:00	0.4701	1	15.76	152	Hecale	M	PD	0.168	40	59	0.350222	0.116923
HL15	9	2022-06-13	FALSE	5	30700	11:21:00	0.4729	1	4.07	458	11:41:00	0.4868	3	23.05	713	FALSE	FALSE	2.16662	-0.855495	0.47985	2	13.56	585.5	11:41:00	0.4868	3	23.05	713	Hecale	M	PF	0.27	47	86	0.512222	0.548462
DL12	1	2022-06-15	TRUE	5.9	30200	10:06:00	0.4208	1	4.57	508	10:25:00	0.434	2	16.19	1208	FALSE	FALSE	2.11201	-0.105151	0.4274	1.5	10.38	858	10:25:00	0.434	2	16.19	1208	Dryas	F	PF	0.219	44	31	0.359778	0.929231
DL16	1	2022-06-15	TRUE	5.9	30200	10:09:00	0.4229	3	23.19	412	10:28:00	0.4361	1	2.68	35	FALSE	FALSE	2.11201	-0.105151	0.4295	2	12.935	223.5	10:09:00	0.4229	3	23.19	412	Dryas	F	PD	0.197	42	30	0.515333	0.316923
DL15	1	2022-06-15	TRUE	5.9	30200	10:12:00	0.425	1	9.48	960	10:31:00	0.4382	1	30.52	133	FALSE	FALSE	2.11201	-0.105151	0.4316	1	20	546.5	10:31:00	0.4382	1	30.52	133	Dryas	F	PD	0.167	40	29	0.678222	0.102308
HL38	7	2022-06-15	FALSE	5.9	30200	10:16:00	0.4278	1	15.9	657	10:34:00	0.4403	1	8.75	240	FALSE	FALSE	2.11201	-0.105151	0.43405	1	12.325	448.5	10:16:00	0.4278	1	15.9	657	Hecale	F	PD	0.264	45	76	0.353333	0.505385
HL45	7	2022-06-15	TRUE	5.9	30200	10:19:00	0.4299	1	2.28	205	10:38:00	0.4431	1	5.72	663	FALSE	FALSE	2.11201	-0.105151	0.4365	1	4	434	10:38:00	0.4431	1	5.72	663	Hecale	F	PD	0.248	45	106	0.127111	0.51
DL17	1	2022-06-15	TRUE	5.9	30200	10:22:00	0.4319	2	3.09	52	10:39:00	0.4438	2	30.7	1062	FALSE	FALSE	2.11201	-0.105151	0.43785	2	16.895	557	10:39:00	0.4438	2	30.7	1062	Dryas	F	PD	0.187	41	7	0.682222	0.816923
DL13	1	2022-06-15	TRUE	5.9	30200	10:24:00	0.4333	1	38.16	480	10:41:00	0.4451	1	6.66	554	FALSE	FALSE	2.11201	-0.105151	0.4392	1	22.41	517	10:24:00	0.4333	1	38.16	480	Dryas	F	PD	0.248	47	20	0.848	0.369231
HL17	9	2022-06-15	TRUE	5.9	3860	11:08:00	0.4639	3	32.2	598	11:24:00	0.475	1	7.21	610	FALSE	FALSE	-0.764615	-0.105151	0.46945	2	19.705	604	11:08:00	0.4639	3	32.2	598	Hecale	M	PF	0.171	39	77	0.715556	0.46
DL14	1	2022-06-15	FALSE	5.9	3860	11:12:00	0.4667	0	45	465	11:28:00	0.4778	2	15.73	614	FALSE	FALSE	-0.764615	-0.105151	0.47225	1	30.365	539.5	11:12:00	0.4667	0	45	465	Dryas	M	PD	0.213	45	22	1	0.357692
HL59	3	2022-06-15	TRUE	5.9	3860	11:15:00	0.4688	1	14.46	589	11:30:00	0.4792	1	11.34	724	FALSE	FALSE	-0.764615	-0.105151	0.474	1	12.9	656.5	11:15:00	0.4688	1	14.46	589	Hecale	M	PD	0.279	44	41	0.321333	0.453077
DL7	3	2022-06-15	FALSE	5.9	3860	11:18:00	0.4708	1	2.06	50	11:39:00	0.4854	5	12.21	323	FALSE	FALSE	-0.764615	-0.105151	0.4781	3	7.135	186.5	11:39:00	0.4854	5	12.21	323	Dryas	M	PF	0.164	41	27	0.271333	0.248462
HL18	9	2022-06-15	FALSE	5.9	3860	11:20:00	0.4722	1	12.07	594	11:34:00	0.4819	1	12.82	1158	FALSE	FALSE	-0.764615	-0.105151	0.47705	1	12.445	876	11:34:00	0.4819	1	12.82	1158	Hecale	M	PF	0.192	40	77	0.284889	0.890769
DL19	1	2022-06-17	TRUE	5	5530	10:41:00	0.4451	1	19.13	242	11:14:00	0.4681	1	23.66	685	FALSE	FALSE	-0.582232	-0.855495	0.4566	1	21.395	463.5	11:14:00	0.4681	1	23.66	685	Dryas	M	PD	0.216	44	32	0.525778	0.526923
DL20	1	2022-06-17	TRUE	5	5530	10:46:00	0.4486	1	1.06	69	11:18:00	0.4708	1	8.33	404	FALSE	FALSE	-0.582232	-0.855495	0.4597	1	4.695	236.5	11:18:00	0.4708	1	8.33	404	Dryas	F	PF	0.157	40	23	0.185111	0.310769
HL24	9	2022-06-17	TRUE	5	5530	10:48:00	0.45	0	45	680	11:19:00	0.4715	1	1.98	166	FALSE	FALSE	-0.582232	-0.855495	0.46075	0.5	23.49	423	10:48:00	0.45	0	45	680	Hecale	F	PF	0.166	40	112	1	0.523077
HL47	7	2022-06-17	FALSE	5	5530	10:52:00	0.4528	1	2.08	144	11:23:00	0.4743	1	5.23	59	FALSE	FALSE	-0.582232	-0.855495	0.46355	1	3.655	101.5	11:23:00	0.4743	1	5.23	59	Hecale	F	PD	0.289	40	74	0.116222	0.0453846
HL21	9	2022-06-17	FALSE	5	5530	10:56:00	0.4556	1	9.16	500	11:26:00	0.4764	1	16	1267	FALSE	FALSE	-0.582232	-0.855495	0.466	1	12.58	883.5	11:26:00	0.4764	1	16	1267	Hecale	M	PF	0.247	46	96	0.355556	0.974615
DL10	3	2022-06-17	FALSE	5	5530	11:00:00	0.4583	1	3.42	41	11:49:00	0.4924	2	6.74	5	TRUE	FALSE	-0.582232	-0.855495	0.47535	1.5	5.08	23	11:49:00	0.4924	2	6.74	5	Dryas	M	PF	0.239	42	24	0.149778	0.00384615
DL18	1	2022-06-17	TRUE	5	5530	11:03:00	0.4604	1	1.28	53	11:42:00	0.4875	1	1.13	65	TRUE	FALSE	-0.582232	-0.855495	0.47395	1	1.205	59	11:03:00	0.4604	1	1.28	53	Dryas	M	PD	0.186	43	50	0.0284444	0.0407692
HL50	7	2022-06-17	TRUE	5	5530	11:07:00	0.4632	1	12.05	997	11:51:00	0.4938	1	2.18	0	TRUE	FALSE	-0.582232	-0.855495	0.4785	1	7.115	498.5	11:07:00	0.4632	1	12.05	997	Hecale	M	PD	0.303	45	66	0.267778	0.766923
DL11	3	2022-06-17	TRUE	5	5530	11:10:00	0.4653	1	8.9	82	11:45:00	0.4896	1	12.49	70	TRUE	FALSE	-0.582232	-0.855495	0.47745	1	10.695	76	11:45:00	0.4896	1	12.49	70	Dryas	M	PF	0.2	43	26	0.277556	0.0538462
HL4	11	2022-06-20	FALSE	5.5	5390	11:19:00	0.4715	1	20.33	110	11:28:00	0.4778	1	2.93	186	TRUE	FALSE	-0.597522	-0.438637	0.47465	1	11.63	148	11:19:00	0.4715	1	20.33	110	Hecale	F	PF	0.284	39	87	0.451778	0.0846154
HL60	3	2022-06-20	TRUE	5.5	5390	11:16:00	0.4694	0	45	1240	11:26:00	0.4764	1	14.25	883	TRUE	FALSE	-0.597522	-0.438637	0.4729	0.5	29.625	1061.5	11:16:00	0.4694	0	45	1240	Hecale	F	PF	0.238	45	71	1	0.953846
HL61	3	2022-06-20	FALSE	5.5	5390	11:22:00	0.4736	1	11.58	36	11:30:00	0.4792	1	1.85	132	TRUE	FALSE	-0.597522	-0.438637	0.4764	1	6.715	84	11:22:00	0.4736	1	11.58	36	Hecale	F	PD	0.406	43	36	0.257333	0.0276923
HL35	9	2022-06-22	FALSE	6	31800	11:29:00	0.4785	1	5.81	440	11:39:00	0.4854	1	8.06	599	FALSE	FALSE	2.28675	-0.0217792	0.48195	1	6.935	519.5	11:39:00	0.4854	1	8.06	599	Hecale	F	PD	0.164	40	76	0.179111	0.460769
DL22	1	2022-06-22	TRUE	6	31800	11:33:00	0.4813	1	42.06	280	11:42:00	0.4875	1	8.46	66	FALSE	FALSE	2.28675	-0.0217792	0.4844	1	25.26	173	11:33:00	0.4813	1	42.06	280	Dryas	M	PF	0.177	40	41	0.934667	0.215385
HL33	9	2022-06-22	TRUE	6	31800	11:36:00	0.4833	1	11.95	1095	11:45:00	0.4896	1	1.92	187	FALSE	FALSE	2.28675	-0.0217792	0.48645	1	6.935	641	11:36:00	0.4833	1	11.95	1095	Hecale	M	PF	0.232	43	78	0.265556	0.842308
HL1	15	2022-06-24	FALSE	5	5920	10:55:00	0.4549	1	1.5	73	11:03:00	0.4604	1	5.03	159	FALSE	FALSE	-0.53964	-0.855495	0.45765	1	3.265	116	11:03:00	0.4604	1	5.03	159	Hecale	F	PF	0.142	37	119	0.111778	0.122308
HL8	11	2022-06-24	TRUE	5	5920	10:58:00	0.4569	1	29.9	398	11:04:00	0.4611	1	5.36	245	FALSE	FALSE	-0.53964	-0.855495	0.459	1	17.63	321.5	10:58:00	0.4569	1	29.9	398	Hecale	F	PF	0.179	40	77	0.664444	0.306154
HL7	11	2022-06-24	FALSE	5	5920	11:01:00	0.459	3	28.04	368	11:07:00	0.4632	1	23.06	128	FALSE	FALSE	-0.53964	-0.855495	0.4611	2	25.55	248	11:01:00	0.459	3	28.04	368	Hecale	F	PF	0.182	40	119	0.623111	0.283077
HL13	11	2022-06-24	FALSE	5	2320	11:16:00	0.4694	2	6.09	255	11:30:00	0.4792	1	2.13	146	FALSE	FALSE	-0.932801	-0.855495	0.4743	1.5	4.11	200.5	11:16:00	0.4694	2	6.09	255	Hecale	M	PF	0.286	40	81	0.135333	0.196154
HL12	11	2022-06-24	FALSE	5	2320	11:21:00	0.4729	1	4.23	379	11:32:00	0.4806	1	1.22	51	FALSE	FALSE	-0.932801	-0.855495	0.47675	1	2.725	215	11:21:00	0.4729	1	4.23	379	Hecale	M	PF	0.134	37	76	0.094	0.291538
HL5	11	2022-06-24	FALSE	5	2320	11:24:00	0.475	1	9.54	219	11:34:00	0.4819	1	1.94	130	FALSE	FALSE	-0.932801	-0.855495	0.47845	1	5.74	174.5	11:24:00	0.475	1	9.54	219	Hecale	M	PF	0.211	40	83	0.212	0.168462
DL24	1	2022-06-24	TRUE	5	2320	11:26:00	0.4764	2	14.19	565	11:37:00	0.484	1	24.96	126	FALSE	FALSE	-0.932801	-0.855495	0.4802	1.5	19.575	345.5	11:37:00	0.484	1	24.96	126	Dryas	M	PF	0.2	43	48	0.554667	0.0969231
DL23	1	2022-06-24	TRUE	5	2320	11:28:00	0.4778	1	45	1243	11:39:00	0.4854	1	24.05	996	FALSE	FALSE	-0.932801	-0.855495	0.4816	1	34.525	1119.5	11:28:00	0.4778	1	45	1243	Dryas	M	PD	0.185	40	32	1	0.956154
DL25	1	2022-06-27	TRUE	6.4	9040	10:24:00	0.4333	1	3.07	0	10:38:00	0.4431	1	1.91	70	FALSE	FALSE	-0.1989	0.311707	0.4382	1	2.49	35	10:24:00	0.4333	1	3.07	0	Dryas	F	PF	0.244	43	18	0.0682222	0
HL62	3	2022-06-27	TRUE	6.4	9040	10:27:00	0.4354	1	7.23	153	10:41:00	0.4451	1	19.34	1300	FALSE	FALSE	-0.1989	0.311707	0.44025	1	13.285	726.5	10:41:00	0.4451	1	19.34	1300	Hecale	M	PD	0.225	43	65	0.429778	1
HL55	7	2022-06-27	TRUE	6.4	9040	10:31:00	0.4382	1	6.64	340	10:44:00	0.4472	1	11.38	434	FALSE	FALSE	-0.1989	0.311707	0.4427	1	9.01	387	10:44:00	0.4472	1	11.38	434	Hecale	M	PD	0.168	40	59	0.252889	0.333846
HL15	11	2022-06-27	FALSE	6.4	9040	10:34:00	0.4403	1	2.72	196	10:48:00	0.45	1	5.37	396	FALSE	FALSE	-0.1989	0.311707	0.44515	1	4.045	296	10:48:00	0.45	1	5.37	396	Hecale	M	PF	0.27	47	86	0.119333	0.304615
HL63	3	2022-06-27	FALSE	6.4	9040	10:36:00	0.4417	1	36.82	0	10:51:00	0.4521	1	4.12	238	FALSE	FALSE	-0.1989	0.311707	0.4469	1	20.47	119	10:36:00	0.4417	1	36.82	0	Hecale	F	PD	0.236	45	63	0.818222	0
HL45	9	2022-06-29	FALSE	7	13500	11:00:00	0.4583	1	3.61	270	11:11:00	0.466	1	6.24	612	FALSE	FALSE	0.288183	0.811937	0.46215	1	4.925	441	11:11:00	0.466	1	6.24	612	Hecale	F	PD	0.248	45	106	0.138667	0.470769
DL12	3	2022-06-29	FALSE	7	13500	11:02:00	0.4597	1	44.5	942	11:14:00	0.4681	2	43	51	FALSE	FALSE	0.288183	0.811937	0.4639	1.5	43.75	496.5	11:02:00	0.4597	1	44.5	942	Dryas	F	PF	0.219	44	31	0.988889	0.724615
HL38	9	2022-06-29	FALSE	7	13500	11:05:00	0.4618	1	4.26	209	11:16:00	0.4694	1	2.48	116	FALSE	FALSE	0.288183	0.811937	0.4656	1	3.37	162.5	11:05:00	0.4618	1	4.26	209	Hecale	F	PD	0.264	45	76	0.0946667	0.160769
DL16	3	2022-06-29	TRUE	7	13500	11:07:00	0.4632	2	8.13	511	11:20:00	0.4722	1	4.69	554	FALSE	FALSE	0.288183	0.811937	0.4677	1.5	6.41	532.5	11:07:00	0.4632	2	8.13	511	Dryas	F	PD	0.197	42	30	0.180667	0.393077
HL59	5	2022-06-29	TRUE	7	10850	11:38:00	0.4847	1	8.67	246	11:43:00	0.4882	1	6.44	70	FALSE	FALSE	-0.00122764	0.811937	0.48645	1	7.555	158	11:38:00	0.4847	1	8.67	246	Hecale	M	PD	0.279	44	41	0.192667	0.189231
DL15	3	2022-06-29	TRUE	7	10850	11:39:00	0.4854	1	1.23	0	11:48:00	0.4917	1	0.97	61	FALSE	FALSE	-0.00122764	0.811937	0.48855	1	1.1	30.5	11:39:00	0.4854	1	1.23	0	Dryas	F	PD	0.167	40	29	0.0273333	0
DL14	3	2022-06-29	FALSE	7	10850	11:42:00	0.4875	4	6.28	133	11:52:00	0.4944	1	35.14	99	FALSE	FALSE	-0.00122764	0.811937	0.49095	2.5	20.71	116	11:52:00	0.4944	1	35.14	99	Dryas	M	PD	0.213	45	22	0.780889	0.0761538
DL20	3	2022-07-01	FALSE	5.8	4600	10:49:00	0.4507	1	9.46	364	11:00:00	0.4583	3	20.47	114	FALSE	FALSE	-0.683799	-0.188522	0.4545	2	14.965	239	11:00:00	0.4583	3	20.47	114	Dryas	F	PF	0.157	40	23	0.454889	0.0876923
HL47	9	2022-07-01	FALSE	5.8	4600	10:53:00	0.4535	1	3.69	126	11:06:00	0.4625	1	4.89	182	TRUE	FALSE	-0.683799	-0.188522	0.458	1	4.29	154	11:06:00	0.4625	1	4.89	182	Hecale	F	PD	0.289	40	74	0.108667	0.14
HL24	11	2022-07-01	TRUE	5.8	4600	10:57:00	0.4563	1	0.95	40	11:09:00	0.4646	1	3.07	251	TRUE	FALSE	-0.683799	-0.188522	0.46045	1	2.01	145.5	11:09:00	0.4646	1	3.07	251	Hecale	F	PF	0.166	40	112	0.0682222	0.193077
DL19	3	2022-07-01	FALSE	6	604	11:18:00	0.4708	1	5.09	131	11:27:00	0.4771	1	1.11	3	TRUE	FALSE	-1.12021	-0.0217792	0.47395	1	3.1	67	11:18:00	0.4708	1	5.09	131	Dryas	M	PD	0.216	44	32	0.113111	0.100769
DL18	3	2022-07-01	TRUE	6	604	11:21:00	0.4729	1	1.88	110	11:29:00	0.4785	1	2.58	110	TRUE	FALSE	-1.12021	-0.0217792	0.4757	1	2.23	110	11:29:00	0.4785	1	2.58	110	Dryas	M	PD	0.186	43	50	0.0573333	0.0846154
HL21	11	2022-07-01	FALSE	6	604	11:23:00	0.4743	1	21.46	1170	11:31:00	0.4799	1	2.51	137	TRUE	FALSE	-1.12021	-0.0217792	0.4771	1	11.985	653.5	11:23:00	0.4743	1	21.46	1170	Hecale	M	PF	0.247	46	96	0.476889	0.9
DL26	1	2022-07-04	TRUE	5	3450	11:24:00	0.475	2	28.4	285	11:30:00	0.4792	1	12.29	354	TRUE	FALSE	-0.809392	-0.855495	0.4771	1.5	20.345	319.5	11:24:00	0.475	2	28.4	285	Dryas	M	PF	0.265	46	21	0.631111	0.219231
HL60	5	2022-07-04	TRUE	5	3450	11:25:00	0.4757	1	44.66	455	11:31:00	0.4799	1	14.43	1084	TRUE	FALSE	-0.809392	-0.855495	0.4778	1	29.545	769.5	11:25:00	0.4757	1	44.66	455	Hecale	F	PF	0.238	45	71	0.992444	0.35
HL66	1	2022-07-06	TRUE	5	4420	11:08:00	0.4639	1	4.43	212	11:16:00	0.4694	1	2.88	212	FALSE	FALSE	-0.703457	-0.855495	0.46665	1	3.655	212	11:08:00	0.4639	1	4.43	212	Hecale	F	PF	0.175	39	44	0.0984444	0.163077
HL68	1	2022-07-06	TRUE	5	4420	11:11:00	0.466	1	1.71	155	11:18:00	0.4708	1	2.47	190	FALSE	FALSE	-0.703457	-0.855495	0.4684	1	2.09	172.5	11:18:00	0.4708	1	2.47	190	Hecale	F	PD	0.299	46	28	0.0548889	0.146154
HL69	1	2022-07-06	TRUE	5	4420	11:13:00	0.4674	1	2.08	124	11:22:00	0.4736	1	2.64	45	FALSE	FALSE	-0.703457	-0.855495	0.4705	1	2.36	84.5	11:22:00	0.4736	1	2.64	45	Hecale	F	PD	0.278	43	48	0.0586667	0.0346154
DL27	1	2022-07-06	TRUE	5	2490	11:32:00	0.4806	1	4.94	193	11:46:00	0.4903	1	8.63	52	FALSE	FALSE	-0.914235	-0.855495	0.48545	1	6.785	122.5	11:46:00	0.4903	1	8.63	52	Dryas	M	PF	0.189	42	24	0.191778	0.04
DL29	1	2022-07-06	TRUE	5	2490	11:38:00	0.4847	1	14.52	71	11:51:00	0.4938	0	45	729	FALSE	FALSE	-0.914235	-0.855495	0.48925	0.5	29.76	400	11:51:00	0.4938	0	45	729	Dryas	M	PD	0.188	42	29	1	0.560769
DL30	1	2022-07-06	FALSE	5	2490	11:39:00	0.4854	1	22.04	84	11:54:00	0.4958	1	13.47	266	FALSE	FALSE	-0.914235	-0.855495	0.4906	1	17.755	175	11:39:00	0.4854	1	22.04	84	Dryas	M	PD	0.193	42	22	0.489778	0.0646154
HL67	1	2022-07-06	TRUE	5	2490	11:42:00	0.4875	1	15.16	786	12:09:00	0.5063	1	1.99	100	FALSE	FALSE	-0.914235	-0.855495	0.4969	1	8.575	443	11:42:00	0.4875	1	15.16	786	Hecale	M	PF	0.265	43	40	0.336889	0.604615
DL22	3	2022-07-06	TRUE	5	2490	11:45:00	0.4896	2	25.39	25	12:06:00	0.5042	1	14.07	617	FALSE	FALSE	-0.914235	-0.855495	0.4969	1.5	19.73	321	11:45:00	0.4896	2	25.39	25	Dryas	M	PF	0.177	40	41	0.564222	0.0192308
HL1	17	2022-07-08	FALSE	5	5340	10:59:00	0.4576	1	3.4	228	11:10:00	0.4653	1	2.86	253	FALSE	FALSE	-0.602983	-0.855495	0.46145	1	3.13	240.5	10:59:00	0.4576	1	3.4	228	Hecale	F	PF	0.142	37	119	0.0755556	0.175385
HL7	13	2022-07-08	FALSE	5	5340	11:01:00	0.459	3	44.5	1201	11:13:00	0.4674	0	45	117	FALSE	FALSE	-0.602983	-0.855495	0.4632	1.5	44.75	659	11:13:00	0.4674	0	45	117	Hecale	F	PF	0.182	40	119	1	0.09
DL35	1	2022-07-08	TRUE	5	5340	11:05:00	0.4618	1	2.84	270	11:15:00	0.4688	1	1.94	68	FALSE	FALSE	-0.602983	-0.855495	0.4653	1	2.39	169	11:05:00	0.4618	1	2.84	270	Dryas	F	PD	0.247	42	35	0.0631111	0.207692
DL34	1	2022-07-08	TRUE	5	5340	11:07:00	0.4632	1	0.91	36	11:17:00	0.4701	1	1.03	68	FALSE	FALSE	-0.602983	-0.855495	0.46665	1	0.97	52	11:17:00	0.4701	1	1.03	68	Dryas	F	PD	0.181	40	29	0.0228889	0.0523077
DL23	3	2022-07-08	TRUE	5	14080	11:28:00	0.4778	4	28.86	905	11:47:00	0.491	0	45	885	FALSE	FALSE	0.351525	-0.855495	0.4844	2	36.93	895	11:47:00	0.491	0	45	885	Dryas	M	PD	0.185	40	32	1	0.680769
DL24	3	2022-07-08	TRUE	5	14080	11:30:00	0.4792	1	7.42	2	11:53:00	0.4951	1	12.62	722	FALSE	FALSE	0.351525	-0.855495	0.48715	1	10.02	362	11:53:00	0.4951	1	12.62	722	Dryas	M	PF	0.2	43	48	0.280444	0.555385
HL72	1	2022-07-08	TRUE	5	14080	11:32:00	0.4806	1	9.43	246	11:57:00	0.4979	1	18.59	1061	FALSE	FALSE	0.351525	-0.855495	0.48925	1	14.01	653.5	11:57:00	0.4979	1	18.59	1061	Hecale	M	PD	0.182	39	49	0.413111	0.816154
DL33	1	2022-07-08	TRUE	5	14080	11:35:00	0.4826	1	28	1184	11:58:00	0.4986	1	14.81	881	FALSE	FALSE	0.351525	-0.855495	0.4906	1	21.405	1032.5	11:35:00	0.4826	1	28	1184	Dryas	M	PF	0.26	43	27	0.622222	0.910769
HL71	1	2022-07-08	TRUE	5	14080	11:38:00	0.4847	1	2.28	170	11:59:00	0.4993	1	2.04	94	FALSE	FALSE	0.351525	-0.855495	0.492	1	2.16	132	11:38:00	0.4847	1	2.28	170	Hecale	M	PD	0.244	43	74	0.0506667	0.130769
HL70	1	2022-07-08	TRUE	5	14080	11:40:00	0.4861	1	7.34	0	12:01:00	0.5007	1	8.5	782	TRUE	FALSE	0.351525	-0.855495	0.4934	1	7.92	391	12:01:00	0.5007	1	8.5	782	Hecale	M	PF	0.217	42	19	0.188889	0.601538
DL32	1	2022-07-08	TRUE	5	14080	11:44:00	0.4889	1	13.53	1206	12:04:00	0.5028	1	4.13	85	TRUE	FALSE	0.351525	-0.855495	0.49585	1	8.83	645.5	11:44:00	0.4889	1	13.53	1206	Dryas	M	PF	0.154	42	29	0.300667	0.927692
HL63	5	2022-07-11	FALSE	5.7	5540	11:39:00	0.4854	1	18.5	712	11:47:00	0.491	1	7.28	671	FALSE	FALSE	-0.58114	-0.271894	0.4882	1	12.89	691.5	11:39:00	0.4854	1	18.5	712	Hecale	F	PD	0.236	45	63	0.411111	0.547692
HL74	1	2022-07-11	TRUE	5.7	5540	11:42:00	0.4875	1	1.79	112	11:50:00	0.4931	1	2.11	0	FALSE	FALSE	-0.58114	-0.271894	0.4903	1	1.95	56	11:50:00	0.4931	1	2.11	0	Hecale	F	PF	0.249	44	35	0.0468889	0
HL75	1	2022-07-11	TRUE	5.7	5540	11:45:00	0.4896	1	2.14	51	11:52:00	0.4944	1	2.74	74	FALSE	FALSE	-0.58114	-0.271894	0.492	1	2.44	62.5	11:52:00	0.4944	1	2.74	74	Hecale	F	PD	0.176	41	40	0.0608889	0.0569231
HL62	5	2022-07-11	TRUE	6	18250	12:05:00	0.5035	1	5.25	405	12:10:00	0.5069	1	5.29	366	FALSE	FALSE	0.806937	-0.0217792	0.5052	1	5.27	385.5	12:10:00	0.5069	1	5.29	366	Hecale	M	PD	0.225	43	65	0.117556	0.281538
HL77	1	2022-07-11	TRUE	6	18250	12:07:00	0.5049	1	28.03	731	12:13:00	0.509	1	28.94	1275	FALSE	FALSE	0.806937	-0.0217792	0.50695	1	28.485	1003	12:13:00	0.509	1	28.94	1275	Hecale	M	PF	0.235	44	66	0.643111	0.980769
HL45	11	2022-07-13	FALSE	6.9	10690	11:53:00	0.4951	1	16.95	920	12:04:00	0.5028	1	32.26	1054	FALSE	FALSE	-0.0187015	0.728565	0.49895	1	24.605	987	12:04:00	0.5028	1	32.26	1054	Hecale	F	PD	0.248	45	106	0.716889	0.810769
HL24	13	2022-07-15	FALSE	5.1	7540	11:08:00	0.4639	1	2.02	152	11:16:00	0.4694	1	1.38	63	FALSE	FALSE	-0.362717	-0.772124	0.46665	1	1.7	107.5	11:08:00	0.4639	1	2.02	152	Hecale	F	PF	0.166	40	112	0.0448889	0.116923
DL37	1	2022-07-15	TRUE	5.1	7540	11:10:00	0.4653	1	19.7	126	11:28:00	0.4778	1	45	320	FALSE	FALSE	-0.362717	-0.772124	0.47155	1	32.35	223	11:28:00	0.4778	1	45	320	Dryas	M	PD	0.205	41	22	1	0.246154
DL18	5	2022-07-15	FALSE	5.1	7540	11:13:00	0.4674	1	2.38	90	11:31:00	0.4799	1	3.28	47	TRUE	FALSE	-0.362717	-0.772124	0.47365	1	2.83	68.5	11:31:00	0.4799	1	3.28	47	Dryas	M	PD	0.186	43	50	0.0728889	0.0361538
HL21	13	2022-07-15	FALSE	5.3	2330	11:22:00	0.4736	1	18.09	1268	11:33:00	0.4813	1	14.77	1154	TRUE	FALSE	-0.931709	-0.60538	0.47745	1	16.43	1211	11:22:00	0.4736	1	18.09	1268	Hecale	M	PF	0.247	46	96	0.402	0.975385
DL38	1	2022-07-15	TRUE	5.3	2330	11:23:00	0.4743	1	2.78	0	11:38:00	0.4847	1	1.55	0	TRUE	FALSE	-0.931709	-0.60538	0.4795	1	2.165	0	11:23:00	0.4743	1	2.78	0	Dryas	M	PD	0.133	38	9	0.0617778	0
HL60	7	2022-07-18	FALSE	6	30200	11:47:00	0.491	1	9.42	566	11:55:00	0.4965	0	45	955	FALSE	FALSE	2.11201	-0.0217792	0.49375	0.5	27.21	760.5	11:55:00	0.4965	0	45	955	Hecale	F	PF	0.238	45	71	1	0.734615
DL40	1	2022-07-18	TRUE	6	30200	11:48:00	0.4917	1	1.66	39	11:57:00	0.4979	1	2.49	170	FALSE	FALSE	2.11201	-0.0217792	0.4948	1	2.075	104.5	11:57:00	0.4979	1	2.49	170	Dryas	F	PD	0.164	40	22	0.0553333	0.130769
DL43	1	2022-07-28	TRUE	6	30200	11:51:00	0.4938	1	13.03	700	11:59:00	0.4993	1	1.74	89	FALSE	FALSE	2.11201	-0.0217792	0.49655	1	7.385	394.5	11:51:00	0.4938	1	13.03	700	Dryas	F	PF	0.206	42	29	0.289556	0.538462
DL41	1	2022-07-18	TRUE	7	4660	12:11:00	0.5076	1	40.03	38	12:16:00	0.5111	1	26.53	1300	FALSE	FALSE	-0.677246	0.811937	0.50935	1	33.28	669	12:11:00	0.5076	1	40.03	38	Dryas	M	PF	0.184	37	28	0.889556	0.0292308
DL42	1	2022-07-18	TRUE	7	4660	12:14:00	0.5097	0	45	1208	12:19:00	0.5132	1	35.73	1300	FALSE	FALSE	-0.677246	0.811937	0.51145	0.5	40.365	1254	12:14:00	0.5097	0	45	1208	Dryas	M	PF	0.16	40	35	1	0.929231
HL68	3	2022-07-20	TRUE	4.5	9110	10:29:00	0.4368	1	7.19	507	10:36:00	0.4417	1	25.45	1113	FALSE	FALSE	-0.191255	-1.27235	0.43925	1	16.32	810	10:36:00	0.4417	1	25.45	1113	Hecale	F	PD	0.299	46	28	0.565556	0.856154
HL69	3	2022-07-20	TRUE	4.5	9110	10:32:00	0.4389	1	18.97	1250	10:38:00	0.4431	1	25.75	1150	FALSE	FALSE	-0.191255	-1.27235	0.441	1	22.36	1200	10:38:00	0.4431	1	25.75	1150	Hecale	F	PD	0.278	43	48	0.572222	0.884615
DL44	1	2022-07-20	TRUE	4.5	9110	10:34:00	0.4403	1	2.42	17	10:41:00	0.4451	1	1.29	14	FALSE	FALSE	-0.191255	-1.27235	0.4427	1	1.855	15.5	10:34:00	0.4403	1	2.42	17	Dryas	F	PD	0.085	31	29	0.0537778	0.0130769
HL67	3	2022-07-20	TRUE	4.9	9850	10:54:00	0.4542	1	3.5	114	11:07:00	0.4632	1	4.75	292	FALSE	FALSE	-0.110439	-0.938867	0.4587	1	4.125	203	11:07:00	0.4632	1	4.75	292	Hecale	M	PF	0.265	43	40	0.105556	0.224615
DL27	3	2022-07-20	FALSE	4.9	9850	10:56:00	0.4556	1	2.41	105	11:10:00	0.4653	3	7.77	270	FALSE	FALSE	-0.110439	-0.938867	0.46045	2	5.09	187.5	11:10:00	0.4653	3	7.77	270	Dryas	M	PF	0.189	42	24	0.172667	0.207692
DL30	3	2022-07-20	FALSE	4.9	9850	10:59:00	0.4576	3	20.79	77	11:14:00	0.4681	3	38.98	374	FALSE	FALSE	-0.110439	-0.938867	0.46285	3	29.885	225.5	11:14:00	0.4681	3	38.98	374	Dryas	M	PD	0.193	42	22	0.866222	0.287692
DL22	5	2022-07-20	FALSE	4.9	9850	11:02:00	0.4597	1	3.92	102	11:16:00	0.4694	2	25.71	275	FALSE	FALSE	-0.110439	-0.938867	0.46455	1.5	14.815	188.5	11:16:00	0.4694	2	25.71	275	Dryas	M	PF	0.177	40	41	0.571333	0.211538
DL29	3	2022-07-20	FALSE	4.9	9850	11:03:00	0.4604	3	7.3	252	11:18:00	0.4708	2	43	826	FALSE	FALSE	-0.110439	-0.938867	0.4656	2.5	25.15	539	11:18:00	0.4708	2	43	826	Dryas	M	PD	0.188	42	29	0.955556	0.635385
DL35	3	2022-07-22	FALSE	6	7220	11:30:00	0.4792	1	1.75	54	11:43:00	0.4882	1	1.89	55	FALSE	FALSE	-0.397665	-0.0217792	0.4837	1	1.82	54.5	11:43:00	0.4882	1	1.89	55	Dryas	F	PD	0.247	42	35	0.042	0.0423077
HL79	1	2022-07-22	TRUE	6	7220	11:33:00	0.4813	0	45	177	11:45:00	0.4896	1	10.53	40	FALSE	FALSE	-0.397665	-0.0217792	0.48545	0.5	27.765	108.5	11:33:00	0.4813	0	45	177	Hecale	F	PF	0.224	44	115	1	0.136154
HL7	15	2022-07-22	FALSE	6	7220	11:36:00	0.4833	1	21.81	59	11:49:00	0.4924	1	11.46	110	FALSE	FALSE	-0.397665	-0.0217792	0.48785	1	16.635	84.5	11:36:00	0.4833	1	21.81	59	Hecale	F	PF	0.182	40	119	0.484667	0.0453846
HL81	1	2022-07-22	TRUE	6	7220	11:38:00	0.4847	1	3.85	109	11:53:00	0.4951	1	2.29	46	TRUE	FALSE	-0.397665	-0.0217792	0.4899	1	3.07	77.5	11:38:00	0.4847	1	3.85	109	Hecale	F	PD	0.208	42	75	0.0855556	0.0838462
DL34	3	2022-07-22	FALSE	6	7220	11:40:00	0.4861	1	2.98	77	11:51:00	0.4938	1	1.78	26	TRUE	FALSE	-0.397665	-0.0217792	0.48995	1	2.38	51.5	11:40:00	0.4861	1	2.98	77	Dryas	F	PD	0.181	40	29	0.0662222	0.0592308
HL80	1	2022-07-22	TRUE	5.9	1608	12:07:00	0.5049	1	1.43	0	12:35:00	0.5243	1	1.65	95	TRUE	FALSE	-1.01056	-0.105151	0.5146	1	1.54	47.5	12:35:00	0.5243	1	1.65	95	Hecale	M	PD	0.197	43	40	0.0366667	0.0730769
DL33	3	2022-07-22	TRUE	5.9	1608	12:09:00	0.5063	2	7.81	90	12:37:00	0.5257	1	8.38	127	TRUE	FALSE	-1.01056	-0.105151	0.516	1.5	8.095	108.5	12:37:00	0.5257	1	8.38	127	Dryas	M	PF	0.26	43	27	0.186222	0.0976923
HL71	3	2022-07-22	TRUE	5.9	1608	12:12:00	0.5083	1	3.25	60	12:39:00	0.5271	1	1.19	0	TRUE	FALSE	-1.01056	-0.105151	0.5177	1	2.22	30	12:12:00	0.5083	1	3.25	60	Hecale	M	PD	0.244	43	74	0.0722222	0.0461538
DL32	3	2022-07-22	TRUE	5.9	1608	12:26:00	0.5181	1	2.56	75	12:42:00	0.5292	1	2.54	119	TRUE	FALSE	-1.01056	-0.105151	0.52365	1	2.55	97	12:26:00	0.5181	1	2.56	75	Dryas	M	PF	0.154	42	29	0.0568889	0.0576923
HL72	3	2022-07-22	TRUE	5.9	1608	12:28:00	0.5194	1	24.67	222	12:48:00	0.5333	1	38.45	144	TRUE	FALSE	-1.01056	-0.105151	0.52635	1	31.56	183	12:48:00	0.5333	1	38.45	144	Hecale	M	PD	0.182	39	49	0.854444	0.110769
DL24	5	2022-07-22	TRUE	5.9	1608	12:30:00	0.5208	1	2.63	56	12:50:00	0.5347	1	1.27	0	TRUE	FALSE	-1.01056	-0.105151	0.52775	1	1.95	28	12:30:00	0.5208	1	2.63	56	Dryas	M	PF	0.2	43	48	0.0584444	0.0430769
HL62	7	2022-07-25	TRUE	5	15590	12:21:00	0.5146	1	10.05	800	11:34:00	0.4819	1	2.02	36	FALSE	FALSE	0.516434	-0.855495	0.49825	1	6.035	418	12:21:00	0.5146	1	10.05	800	Hecale	M	PD	0.225	43	65	0.223333	0.615385
HL75	3	2022-07-25	TRUE	5	15590	12:23:00	0.516	1	36.83	915	11:36:00	0.4833	1	34.67	1154	FALSE	FALSE	0.516434	-0.855495	0.49965	1	35.75	1034.5	12:23:00	0.516	1	36.83	915	Hecale	F	PD	0.176	41	40	0.818444	0.703846
HL77	3	2022-07-25	TRUE	5	15590	12:27:00	0.5188	1	26.23	1126	11:40:00	0.4861	1	15.88	1271	FALSE	FALSE	0.516434	-0.855495	0.50245	1	21.055	1198.5	12:27:00	0.5188	1	26.23	1126	Hecale	M	PF	0.235	44	66	0.582889	0.866154
HL63	7	2022-07-25	FALSE	5	15590	11:31:00	0.4799	1	4.44	108	11:42:00	0.4875	1	8	701	FALSE	FALSE	0.516434	-0.855495	0.4837	1	6.22	404.5	11:42:00	0.4875	1	8	701	Hecale	F	PD	0.236	45	63	0.177778	0.539231
HL74	3	2022-07-25	TRUE	5	15590	11:33:00	0.4813	1	1.75	112	11:48:00	0.4917	1	2.5	94	FALSE	FALSE	0.516434	-0.855495	0.4865	1	2.125	103	11:48:00	0.4917	1	2.5	94	Hecale	F	PF	0.249	44	35	0.0555556	0.0723077
HL45	13	2022-07-27	FALSE	5.2	1950	10:14:00	0.4264	1	10.4	143	10:21:00	0.4313	1	3.08	80	FALSE	FALSE	-0.973209	-0.688752	0.42885	1	6.74	111.5	10:14:00	0.4264	1	10.4	143	Hecale	F	PD	0.248	45	106	0.231111	0.11
HL24	15	2022-07-29	FALSE	6	32100	11:15:00	0.4688	1	2.05	45	11:20:00	0.4722	1	0.76	1300	FALSE	FALSE	2.31951	-0.0217792	0.4705	1	1.405	672.5	11:15:00	0.4688	1	2.05	45	Hecale	F	PF	0.166	40	112	0.0455556	0.0346154
DL37	3	2022-07-29	TRUE	6	32100	11:17:00	0.4701	1	1.78	19	11:23:00	0.4743	1	2.46	75	FALSE	FALSE	2.31951	-0.0217792	0.4722	1	2.12	47	11:23:00	0.4743	1	2.46	75	Dryas	M	PD	0.205	41	22	0.0546667	0.0576923
DL40	3	2022-08-01	FALSE	4.9	19110	10:57:00	0.4563	1	2.43	124	11:06:00	0.4625	1	1.44	30	FALSE	FALSE	0.900859	-0.938867	0.4594	1	1.935	77	10:57:00	0.4563	1	2.43	124	Dryas	F	PD	0.164	40	22	0.054	0.0953846
DL43	3	2022-08-01	FALSE	4.9	19110	10:58:00	0.4569	3	21.08	1170	11:09:00	0.4646	1	3.64	375	FALSE	FALSE	0.900859	-0.938867	0.46075	2	12.36	772.5	10:58:00	0.4569	3	21.08	1170	Dryas	F	PF	0.206	42	29	0.468444	0.9
HL60	9	2022-08-01	FALSE	4.9	19110	11:02:00	0.4597	5	36.52	1266	11:10:00	0.4653	1	4.72	523	FALSE	FALSE	0.900859	-0.938867	0.4625	3	20.62	894.5	11:02:00	0.4597	5	36.52	1266	Hecale	F	PF	0.238	45	71	0.811556	0.973846
DL41	3	2022-08-01	TRUE	4.9	19110	11:21:00	0.4729	1	12.69	286	11:27:00	0.4771	1	1.73	35	FALSE	FALSE	0.900859	-0.938867	0.475	1	7.21	160.5	11:21:00	0.4729	1	12.69	286	Dryas	M	PF	0.184	37	28	0.282	0.22
DL42	3	2022-08-01	TRUE	4.9	19110	11:24:00	0.475	0	45	666	11:29:00	0.4785	0	45	567	FALSE	FALSE	0.900859	-0.938867	0.47675	0	45	616.5	11:24:00	0.475	0	45	666	Dryas	M	PF	0.16	40	35	1	0.512308
DL44	3	2022-08-03	TRUE	4.6	1156	10:36:00	0.4417	1	1.39	89	10:46:00	0.4486	1	1.51	91	FALSE	FALSE	-1.05992	-1.18898	0.44515	1	1.45	90	10:46:00	0.4486	1	1.51	91	Dryas	F	PD	0.085	31	29	0.0335556	0.07
HL69	5	2022-08-03	FALSE	4.6	1156	10:37:00	0.4424	1	3.81	0	10:49:00	0.4507	1	1.73	40	FALSE	FALSE	-1.05992	-1.18898	0.44655	1	2.77	20	10:37:00	0.4424	1	3.81	0	Hecale	F	PD	0.278	43	48	0.0846667	0
HL67	5	2022-08-03	TRUE	4.6	1156	10:39:00	0.4438	1	2.89	94	10:51:00	0.4521	1	15.35	1095	FALSE	FALSE	-1.05992	-1.18898	0.44795	1	9.12	594.5	10:51:00	0.4521	1	15.35	1095	Hecale	M	PF	0.265	43	40	0.341111	0.842308
HL66	5	2022-08-03	TRUE	4.6	1156	10:44:00	0.4472	1	1.08	67	10:53:00	0.4535	1	2.84	216	FALSE	FALSE	-1.05992	-1.18898	0.45035	1	1.96	141.5	10:53:00	0.4535	1	2.84	216	Hecale	F	PF	0.175	39	44	0.0631111	0.166154
HL81	3	2022-08-05	TRUE	5	3390	11:47:00	0.491	1	2.01	29	11:53:00	0.4951	1	5.82	139	FALSE	FALSE	-0.815945	-0.855495	0.49305	1	3.915	84	11:53:00	0.4951	1	5.82	139	Hecale	F	PD	0.208	42	75	0.129333	0.106923
HL79	3	2022-08-05	TRUE	5	3390	11:49:00	0.4924	1	21.78	653	11:55:00	0.4965	1	5.07	55	FALSE	FALSE	-0.815945	-0.855495	0.49445	1	13.425	354	11:49:00	0.4924	1	21.78	653	Hecale	F	PF	0.224	44	115	0.484	0.502308
HL72	5	2022-08-05	TRUE	5	3030	12:05:00	0.5035	1	9.02	213	12:11:00	0.5076	1	6.87	280	FALSE	FALSE	-0.855261	-0.855495	0.50555	1	7.945	246.5	12:05:00	0.5035	1	9.02	213	Hecale	M	PD	0.182	39	49	0.200444	0.163846
HL71	5	2022-08-05	TRUE	5	3030	12:08:00	0.5056	1	3.16	120	12:13:00	0.509	2	30.2	833	FALSE	FALSE	-0.855261	-0.855495	0.5073	1.5	16.68	476.5	12:13:00	0.509	2	30.2	833	Hecale	M	PD	0.244	43	74	0.671111	0.640769
HL80	3	2022-08-05	TRUE	5	3030	12:09:00	0.5063	1	1.96	109	12:15:00	0.5104	1	1.67	90	FALSE	FALSE	-0.855261	-0.855495	0.50835	1	1.815	99.5	12:09:00	0.5063	1	1.96	109	Hecale	M	PD	0.197	43	40	0.0435556	0.0838462
HL77	5	2022-08-08	TRUE	6	4410	11:19:00	0.4715	0	45	156	11:29:00	0.4785	1	41.14	285	FALSE	FALSE	-0.704549	-0.0217792	0.475	0.5	43.07	220.5	11:19:00	0.4715	0	45	156	Hecale	M	PF	0.235	44	66	1	0.12
HL62	9	2022-08-08	FALSE	6	4410	11:23:00	0.4743	1	1.75	50	11:33:00	0.4813	1	4.25	143	FALSE	FALSE	-0.704549	-0.0217792	0.4778	1	3	96.5	11:33:00	0.4813	1	4.25	143	Hecale	M	PD	0.225	43	65	0.0944444	0.11
HL75	5	2022-08-08	FALSE	6	4410	11:25:00	0.4757	1	23.78	1093	11:37:00	0.484	0	45	1169	FALSE	FALSE	-0.704549	-0.0217792	0.47985	0.5	34.39	1131	11:37:00	0.484	0	45	1169	Hecale	F	PD	0.176	41	40	1	0.899231
HL83	1	2022-08-12	TRUE	5	4680	11:17:00	0.4701	1	2.48	0	11:27:00	0.4771	1	3.22	54	FALSE	FALSE	-0.675062	-0.855495	0.4736	1	2.85	27	11:27:00	0.4771	1	3.22	54	Hecale	M	PF	0.22	43	56	0.0715556	0.0415385
HL82	1	2022-08-12	TRUE	5	4680	11:22:00	0.4736	1	5.15	44	11:30:00	0.4792	1	1.94	70	FALSE	FALSE	-0.675062	-0.855495	0.4764	1	3.545	57	11:22:00	0.4736	1	5.15	44	Hecale	F	PF	0.221	43	52	0.114444	0.0338462
HL84	1	2022-08-12	TRUE	5	4680	11:24:00	0.475	1	4.74	67	11:32:00	0.4806	1	24.14	110	FALSE	FALSE	-0.675062	-0.855495	0.4778	1	14.44	88.5	11:32:00	0.4806	1	24.14	110	Hecale	F	PD	0.126	36	43	0.536444	0.0846154
HL88	1	2022-08-15	TRUE	6	3070	11:05:00	0.4618	1	3.67	47	11:16:00	0.4694	1	4.49	90	TRUE	FALSE	-0.850892	-0.0217792	0.4656	1	4.08	68.5	11:16:00	0.4694	1	4.49	90	Hecale	F	PF	0.129	35	53	0.0997778	0.0692308
HL85	1	2022-08-15	TRUE	6	3070	11:07:00	0.4632	1	1.18	40	11:19:00	0.4715	1	14.36	175	TRUE	FALSE	-0.850892	-0.0217792	0.46735	1	7.77	107.5	11:19:00	0.4715	1	14.36	175	Hecale	F	PF	0.168	40	47	0.319111	0.134615
HL90	1	2022-08-15	TRUE	6.4	4570	11:27:00	0.4771	1	40.31	388	11:42:00	0.4875	1	27.39	1300	FALSE	FALSE	-0.687075	0.311707	0.4823	1	33.85	844	11:27:00	0.4771	1	40.31	388	Hecale	M	PD	0.136	39	15	0.895778	0.298462
HL87	1	2022-08-15	TRUE	6.4	4570	11:31:00	0.4799	1	13.92	290	11:55:00	0.4965	1	4.57	177	FALSE	FALSE	-0.687075	0.311707	0.4882	1	9.245	233.5	11:31:00	0.4799	1	13.92	290	Hecale	M	PF	0.13	36	64	0.309333	0.223077
HL86	1	2022-08-15	TRUE	6.4	4570	11:34:00	0.4819	1	10.16	289	11:47:00	0.491	1	4	127	FALSE	FALSE	-0.687075	0.311707	0.48645	1	7.08	208	11:34:00	0.4819	1	10.16	289	Hecale	M	PF	0.228	45	83	0.225778	0.222308
HL89	1	2022-08-15	TRUE	6.4	4570	11:37:00	0.484	1	1.52	22	11:50:00	0.4931	1	13.58	223	FALSE	FALSE	-0.687075	0.311707	0.48855	1	7.55	122.5	11:50:00	0.4931	1	13.58	223	Hecale	M	PF	0.161	35	37	0.301778	0.171538
DL42	5	2022-08-15	FALSE	6.4	4570	11:39:00	0.4854	2	4.59	5	11:53:00	0.4951	1	6.37	38	FALSE	FALSE	-0.687075	0.311707	0.49025	1.5	5.48	21.5	11:53:00	0.4951	1	6.37	38	Dryas	M	PF	0.16	40	35	0.141556	0.0292308
HL93	1	2022-08-17	TRUE	7.4	5400	11:28:00	0.4778	0	45	1250	11:38:00	0.4847	1	12.52	800	FALSE	FALSE	-0.59643	1.14542	0.48125	0.5	28.76	1025	11:28:00	0.4778	0	45	1250	Hecale	F	PD	0.215	42	59	1	0.961538
HL91	1	2022-08-17	TRUE	7.4	5400	11:31:00	0.4799	1	14.91	1300	11:40:00	0.4861	1	16.33	1188	FALSE	FALSE	-0.59643	1.14542	0.483	1	15.62	1244	11:40:00	0.4861	1	16.33	1188	Hecale	M	PD	0.227	45	69	0.362889	0.913846
HL92	1	2022-08-17	TRUE	7.4	5400	11:33:00	0.4813	1	0.99	37	11:42:00	0.4875	1	14.98	1300	FALSE	FALSE	-0.59643	1.14542	0.4844	1	7.985	668.5	11:42:00	0.4875	1	14.98	1300	Hecale	M	PD	0.231	45	38	0.332889	1
HL71	7	2022-08-19	TRUE	4.6	9990	10:38:00	0.4431	2	7.11	586	10:49:00	0.4507	1	13.8	343	FALSE	FALSE	-0.0951495	-1.18898	0.4469	1.5	10.455	464.5	10:49:00	0.4507	1	13.8	343	Hecale	M	PD	0.244	43	74	0.306667	0.263846
HL79	5	2022-08-19	TRUE	4.6	9990	10:41:00	0.4451	1	11.85	1218	10:55:00	0.4549	1	16.53	1200	FALSE	FALSE	-0.0951495	-1.18898	0.45	1	14.19	1209	10:55:00	0.4549	1	16.53	1200	Hecale	F	PF	0.224	44	115	0.367333	0.923077
HL80	5	2022-08-19	FALSE	4.6	9990	10:44:00	0.4472	1	1.08	0	10:58:00	0.4569	1	9.45	746	FALSE	FALSE	-0.0951495	-1.18898	0.45205	1	5.265	373	10:58:00	0.4569	1	9.45	746	Hecale	M	PD	0.197	43	40	0.21	0.573846
HL81	5	2022-08-19	TRUE	4.6	9990	10:47:00	0.4493	1	17.91	814	11:01:00	0.459	1	17.75	982	FALSE	FALSE	-0.0951495	-1.18898	0.45415	1	17.83	898	10:47:00	0.4493	1	17.91	814	Hecale	F	PD	0.208	42	75	0.398	0.626154
HL77	7	2022-08-22	TRUE	6	6400	11:00:00	0.4583	1	35.17	397	11:09:00	0.4646	1	37.82	214	FALSE	FALSE	-0.487218	-0.0217792	0.46145	1	36.495	305.5	11:09:00	0.4646	1	37.82	214	Hecale	M	PF	0.235	44	66	0.840444	0.164615
HL83	3	2022-08-26	TRUE	6	5900	10:24:00	0.4333	1	2.17	112	10:31:00	0.4382	1	2.88	147	FALSE	FALSE	-0.541824	-0.0217792	0.43575	1	2.525	129.5	10:31:00	0.4382	1	2.88	147	Hecale	M	PF	0.22	43	56	0.064	0.113077
HL84	3	2022-08-26	FALSE	6	5900	10:26:00	0.4347	2	13.37	10	10:33:00	0.4396	1	9.22	136	FALSE	FALSE	-0.541824	-0.0217792	0.43715	1.5	11.295	73	10:26:00	0.4347	2	13.37	10	Hecale	F	PD	0.126	36	43	0.297111	0.00769231
HL82	3	2022-08-26	TRUE	6	5900	10:30:00	0.4375	1	37.36	255	10:37:00	0.4424	1	13.85	397	FALSE	FALSE	-0.541824	-0.0217792	0.43995	1	25.605	326	10:30:00	0.4375	1	37.36	255	Hecale	F	PF	0.221	43	52	0.830222	0.196154
HL89	3	2022-08-30	TRUE	5	3280	10:23:00	0.4326	1	2.22	77	10:37:00	0.4424	1	2.79	78	FALSE	FALSE	-0.827958	-0.855495	0.4375	1	2.505	77.5	10:37:00	0.4424	1	2.79	78	Hecale	M	PF	0.161	35	37	0.062	0.06
HL88	3	2022-08-30	TRUE	5	3280	10:25:00	0.434	1	4.94	89	10:42:00	0.4458	1	2.88	70	FALSE	FALSE	-0.827958	-0.855495	0.4399	1	3.91	79.5	10:25:00	0.434	1	4.94	89	Hecale	F	PF	0.129	35	53	0.109778	0.0684615
HL87	3	2022-08-30	TRUE	5	3280	10:27:00	0.4354	1	7.3	514	10:45:00	0.4479	1	35.13	1195	FALSE	FALSE	-0.827958	-0.855495	0.44165	1	21.215	854.5	10:45:00	0.4479	1	35.13	1195	Hecale	M	PF	0.13	36	64	0.780667	0.919231
HL86	3	2022-08-30	FALSE	5	3280	10:30:00	0.4375	1	2.59	46	10:47:00	0.4493	1	14.34	323	FALSE	FALSE	-0.827958	-0.855495	0.4434	1	8.465	184.5	10:47:00	0.4493	1	14.34	323	Hecale	M	PF	0.228	45	83	0.318667	0.248462
HL85	3	2022-08-30	TRUE	5	4050	10:36:00	0.4417	1	2.74	43	10:50:00	0.4514	1	16.64	117	FALSE	FALSE	-0.743865	-0.855495	0.44655	1	9.69	80	10:50:00	0.4514	1	16.64	117	Hecale	F	PF	0.168	40	47	0.369778	0.09
HL91	3	2022-08-31	TRUE	5.1	9630	10:07:00	0.4215	1	16.15	1205	10:16:00	0.4278	1	10.49	621	FALSE	FALSE	-0.134466	-0.772124	0.42465	1	13.32	913	10:07:00	0.4215	1	16.15	1205	Hecale	M	PD	0.227	45	69	0.358889	0.926923
HL92	3	2022-08-31	TRUE	5.1	9630	10:12:00	0.425	1	34.15	1300	10:18:00	0.4292	1	18.21	1300	FALSE	FALSE	-0.134466	-0.772124	0.4271	1	26.18	1300	10:12:00	0.425	1	34.15	1300	Hecale	M	PD	0.231	45	38	0.758889	1
HL93	3	2022-08-31	TRUE	5.1	9630	10:14:00	0.4264	1	42.14	1269	10:22:00	0.4319	1	24.07	1300	FALSE	FALSE	-0.134466	-0.772124	0.42915	1	33.105	1284.5	10:14:00	0.4264	1	42.14	1269	Hecale	F	PD	0.215	42	59	0.936444	0.976154
HL81	7	2022-09-02	FALSE	5.7	5150	10:45:00	0.4479	1	5.16	123	11:12:00	0.4667	1	2.7	96	FALSE	FALSE	-0.623733	-0.271894	0.4573	1	3.93	109.5	10:45:00	0.4479	1	5.16	123	Hecale	F	PD	0.208	42	75	0.114667	0.0946154
HL71	9	2022-09-02	FALSE	5.7	5150	11:02:00	0.4597	1	17	1185	11:14:00	0.4681	4	27.96	0	FALSE	FALSE	-0.623733	-0.271894	0.4639	2.5	22.48	592.5	11:14:00	0.4681	4	27.96	0	Hecale	M	PD	0.244	43	74	0.621333	0
HL79	7	2022-09-02	FALSE	5.7	5150	11:08:00	0.4639	1	11.59	1265	11:16:00	0.4694	1	2.64	289	FALSE	FALSE	-0.623733	-0.271894	0.46665	1	7.115	777	11:08:00	0.4639	1	11.59	1265	Hecale	F	PF	0.224	44	115	0.257556	0.973077
HL77	9	2022-09-05	FALSE	5.5	9320	10:31:00	0.4382	1	28.04	1300	10:37:00	0.4424	1	20.56	1148	FALSE	FALSE	-0.168321	-0.438637	0.4403	1	24.3	1224	10:31:00	0.4382	1	28.04	1300	Hecale	M	PF	0.235	44	66	0.623111	1
DL51	1	2022-09-07	TRUE	6	2510	11:45:00	0.4896	1	1.27	77	12:24:00	0.5167	0	45	805	FALSE	FALSE	-0.912051	-0.0217792	0.50315	0.5	23.135	441	12:24:00	0.5167	0	45	805	Dryas	M	PD	0.14	38	22	1	0.619231
DL46	1	2022-09-07	TRUE	6	2510	11:49:00	0.4924	1	1.97	52	12:27:00	0.5188	1	2.94	79	FALSE	FALSE	-0.912051	-0.0217792	0.5056	1	2.455	65.5	12:27:00	0.5188	1	2.94	79	Dryas	M	PF	0.169	40	22	0.0653333	0.0607692
DL48	1	2022-09-07	TRUE	6	2510	11:52:00	0.4944	1	9.32	183	12:30:00	0.5208	1	9.14	199	TRUE	FALSE	-0.912051	-0.0217792	0.5076	1	9.23	191	11:52:00	0.4944	1	9.32	183	Dryas	M	PF	0.123	38	21	0.207111	0.140769
DL52	1	2022-09-07	TRUE	6	2510	11:54:00	0.4958	1	19.71	355	12:34:00	0.5236	1	16.82	368	TRUE	FALSE	-0.912051	-0.0217792	0.5097	1	18.265	361.5	11:54:00	0.4958	1	19.71	355	Dryas	M	PD	0.118	37	22	0.438	0.273077
DL49	1	2022-09-07	TRUE	6	2510	11:59:00	0.4993	1	1.5	44	12:10:00	0.5069	2	14.53	129	FALSE	FALSE	-0.912051	-0.0217792	0.5031	1.5	8.015	86.5	12:10:00	0.5069	2	14.53	129	Dryas	F	PF	0.246	44	22	0.322889	0.0992308
DL47	1	2022-09-07	TRUE	6	2510	12:01:00	0.5007	1	2.75	112	12:08:00	0.5056	1	1.38	0	FALSE	FALSE	-0.912051	-0.0217792	0.50315	1	2.065	56	12:01:00	0.5007	1	2.75	112	Dryas	F	PF	0.115	34	8	0.0611111	0.0861538
DL45	1	2022-09-07	TRUE	6	2510	12:05:00	0.5035	2	32.21	189	12:42:00	0.5292	1	13.33	384	TRUE	FALSE	-0.912051	-0.0217792	0.51635	1.5	22.77	286.5	12:05:00	0.5035	2	32.21	189	Dryas	M	PF	0.143	39	22	0.715778	0.145385
DL50	1	2022-09-07	TRUE	6	2510	12:18:00	0.5125	3	33.28	591	12:39:00	0.5271	3	35.22	356	TRUE	FALSE	-0.912051	-0.0217792	0.5198	3	34.25	473.5	12:39:00	0.5271	3	35.22	356	Dryas	M	PD	0.287	47	38	0.782667	0.273846
HL82	5	2022-09-09	FALSE	7.2	28200	11:17:00	0.4701	1	9.78	366	11:33:00	0.4813	1	4.18	18	FALSE	FALSE	1.89359	0.97868	0.4757	1	6.98	192	11:17:00	0.4701	1	9.78	366	Hecale	F	PF	0.221	43	52	0.217333	0.281538
HL83	5	2022-09-09	FALSE	7.2	28200	11:21:00	0.4729	1	1.18	45	11:36:00	0.4833	1	4.99	361	FALSE	FALSE	1.89359	0.97868	0.4781	1	3.085	203	11:36:00	0.4833	1	4.99	361	Hecale	M	PF	0.22	43	56	0.110889	0.277692
HL84	5	2022-09-09	FALSE	7.2	28200	11:24:00	0.475	4	4.32	115	11:38:00	0.4847	2	4.13	48	FALSE	FALSE	1.89359	0.97868	0.47985	3	4.225	81.5	11:24:00	0.475	4	4.32	115	Hecale	F	PD	0.126	36	43	0.096	0.0884615
DL55	1	2022-09-09	TRUE	7.2	28200	11:27:00	0.4771	1	9.79	1129	11:43:00	0.4882	1	9.6	453	FALSE	FALSE	1.89359	0.97868	0.48265	1	9.695	791	11:27:00	0.4771	1	9.79	1129	Dryas	M	PD	0.089	35	17	0.217556	0.868462
DL54	1	2022-09-09	TRUE	7.2	28200	11:30:00	0.4792	1	31.35	1256	11:46:00	0.4903	1	27.7	1239	FALSE	FALSE	1.89359	0.97868	0.48475	1	29.525	1247.5	11:30:00	0.4792	1	31.35	1256	Dryas	F	PF	0.186	40	22	0.696667	0.966154
HL85	5	2022-09-12	FALSE	7.5	26100	11:32:00	0.4806	2	26.68	1080	11:52:00	0.4944	1	29.95	843	FALSE	FALSE	1.66425	1.2288	0.4875	1.5	28.315	961.5	11:52:00	0.4944	1	29.95	843	Hecale	F	PF	0.168	40	47	0.665556	0.648462
HL87	5	2022-09-12	TRUE	7.5	26100	11:37:00	0.484	1	10.62	1300	11:55:00	0.4965	1	5.18	128	FALSE	FALSE	1.66425	1.2288	0.49025	1	7.9	714	11:37:00	0.484	1	10.62	1300	Hecale	M	PF	0.13	36	64	0.236	1
HL89	5	2022-09-12	FALSE	7.5	26100	11:40:00	0.4861	1	1.65	108	11:58:00	0.4986	1	10.69	202	FALSE	FALSE	1.66425	1.2288	0.49235	1	6.17	155	11:58:00	0.4986	1	10.69	202	Hecale	M	PF	0.161	35	37	0.237556	0.155385
HL86	5	2022-09-12	FALSE	7.5	26100	11:42:00	0.4875	1	17.45	1177	12:01:00	0.5007	1	21.32	719	FALSE	FALSE	1.66425	1.2288	0.4941	1	19.385	948	12:01:00	0.5007	1	21.32	719	Hecale	M	PF	0.228	45	83	0.473778	0.553077
DL57	1	2022-09-12	TRUE	7.5	26100	11:45:00	0.4896	1	1.71	70	12:04:00	0.5028	1	35.83	204	FALSE	FALSE	1.66425	1.2288	0.4962	1	18.77	137	12:04:00	0.5028	1	35.83	204	Dryas	F	PD	0.102	33	24	0.796222	0.156923
DL56	1	2022-09-12	TRUE	7.5	26100	11:48:00	0.4917	1	40.87	445	12:06:00	0.5042	1	18.08	176	FALSE	FALSE	1.66425	1.2288	0.49795	1	29.475	310.5	11:48:00	0.4917	1	40.87	445	Dryas	M	PD	0.156	40	24	0.908222	0.342308
HL91	5	2022-09-14	TRUE	6.8	20300	10:48:00	0.45	1	1.1	75	11:00:00	0.4583	2	13.26	0	FALSE	FALSE	1.03082	0.645194	0.45415	1.5	7.18	37.5	11:00:00	0.4583	2	13.26	0	Hecale	M	PD	0.227	45	69	0.294667	0
HL93	5	2022-09-14	FALSE	6.8	20300	10:51:00	0.4521	1	14.92	1300	11:04:00	0.4611	1	11.84	1300	FALSE	FALSE	1.03082	0.645194	0.4566	1	13.38	1300	10:51:00	0.4521	1	14.92	1300	Hecale	F	PD	0.215	42	59	0.331556	1
HL92	5	2022-09-14	TRUE	6.8	20300	10:54:00	0.4542	1	11.56	26	11:06:00	0.4625	1	0.91	39	FALSE	FALSE	1.03082	0.645194	0.45835	1	6.235	32.5	10:54:00	0.4542	1	11.56	26	Hecale	M	PD	0.231	45	38	0.256889	0.02
DL58	1	2022-09-14	TRUE	6.8	20300	10:58:00	0.4569	1	1.59	36	11:09:00	0.4646	1	2.25	49	FALSE	FALSE	1.03082	0.645194	0.46075	1	1.92	42.5	11:09:00	0.4646	1	2.25	49	Dryas	M	PF	0.177	41	27	0.05	0.0376923
HL81	9	2022-09-16	FALSE	6	7670	11:19:00	0.4715	1	20.57	1198	11:30:00	0.4792	1	32.13	1153	FALSE	FALSE	-0.34852	-0.0217792	0.47535	1	26.35	1175.5	11:30:00	0.4792	1	32.13	1153	Hecale	F	PD	0.208	42	75	0.714	0.886923
HL79	9	2022-09-16	FALSE	6	7670	11:25:00	0.4757	2	22.55	997	11:51:00	0.4938	2	42.74	24	FALSE	FALSE	-0.34852	-0.0217792	0.48475	2	32.645	510.5	11:51:00	0.4938	2	42.74	24	Hecale	F	PF	0.224	44	115	0.949778	0.0184615
DL61	1	2022-09-19	TRUE	6	4240	11:02:00	0.4597	1	22.07	1265	11:31:00	0.4799	2	3	0	FALSE	FALSE	-0.723115	-0.0217792	0.4698	1.5	12.535	632.5	11:02:00	0.4597	1	22.07	1265	Dryas	M	PD	0.19	41	42	0.490444	0.973077
DL60	1	2022-09-19	TRUE	6	4240	11:14:00	0.4681	1	12.98	926	11:25:00	0.4757	7	44.5	1270	FALSE	FALSE	-0.723115	-0.0217792	0.4719	4	28.74	1098	11:25:00	0.4757	7	44.5	1270	Dryas	M	PF	0.202	43	27	0.988889	0.976923
DL49	3	2022-09-20	FALSE	6	15100	11:21:00	0.4729	1	1.58	64	11:30:00	0.4792	1	2.54	44	FALSE	TRUE	0.462921	-0.0217792	0.47605	1	2.06	54	11:30:00	0.4792	1	2.54	44	Dryas	F	PF	0.246	44	22	0.0564444	0.0338462
DL63	1	2022-09-20	TRUE	6	15100	11:27:00	0.4771	2	22.07	0	11:34:00	0.4819	2	30.09	1250	FALSE	TRUE	0.462921	-0.0217792	0.4795	2	26.08	625	11:34:00	0.4819	2	30.09	1250	Dryas	F	PD	0.139	37	27	0.668667	0.961538
DL46	3	2022-09-20	TRUE	6	15100	11:43:00	0.4882	1	6.17	156	11:57:00	0.4979	2	43.52	1300	FALSE	FALSE	0.462921	-0.0217792	0.49305	1.5	24.845	728	11:57:00	0.4979	2	43.52	1300	Dryas	M	PF	0.169	40	22	0.967111	1
DL50	3	2022-09-20	FALSE	6	15100	11:46:00	0.4903	1	2.86	173	11:55:00	0.4965	3	44	682	FALSE	FALSE	0.462921	-0.0217792	0.4934	2	23.43	427.5	11:55:00	0.4965	3	44	682	Dryas	M	PD	0.287	47	38	0.977778	0.524615
DL51	3	2022-09-20	TRUE	6	15100	11:48:00	0.4917	1	1.31	68	12:02:00	0.5014	2	3.89	895	FALSE	FALSE	0.462921	-0.0217792	0.49655	1.5	2.6	481.5	12:02:00	0.5014	2	3.89	895	Dryas	M	PD	0.14	38	22	0.0864444	0.688462
DL52	3	2022-09-20	TRUE	6	15100	11:52:00	0.4944	2	4.78	529	12:00:00	0.5	7	42.58	1300	FALSE	FALSE	0.462921	-0.0217792	0.4972	4.5	23.68	914.5	12:00:00	0.5	7	42.58	1300	Dryas	M	PD	0.118	37	22	0.946222	1
DL70	1	2022-09-23	TRUE	7	9500	12:07:00	0.5049	1	1.63	0	12:21:00	0.5146	1	1.78	103	FALSE	FALSE	-0.148663	0.811937	0.50975	1	1.705	51.5	12:21:00	0.5146	1	1.78	103	Dryas	F	PF	0.151	37	16	0.0395556	0.0792308
DL65	1	2022-09-23	TRUE	7	9500	12:10:00	0.5069	1	13.44	29	12:23:00	0.516	1	3.95	286	FALSE	FALSE	-0.148663	0.811937	0.51145	1	8.695	157.5	12:10:00	0.5069	1	13.44	29	Dryas	F	PD	0.132	37	22	0.298667	0.0223077
HL82	7	2022-09-23	FALSE	7	9500	12:13:00	0.509	1	6.37	46	12:24:00	0.5167	1	6.73	293	FALSE	FALSE	-0.148663	0.811937	0.51285	1	6.55	169.5	12:24:00	0.5167	1	6.73	293	Hecale	F	PF	0.221	43	52	0.149556	0.225385
DL54	3	2022-09-23	FALSE	7	9500	12:16:00	0.5111	1	1.99	58	12:27:00	0.5188	4	16.33	0	FALSE	FALSE	-0.148663	0.811937	0.51495	2.5	9.16	29	12:27:00	0.5188	4	16.33	0	Dryas	F	PF	0.186	40	22	0.362889	0
DL68	1	2022-09-23	TRUE	7	2120	12:39:00	0.5271	1	2.4	203	12:52:00	0.5361	1	10.42	45	FALSE	FALSE	-0.954643	0.811937	0.5316	1	6.41	124	12:52:00	0.5361	1	10.42	45	Dryas	M	PF	0.186	42	21	0.231556	0.0346154
DL66	1	2022-09-23	TRUE	7	2120	12:43:00	0.5299	1	4.53	40	13:02:00	0.5431	2	21.26	1262	FALSE	FALSE	-0.954643	0.811937	0.5365	1.5	12.895	651	13:02:00	0.5431	2	21.26	1262	Dryas	M	PD	0.164	46	21	0.472444	0.970769
DL67	1	2022-09-23	TRUE	7	2120	12:46:00	0.5319	1	11.42	1102	13:05:00	0.5451	1	16.69	1150	FALSE	FALSE	-0.954643	0.811937	0.5385	1	14.055	1126	13:05:00	0.5451	1	16.69	1150	Dryas	M	PD	0.2	42	7	0.370889	0.884615
DL69	1	2022-09-23	TRUE	7	2120	12:49:00	0.534	1	19.24	260	13:08:00	0.5472	3	23.56	987	FALSE	FALSE	-0.954643	0.811937	0.5406	2	21.4	623.5	13:08:00	0.5472	3	23.56	987	Dryas	M	PF	0.16	39	21	0.523556	0.759231
HL83	7	2022-09-23	FALSE	7	2120	12:53:00	0.5368	1	2.37	264	13:10:00	0.5486	2	5.81	628	FALSE	FALSE	-0.954643	0.811937	0.5427	1.5	4.09	446	13:10:00	0.5486	2	5.81	628	Hecale	M	PF	0.22	43	56	0.129111	0.483077
DL64	1	2022-09-23	TRUE	7	2120	12:56:00	0.5389	0	45	1232	13:12:00	0.55	1	33.51	524	FALSE	FALSE	-0.954643	0.811937	0.54445	0.5	39.255	878	12:56:00	0.5389	0	45	1232	Dryas	M	PF	0.159	40	20	1	0.947692
HL95	1	2022-09-26	TRUE	5	4810	11:17:00	0.4701	1	12.15	607	11:23:00	0.4743	1	33.77	1255	FALSE	TRUE	-0.660865	-0.855495	0.4722	1	22.96	931	11:23:00	0.4743	1	33.77	1255	Hecale	F	PF	0.113	34	22	0.750444	0.965385
DL57	3	2022-09-26	FALSE	5	4810	11:20:00	0.4722	1	1.85	0	11:26:00	0.4764	1	2.25	66	FALSE	TRUE	-0.660865	-0.855495	0.4743	1	2.05	33	11:26:00	0.4764	1	2.25	66	Dryas	F	PD	0.102	33	24	0.05	0.0507692
DL78	1	2022-09-26	FALSE	5	9580	11:33:00	0.4813	1	14.47	1212	11:53:00	0.4951	1	14.47	1160	FALSE	TRUE	-0.139926	-0.855495	0.4882	1	14.47	1186	11:33:00	0.4813	1	14.47	1212	Dryas	M	PD	0.206	43	20	0.321556	0.932308
DL72	1	2022-09-26	FALSE	5	9580	11:38:00	0.4847	1	1.62	36	11:56:00	0.4972	0	45	53	FALSE	TRUE	-0.139926	-0.855495	0.49095	0.5	23.31	44.5	11:56:00	0.4972	0	45	53	Dryas	M	PF	0.172	40	41	1	0.0407692
HL87	7	2022-09-26	TRUE	5	9580	11:40:00	0.4861	1	14.88	1300	11:58:00	0.4986	1	24.77	125	FALSE	TRUE	-0.139926	-0.855495	0.49235	1	19.825	712.5	11:58:00	0.4986	1	24.77	125	Hecale	M	PF	0.13	36	64	0.550444	0.0961538
HL96	1	2022-09-26	TRUE	5	9580	11:43:00	0.4882	1	10.12	410	12:00:00	0.5	1	1.22	38	FALSE	TRUE	-0.139926	-0.855495	0.4941	1	5.67	224	11:43:00	0.4882	1	10.12	410	Hecale	M	PF	0.156	38	48	0.224889	0.315385
DL56	3	2022-09-26	FALSE	5	9580	11:46:00	0.4903	1	3.73	0	12:03:00	0.5021	1	1.25	24	FALSE	TRUE	-0.139926	-0.855495	0.4962	1	2.49	12	11:46:00	0.4903	1	3.73	0	Dryas	M	PD	0.156	40	24	0.0828889	0
HL86	7	2022-09-26	FALSE	5	9580	11:48:00	0.4917	1	1.59	127	12:05:00	0.5035	1	41.14	1046	FALSE	TRUE	-0.139926	-0.855495	0.4976	1	21.365	586.5	12:05:00	0.5035	1	41.14	1046	Hecale	M	PF	0.228	45	83	0.914222	0.804615
HL97	1	2022-09-26	TRUE	5	9580	11:51:00	0.4938	1	1.91	107	12:07:00	0.5049	1	4.59	196	FALSE	TRUE	-0.139926	-0.855495	0.49935	1	3.25	151.5	12:07:00	0.5049	1	4.59	196	Hecale	M	PF	0.146	39	51	0.102	0.150769
DL73	1	2022-09-28	TRUE	4.5	9000	10:32:00	0.4389	1	9.2	282	10:39:00	0.4438	1	12.19	1250	FALSE	TRUE	-0.203269	-1.27235	0.44135	1	10.695	766	10:39:00	0.4438	1	12.19	1250	Dryas	F	PF	0.136	37	37	0.270889	0.961538
HL93	7	2022-09-28	FALSE	4.5	9000	10:36:00	0.4417	1	1.41	30	10:44:00	0.4472	1	8.91	602	FALSE	TRUE	-0.203269	-1.27235	0.44445	1	5.16	316	10:44:00	0.4472	1	8.91	602	Hecale	F	PD	0.215	42	59	0.198	0.463077
HL91	7	2022-09-28	FALSE	4.5	22300	10:57:00	0.4563	1	1.51	56	11:14:00	0.4681	1	1.8	28	FALSE	TRUE	1.24924	-1.27235	0.4622	1	1.655	42	11:14:00	0.4681	1	1.8	28	Hecale	M	PD	0.227	45	69	0.04	0.0215385
DL76	1	2022-09-28	FALSE	4.5	22300	11:00:00	0.4583	2	16.42	1238	11:17:00	0.4701	1	13.71	1219	FALSE	TRUE	1.24924	-1.27235	0.4642	1.5	15.065	1228.5	11:00:00	0.4583	2	16.42	1238	Dryas	M	PD	0.101	35	17	0.364889	0.952308
DL75	1	2022-09-28	TRUE	4.5	22300	11:04:00	0.4611	1	19.91	1170	11:21:00	0.4729	2	18.89	606	FALSE	TRUE	1.24924	-1.27235	0.467	1.5	19.4	888	11:04:00	0.4611	1	19.91	1170	Dryas	M	PD	0.123	36	35	0.442444	0.9
DL58	3	2022-09-28	FALSE	4.5	22300	11:08:00	0.4639	1	1.26	41	11:25:00	0.4757	1	1.64	47	FALSE	TRUE	1.24924	-1.27235	0.4698	1	1.45	44	11:25:00	0.4757	1	1.64	47	Dryas	M	PF	0.177	41	27	0.0364444	0.0361538
DL74	1	2022-09-28	TRUE	4.5	22300	11:11:00	0.466	3	14.79	42	11:28:00	0.4778	7	25.85	1220	FALSE	TRUE	1.24924	-1.27235	0.4719	5	20.32	631	11:28:00	0.4778	7	25.85	1220	Dryas	M	PF	0.095	30	10	0.574444	0.938462
HL79	11	2022-09-30	FALSE	6	16000	10:34:00	0.4403	1	17.3	1270	10:41:00	0.4451	1	3.05	232	FALSE	FALSE	0.561211	-0.0217792	0.4427	1	10.175	751	10:34:00	0.4403	1	17.3	1270	Hecale	F	PF	0.224	44	115	0.384444	0.976923
DL79	1	2022-09-30	TRUE	6	16000	10:37:00	0.4424	3	33.64	1023	10:45:00	0.4479	4	20.92	378	FALSE	FALSE	0.561211	-0.0217792	0.44515	3.5	27.28	700.5	10:37:00	0.4424	3	33.64	1023	Dryas	F	PD	0.18	40	15	0.747556	0.786923
DL77	1	2022-09-30	TRUE	6	15800	10:59:00	0.4576	1	2.23	42	11:21:00	0.4729	1	3.75	183	FALSE	FALSE	0.539369	-0.0217792	0.46525	1	2.99	112.5	11:21:00	0.4729	1	3.75	183	Dryas	M	PF	0.198	44	8	0.0833333	0.140769
DL84	1	2022-09-30	TRUE	6	15800	11:05:00	0.4618	1	4.38	365	11:24:00	0.475	1	3.83	358	FALSE	FALSE	0.539369	-0.0217792	0.4684	1	4.105	361.5	11:05:00	0.4618	1	4.38	365	Dryas	M	PF	0.14	39	42	0.0973333	0.280769
DL80	1	2022-09-30	TRUE	6	15800	11:08:00	0.4639	1	7.77	443	11:27:00	0.4771	1	1.18	57	FALSE	FALSE	0.539369	-0.0217792	0.4705	1	4.475	250	11:08:00	0.4639	1	7.77	443	Dryas	M	PF	0.195	42	34	0.172667	0.340769
DL81	1	2022-09-30	FALSE	6	15800	11:11:00	0.466	2	8.17	144	11:30:00	0.4792	0	45	36	FALSE	FALSE	0.539369	-0.0217792	0.4726	1	26.585	90	11:30:00	0.4792	0	45	36	Dryas	M	PD	0.125	38	16	1	0.0276923
DL85	1	2022-09-30	TRUE	6	15800	11:14:00	0.4681	1	1.07	52	11:34:00	0.4819	1	8.55	54	FALSE	FALSE	0.539369	-0.0217792	0.475	1	4.81	53	11:34:00	0.4819	1	8.55	54	Dryas	M	PD	0.165	40	33	0.19	0.0415385
DL86	1	2022-09-30	TRUE	6	15800	11:18:00	0.4708	1	5.94	453	11:36:00	0.4833	2	44.4	1252	FALSE	FALSE	0.539369	-0.0217792	0.47705	1.5	25.17	852.5	11:36:00	0.4833	2	44.4	1252	Dryas	M	PD	0.196	42	16	0.986667	0.963077
DL88	1	2022-10-03	TRUE	7	15500	10:05:00	0.4201	1	8.21	123	10:20:00	0.4306	1	40.14	1286	FALSE	TRUE	0.506605	0.811937	0.42535	1	24.175	704.5	10:20:00	0.4306	1	40.14	1286	Dryas	M	PD	0.183	42	11	0.892	0.989231
HL99	1	2022-10-03	TRUE	7	15500	10:10:00	0.4236	1	1.86	180	10:23:00	0.4326	1	1.22	21	FALSE	TRUE	0.506605	0.811937	0.4281	1	1.54	100.5	10:10:00	0.4236	1	1.86	180	Hecale	M	PF	0.131	38	44	0.0413333	0.138462
DL61	3	2022-10-03	TRUE	7	15500	10:12:00	0.425	1	3.59	495	10:25:00	0.434	1	3.82	259	FALSE	TRUE	0.506605	0.811937	0.4295	1	3.705	377	10:25:00	0.434	1	3.82	259	Dryas	M	PD	0.19	41	42	0.0848889	0.199231
DL60	3	2022-10-03	FALSE	7	15500	10:16:00	0.4278	2	6.06	25	10:27:00	0.4354	1	2.59	170	FALSE	TRUE	0.506605	0.811937	0.4316	1.5	4.325	97.5	10:16:00	0.4278	2	6.06	25	Dryas	M	PF	0.202	43	27	0.134667	0.0192308
DL89	1	2022-10-05	TRUE	9	6360	10:22:00	0.4319	1	5.58	398	10:32:00	0.4389	2	10.41	800	FALSE	FALSE	-0.491587	2.47937	0.4354	1.5	7.995	599	10:32:00	0.4389	2	10.41	800	Dryas	F	PF	0.141	39	32	0.231333	0.615385
DL92	1	2022-10-05	TRUE	9	6360	10:26:00	0.4347	3	25.85	49	10:35:00	0.441	1	2.86	134	FALSE	FALSE	-0.491587	2.47937	0.43785	2	14.355	91.5	10:26:00	0.4347	3	25.85	49	Dryas	F	PD	0.299	44	11	0.574444	0.0376923
DL63	3	2022-10-05	TRUE	9	6360	10:30:00	0.4375	2	23.58	125	10:38:00	0.4431	1	1.51	47	FALSE	FALSE	-0.491587	2.47937	0.4403	1.5	12.545	86	10:30:00	0.4375	2	23.58	125	Dryas	F	PD	0.139	37	27	0.524	0.0961538
DL90	1	2022-10-05	TRUE	9	7710	10:55:00	0.4549	1	1.98	30	11:08:00	0.4639	2	39.61	489	FALSE	FALSE	-0.344151	2.47937	0.4594	1.5	20.795	259.5	11:08:00	0.4639	2	39.61	489	Dryas	M	PF	0.135	40	32	0.880222	0.376154
DL69	3	2022-10-05	FALSE	9	7710	10:58:00	0.4569	1	3.11	65	11:12:00	0.4667	2	26.46	1263	FALSE	FALSE	-0.344151	2.47937	0.4618	1.5	14.785	664	11:12:00	0.4667	2	26.46	1263	Dryas	M	PF	0.16	39	21	0.588	0.971538
DL50	5	2022-10-05	FALSE	9	7710	11:02:00	0.4597	1	1.96	177	11:16:00	0.4694	1	6.41	88	FALSE	FALSE	-0.344151	2.47937	0.46455	1	4.185	132.5	11:16:00	0.4694	1	6.41	88	Dryas	M	PD	0.287	47	38	0.142444	0.0676923
DL91	1	2022-10-05	TRUE	9	7710	11:05:00	0.4618	1	3.41	52	11:18:00	0.4708	1	2.43	137	FALSE	FALSE	-0.344151	2.47937	0.4663	1	2.92	94.5	11:05:00	0.4618	1	3.41	52	Dryas	M	PD	0.134	39	36	0.0757778	0.04
DL96	1	2022-10-07	TRUE	8	1420	10:32:00	0.4389	1	3.3	170	11:45:00	0.4896	1	8.08	500	TRUE	FALSE	-1.03109	1.64565	0.46425	1	5.69	335	11:45:00	0.4896	1	8.08	500	Dryas	F	PD	0.175	39	21	0.179556	0.384615
DL65	3	2022-10-07	FALSE	8	1420	10:36:00	0.4417	1	3.52	27	11:47:00	0.491	4	13.82	181	TRUE	FALSE	-1.03109	1.64565	0.46635	2.5	8.67	104	11:47:00	0.491	4	13.82	181	Dryas	F	PD	0.132	37	22	0.307111	0.139231
DL95	1	2022-10-07	TRUE	8	1420	10:38:00	0.4431	1	3.87	130	11:50:00	0.4931	1	3.34	20	TRUE	FALSE	-1.03109	1.64565	0.4681	1	3.605	75	10:38:00	0.4431	1	3.87	130	Dryas	F	PF	0.163	38	9	0.086	0.1
DL66	3	2022-10-07	TRUE	8	2250	10:49:00	0.4507	1	10.22	153	10:58:00	0.4569	0	45	1130	TRUE	FALSE	-0.940446	1.64565	0.4538	0.5	27.61	641.5	10:58:00	0.4569	0	45	1130	Dryas	M	PD	0.164	46	21	1	0.869231
DL93	1	2022-10-07	FALSE	8	2250	10:54:00	0.4542	2	30.98	848	11:01:00	0.459	2	22.52	650	TRUE	FALSE	-0.940446	1.64565	0.4566	2	26.75	749	10:54:00	0.4542	2	30.98	848	Dryas	M	PF	0.123	38	20	0.688444	0.652308
DL94	1	2022-10-07	TRUE	8	2250	10:56:00	0.4556	1	1.32	0	11:05:00	0.4618	1	2.3	16	TRUE	FALSE	-0.940446	1.64565	0.4587	1	1.81	8	11:05:00	0.4618	1	2.3	16	Dryas	M	PD	0.183	41	23	0.0511111	0.0123077
HL87	9	2022-10-10	FALSE	11	14000	10:20:00	0.4306	1	1.57	59	10:26:00	0.4347	1	3.28	261	FALSE	FALSE	0.342788	4.1468	0.43265	1	2.425	160	10:26:00	0.4347	1	3.28	261	Hecale	M	PF	0.13	36	64	0.0728889	0.200769
HL86	9	2022-10-10	FALSE	11	14000	10:23:00	0.4326	1	35.75	1208	10:30:00	0.4375	1	31.75	1254	FALSE	FALSE	0.342788	4.1468	0.43505	1	33.75	1231	10:23:00	0.4326	1	35.75	1208	Hecale	M	PF	0.228	45	83	0.794444	0.929231
DL72	3	2022-10-10	FALSE	11	19000	10:41:00	0.4451	1	1.53	0	10:58:00	0.4569	1	2.03	0	FALSE	FALSE	0.888845	4.1468	0.451	1	1.78	0	10:58:00	0.4569	1	2.03	0	Dryas	M	PF	0.172	40	41	0.0451111	0
HL97	3	2022-10-10	TRUE	11	19000	10:44:00	0.4472	2	12.16	1245	11:01:00	0.459	1	1.29	79	FALSE	FALSE	0.888845	4.1468	0.4531	1.5	6.725	662	10:44:00	0.4472	2	12.16	1245	Hecale	M	PF	0.146	39	51	0.270222	0.957692
DL99	1	2022-10-10	FALSE	11	19000	10:47:00	0.4493	3	10.04	269	11:08:00	0.4639	1	14.94	1260	FALSE	FALSE	0.888845	4.1468	0.4566	2	12.49	764.5	11:08:00	0.4639	1	14.94	1260	Dryas	M	PF	0.203	43	34	0.332	0.969231
DL97	1	2022-10-10	TRUE	11	19000	10:50:00	0.4514	7	19.02	1235	11:05:00	0.4618	9	28.47	30	FALSE	FALSE	0.888845	4.1468	0.4566	8	23.745	632.5	11:05:00	0.4618	9	28.47	30	Dryas	F	PF	0.183	40	24	0.632667	0.0230769
HL96	3	2022-10-10	TRUE	11	19000	10:55:00	0.4549	1	1.2	0	11:13:00	0.4674	1	1.55	5	FALSE	FALSE	0.888845	4.1468	0.46115	1	1.375	2.5	11:13:00	0.4674	1	1.55	5	Hecale	M	PF	0.156	38	48	0.0344444	0.00384615
DL100	1	2022-10-12	TRUE	5.2	13500	10:18:00	0.4292	3	10.99	51	10:28:00	0.4361	5	12.23	679	FALSE	FALSE	0.288183	-0.688752	0.43265	4	11.61	365	10:28:00	0.4361	5	12.23	679	Dryas	F	PF	0.249	43	34	0.271778	0.522308
DL101	1	2022-10-12	TRUE	5.2	13500	10:21:00	0.4313	1	15.32	1234	10:31:00	0.4382	1	1.37	153	FALSE	FALSE	0.288183	-0.688752	0.43475	1	8.345	693.5	10:21:00	0.4313	1	15.32	1234	Dryas	F	PD	0.25	40	31	0.340444	0.949231
DL73	3	2022-10-12	FALSE	5.2	13500	10:25:00	0.434	1	4.77	338	10:34:00	0.4403	1	12.64	1259	FALSE	FALSE	0.288183	-0.688752	0.43715	1	8.705	798.5	10:34:00	0.4403	1	12.64	1259	Dryas	F	PF	0.136	37	37	0.280889	0.968462
DL75	3	2022-10-12	TRUE	5.2	13000	10:53:00	0.4535	1	2.09	60	10:58:00	0.4569	2	9.45	29	FALSE	FALSE	0.233577	-0.688752	0.4552	1.5	5.77	44.5	10:58:00	0.4569	2	9.45	29	Dryas	M	PD	0.123	36	35	0.21	0.0223077
HL91	9	2022-10-12	FALSE	5.2	13000	10:55:00	0.4549	1	15.06	1219	11:01:00	0.459	1	10.56	80	FALSE	FALSE	0.233577	-0.688752	0.45695	1	12.81	649.5	10:55:00	0.4549	1	15.06	1219	Hecale	M	PD	0.227	45	69	0.334667	0.937692
HL79	13	2022-10-14	FALSE	4.7	6900	10:08:00	0.4222	0	45	1247	10:15:00	0.4271	0	45	925	FALSE	FALSE	-0.432613	-1.10561	0.42465	0	45	1086	10:08:00	0.4222	0	45	1247	Hecale	F	PF	0.224	44	115	1	0.959231
DL80	3	2022-10-14	TRUE	4.7	16200	10:26:00	0.4347	1	43.41	1112	10:37:00	0.4424	1	18.66	16	FALSE	FALSE	0.583053	-1.10561	0.43855	1	31.035	564	10:26:00	0.4347	1	43.41	1112	Dryas	M	PF	0.195	42	34	0.964667	0.855385
DL85	3	2022-10-14	TRUE	4.7	16200	10:29:00	0.4368	3	32.52	1245	10:39:00	0.4438	1	16.39	1245	FALSE	FALSE	0.583053	-1.10561	0.4403	2	24.455	1245	10:29:00	0.4368	3	32.52	1245	Dryas	M	PD	0.165	40	33	0.722667	0.957692
DL84	3	2022-10-14	FALSE	4.7	16200	10:33:00	0.4396	2	14.96	386	10:44:00	0.4472	1	19.78	140	FALSE	FALSE	0.583053	-1.10561	0.4434	1.5	17.37	263	10:44:00	0.4472	1	19.78	140	Dryas	M	PF	0.14	39	42	0.439556	0.107692
HL101	1	2022-10-17	TRUE	6	6360	10:13:00	0.4257	1	3.68	58	10:31:00	0.4382	0	39.17	0	FALSE	FALSE	-0.491587	-0.0217792	0.43195	0.5	21.425	29	10:31:00	0.4382	0	39.17	0	Hecale	M	PF	0.217	44	36	0.870444	0
HL100	1	2022-10-17	TRUE	6	6360	10:18:00	0.4292	1	6.02	86	10:35:00	0.441	1	2.99	62	FALSE	FALSE	-0.491587	-0.0217792	0.4351	1	4.505	74	10:18:00	0.4292	1	6.02	86	Hecale	M	PD	0.108	37	29	0.133778	0.0661538
HL99	3	2022-10-17	TRUE	6	6360	10:23:00	0.4326	1	19.21	1214	10:39:00	0.4438	1	0.96	42	FALSE	FALSE	-0.491587	-0.0217792	0.4382	1	10.085	628	10:23:00	0.4326	1	19.21	1214	Hecale	M	PF	0.131	38	44	0.426889	0.933846
DL61	5	2022-10-17	FALSE	6	6360	10:27:00	0.4354	0	45	617	10:42:00	0.4458	1	1.09	45	FALSE	FALSE	-0.491587	-0.0217792	0.4406	0.5	23.045	331	10:27:00	0.4354	0	45	617	Dryas	M	PD	0.19	41	42	1	0.474615
DL67T	3	2022-10-19	TRUE	5.7	12970	10:40:00	0.4444	1	2.49	109	11:04:00	0.4611	1	1.44	55	FALSE	FALSE	0.230301	-0.271894	0.45275	1	1.965	82	10:40:00	0.4444	1	2.49	109	Dryas	M	PF	0.189	42	41	0.0553333	0.0838462
DL70T	3	2022-10-19	FALSE	5.7	12970	10:45:00	0.4479	1	2.52	23	11:08:00	0.4639	1	2.69	82	FALSE	FALSE	0.230301	-0.271894	0.4559	1	2.605	52.5	11:08:00	0.4639	1	2.69	82	Dryas	M	PD	0.151	39	30	0.0597778	0.0630769
DL90	3	2022-10-19	FALSE	5.7	12970	10:51:00	0.4521	1	13.66	33	11:11:00	0.466	1	1.54	33	FALSE	FALSE	0.230301	-0.271894	0.45905	1	7.6	33	10:51:00	0.4521	1	13.66	33	Dryas	M	PF	0.135	40	32	0.303556	0.0253846
DL102	1	2022-10-19	FALSE	5.7	12970	10:54:00	0.4542	1	2.36	123	11:14:00	0.4681	1	2.29	34	FALSE	FALSE	0.230301	-0.271894	0.46115	1	2.325	78.5	10:54:00	0.4542	1	2.36	123	Dryas	M	PF	0.201	44	29	0.0524444	0.0946154
DL89	3	2022-10-19	TRUE	5.7	12970	10:57:00	0.4563	1	7.79	85	11:18:00	0.4708	1	4.89	77	FALSE	FALSE	0.230301	-0.271894	0.46355	1	6.34	81	10:57:00	0.4563	1	7.79	85	Dryas	F	PF	0.141	39	32	0.173111	0.0653846
DL91	3	2022-10-19	TRUE	5.7	12970	11:00:00	0.4583	0	45	1272	11:20:00	0.4722	1	44.75	877	FALSE	FALSE	0.230301	-0.271894	0.46525	0.5	44.875	1074.5	11:00:00	0.4583	0	45	1272	Dryas	M	PD	0.134	39	36	1	0.978462
DL96	3	2022-10-21	TRUE	4.9	3900	10:00:00	0.4167	1	2.72	75	10:07:00	0.4215	1	4.19	114	FALSE	TRUE	-0.760247	-0.938867	0.4191	1	3.455	94.5	10:07:00	0.4215	1	4.19	114	Dryas	F	PD	0.175	39	21	0.0931111	0.0876923
DL94	3	2022-10-21	FALSE	4.9	3900	10:03:00	0.4188	1	7.39	33	10:10:00	0.4236	1	0.8	5	FALSE	TRUE	-0.760247	-0.938867	0.4212	1	4.095	19	10:03:00	0.4188	1	7.39	33	Dryas	M	PD	0.183	41	23	0.164222	0.0253846
DL126T	3	2022-10-21	TRUE	4.9	5050	10:15:00	0.4271	1	2.67	0	10:46:00	0.4486	1	2.85	98	FALSE	TRUE	-0.634654	-0.938867	0.43785	1	2.76	49	10:46:00	0.4486	1	2.85	98	Dryas	M	PD	0.166	42	31	0.0633333	0.0753846
DL103	1	2022-10-21	TRUE	4.9	5050	10:18:00	0.4292	1	1.33	50	10:50:00	0.4514	1	26.41	1126	FALSE	TRUE	-0.634654	-0.938867	0.4403	1	13.87	588	10:50:00	0.4514	1	26.41	1126	Dryas	M	PF	0.108	37	10	0.586889	0.866154
DL76T	3	2022-10-21	FALSE	4.9	5050	10:21:00	0.4313	1	1.49	51	10:53:00	0.4535	1	2	46	FALSE	TRUE	-0.634654	-0.938867	0.4424	1	1.745	48.5	10:53:00	0.4535	1	2	46	Dryas	M	PD	0.161	42	34	0.0444444	0.0353846
DL78T	3	2022-10-21	TRUE	4.9	5050	10:23:00	0.4326	1	21.67	0	10:55:00	0.4549	0	45	563	FALSE	TRUE	-0.634654	-0.938867	0.44375	0.5	33.335	281.5	10:55:00	0.4549	0	45	563	Dryas	M	PD	0.193	42	25	1	0.433077
DL77T	3	2022-10-21	FALSE	4.9	5050	10:26:00	0.4347	1	1.62	101	10:59:00	0.4576	4	34.83	886	FALSE	TRUE	-0.634654	-0.938867	0.44615	2.5	18.225	493.5	10:59:00	0.4576	4	34.83	886	Dryas	M	PD	0.14	39	34	0.774	0.681538
DL105	1	2022-10-21	TRUE	4.9	5050	10:30:00	0.4375	1	10.02	800	11:03:00	0.4604	4	43	1175	FALSE	TRUE	-0.634654	-0.938867	0.44895	2.5	26.51	987.5	11:03:00	0.4604	4	43	1175	Dryas	M	PD	0.125	40	25	0.955556	0.903846
DL73T	3	2022-10-21	TRUE	4.9	5050	10:34:00	0.4403	0	45	256	11:05:00	0.4618	1	21.6	780	FALSE	TRUE	-0.634654	-0.938867	0.45105	0.5	33.3	518	10:34:00	0.4403	0	45	256	Dryas	M	PD	0.183	41	37	1	0.196923
DL104	1	2022-10-21	TRUE	4.9	5050	10:37:00	0.4424	1	22.87	43	11:08:00	0.4639	1	1.32	0	FALSE	TRUE	-0.634654	-0.938867	0.45315	1	12.095	21.5	10:37:00	0.4424	1	22.87	43	Dryas	M	PF	0.181	43	13	0.508222	0.0330769
DL97	3	2022-10-24	TRUE	6	17000	10:00:00	0.4167	1	2.79	160	10:07:00	0.4215	1	3.66	257	FALSE	FALSE	0.670423	-0.0217792	0.4191	1	3.225	208.5	10:07:00	0.4215	1	3.66	257	Dryas	F	PF	0.183	40	24	0.0813333	0.197692
HL86	11	2022-10-24	FALSE	6	17000	10:04:00	0.4194	1	3.72	140	10:11:00	0.4243	1	5.72	5	FALSE	FALSE	0.670423	-0.0217792	0.42185	1	4.72	72.5	10:11:00	0.4243	1	5.72	5	Hecale	M	PF	0.228	45	83	0.127111	0.00384615
DL99	3	2022-10-24	FALSE	6	9400	10:20:00	0.4306	1	3.79	59	10:26:00	0.4347	1	3.35	116	FALSE	FALSE	-0.159584	-0.0217792	0.43265	1	3.57	87.5	10:20:00	0.4306	1	3.79	59	Dryas	M	PF	0.203	43	34	0.0842222	0.0453846
HL97	5	2022-10-24	TRUE	6	9400	10:23:00	0.4326	1	21.38	1252	10:30:00	0.4375	1	3.81	380	FALSE	FALSE	-0.159584	-0.0217792	0.43505	1	12.595	816	10:23:00	0.4326	1	21.38	1252	Hecale	M	PF	0.146	39	51	0.475111	0.963077
DL100	3	2022-10-26	TRUE	6.4	8000	10:02:00	0.4181	1	1.19	14	10:12:00	0.425	3	22.64	603	FALSE	FALSE	-0.31248	0.311707	0.42155	2	11.915	308.5	10:12:00	0.425	3	22.64	603	Dryas	F	PF	0.249	43	34	0.503111	0.463846
DL101	3	2022-10-26	FALSE	6.4	8000	10:05:00	0.4201	1	1.59	46	10:17:00	0.4285	1	24.65	516	FALSE	FALSE	-0.31248	0.311707	0.4243	1	13.12	281	10:17:00	0.4285	1	24.65	516	Dryas	F	PD	0.25	40	31	0.547778	0.396923
DL73	5	2022-10-26	FALSE	6.4	8000	10:08:00	0.4222	0	45	120	10:19:00	0.4299	1	24.12	87	FALSE	FALSE	-0.31248	0.311707	0.42605	0.5	34.56	103.5	10:08:00	0.4222	0	45	120	Dryas	F	PF	0.136	37	37	1	0.0923077
HL79	15	2022-10-28	FALSE	6.9	20200	10:58:00	0.4569	1	22.61	1242	11:06:00	0.4625	2	44.32	762	FALSE	FALSE	1.0199	0.728565	0.4597	1.5	33.465	1002	11:06:00	0.4625	2	44.32	762	Hecale	F	PF	0.224	44	115	0.984889	0.586154
DL84	5	2022-10-28	FALSE	6.9	20200	11:12:00	0.4667	2	21.42	408	11:23:00	0.4743	1	23.85	237	FALSE	FALSE	1.0199	0.728565	0.4705	1.5	22.635	322.5	11:23:00	0.4743	1	23.85	237	Dryas	M	PF	0.14	39	42	0.53	0.182308
DL120T	3	2022-10-28	FALSE	6.9	20200	11:15:00	0.4688	1	13.74	1241	11:28:00	0.4778	1	2.7	0	FALSE	FALSE	1.0199	0.728565	0.4733	1	8.22	620.5	11:15:00	0.4688	1	13.74	1241	Dryas	M	PF	0.131	38	21	0.305333	0.954615
DL85	5	2022-10-28	FALSE	6.9	20200	11:18:00	0.4708	1	2.08	67	11:31:00	0.4799	8	16.66	215	FALSE	FALSE	1.0199	0.728565	0.47535	4.5	9.37	141	11:31:00	0.4799	8	16.66	215	Dryas	M	PD	0.165	40	33	0.370222	0.165385
DL80	5	2022-10-28	FALSE	6.9	20200	11:20:00	0.4722	1	37.74	1243	11:33:00	0.4813	1	1.36	34	FALSE	FALSE	1.0199	0.728565	0.47675	1	19.55	638.5	11:20:00	0.4722	1	37.74	1243	Dryas	M	PF	0.195	42	34	0.838667	0.956154
DL126T	5	2022-10-31	TRUE	6.2	4580	11:18:00	0.4708	1	4.18	359	11:30:00	0.4792	1	3.18	216	FALSE	FALSE	-0.685983	0.144964	0.475	1	3.68	287.5	11:18:00	0.4708	1	4.18	359	Dryas	M	PD	0.166	42	31	0.0928889	0.276154
HL99	5	2022-10-31	TRUE	6.2	4580	11:23:00	0.4743	1	11.18	1300	11:33:00	0.4813	1	6.43	6.57	FALSE	FALSE	-0.685983	0.144964	0.4778	1	8.805	653.285	11:23:00	0.4743	1	11.18	1300	Hecale	M	PF	0.131	38	44	0.248444	1
HL101	3	2022-10-31	TRUE	6.2	4580	11:26:00	0.4764	1	2.5	62	11:36:00	0.4833	1	15.74	1300	FALSE	FALSE	-0.685983	0.144964	0.47985	1	9.12	681	11:36:00	0.4833	1	15.74	1300	Hecale	M	PF	0.217	44	36	0.349778	1
HL100	3	2022-10-31	TRUE	6.2	4580	11:28:00	0.4778	1	1.2	0	11:40:00	0.4861	1	5.6	0	FALSE	FALSE	-0.685983	0.144964	0.48195	1	3.4	0	11:40:00	0.4861	1	5.6	0	Hecale	M	PD	0.108	37	29	0.124444	0
DL102	3	2022-11-02	FALSE	5.4	4980	10:21:00	0.4313	1	5.11	272	10:30:00	0.4375	2	31.67	0	FALSE	FALSE	-0.642299	-0.522009	0.4344	1.5	18.39	136	10:30:00	0.4375	2	31.67	0	Dryas	M	PF	0.201	44	29	0.703778	0
DL91	5	2022-11-02	FALSE	5.4	4980	10:25:00	0.434	1	6.44	55	10:34:00	0.4403	0	45	1166	FALSE	FALSE	-0.642299	-0.522009	0.43715	0.5	25.72	610.5	10:34:00	0.4403	0	45	1166	Dryas	M	PD	0.134	39	36	1	0.896923
DL67T	5	2022-11-02	FALSE	5.4	4980	10:27:00	0.4354	1	10.47	800	10:37:00	0.4424	1	3.11	82	FALSE	FALSE	-0.642299	-0.522009	0.4389	1	6.79	441	10:27:00	0.4354	1	10.47	800	Dryas	M	PF	0.189	42	41	0.232667	0.615385
DL73T	5	2022-11-04	FALSE	6	17700	11:36:00	0.4833	1	2.78	240	11:46:00	0.4903	1	14.34	1043	FALSE	FALSE	0.746871	-0.0217792	0.4868	1	8.56	641.5	11:46:00	0.4903	1	14.34	1043	Dryas	M	PD	0.183	41	37	0.318667	0.802308
DL76T	5	2022-11-04	FALSE	6	17700	11:39:00	0.4854	2	44.74	1107	11:49:00	0.4924	1	33.83	1300	FALSE	FALSE	0.746871	-0.0217792	0.4889	1.5	39.285	1203.5	11:39:00	0.4854	2	44.74	1107	Dryas	M	PD	0.161	42	34	0.994222	0.851538
DL105	3	2022-11-04	TRUE	6	17700	11:42:00	0.4875	1	10.82	1263	11:31:00	0.4799	1	2.83	0	FALSE	FALSE	0.746871	-0.0217792	0.4837	1	6.825	631.5	11:42:00	0.4875	1	10.82	1263	Dryas	M	PD	0.125	40	25	0.240444	0.971538
