# Supplementary material for: Evolution of increased longevity and slowed ageing in a genus of tropical butterfly
Source: Nat Commun. 2026 Jun 16;17:5077. doi: 10.1038/s41467-026-73635-7 (PMC13272878; doi:10.1038/s41467-026-73635-7)
Supplement: Supplementary file 6 — Source Data [file 41467_2026_73635_MOESM6_ESM.zip]

Archive with 20 entries (20 files):
- Source_Data/Source_Data_Figure_1/Heliconiini_tree_Cicconardi_2023.tree
- Source_Data/Source_Data_Figure_1/MRR_all_spp_basta_res.csv
- Source_Data/Source_Data_Figure_1/Supplementary_Data_2.csv
- Source_Data/Source_Data_Figure_1/Supplementary_Data_3.csv
- Source_Data/Source_Data_Figure_1/Supplementary_Data_4.csv
- Source_Data/Source_Data_Figure_1/Supplementary_Data_5.csv
- Source_Data/Source_Data_Figure_1/Table_1_max_lifespans.csv
- Source_Data/Source_Data_Figure_2/Supplementary_Data_6.csv
- Source_Data/Source_Data_Figure_3/Supplementary_Data_7.csv
- Source_Data/Source_Data_Figure_3/Supplementary_Data_8.csv
- Source_Data/Source_Data_Figure_S3/MRR_all_spp_basta_res.csv
- Source_Data/Source_Data_Figure_S3/Supplementary_Data_2.csv
- Source_Data/Source_Data_Figure_S3/Supplementary_Data_4.csv
- Source_Data/Source_Data_Figure_S3/Supplementary_Data_5.csv
- Source_Data/Source_Data_Figure_S3/Table_1_max_lifespans.csv
- Source_Data/Source_Data_Figure_S4/Supplementary_Data_8.csv
- Source_Data/Source_Data_Figure_S5/Supplementary_Data_9.csv
- Source_Data/Source_Data_Figure_S6/Supplementary_Data_3.csv
- Source_Data/Source_Data_Figure_S7/Supplementary_Data_6.csv
- Source_Data/Source_Data_Figure_S8/Supplementary_Data_3.csv
