# Supplementary material for: Evolution of increased longevity and slowed ageing in a genus of tropical butterfly
Source: Nat Commun. 2026 Jun 16;17:5077. doi: 10.1038/s41467-026-73635-7 (PMC13272878; doi:10.1038/s41467-026-73635-7)
Supplement: Supplementary file 6 — Source Data [file 41467_2026_73635_MOESM6_ESM.zip › Source_Data/Source_Data_Figure_1/Heliconiini_tree_Cicconardi_2023.tree]

#NEXUS
begin taxa;
	dimensions ntax=63;
	taxlabels
	Avcr
	Avfl
	Avpe
	Bany
	Diul
	Djun
	Dpha
	Dple
	Eali
	Eisa
	Elam
	Elyb
	Etal
	Evib
	Hant
	Haoe
	Hatt
	Hbes
	Hbur
	Hcha
	Hcly
	Hcon
	Hcyd
	Hdem
	Hdor
	Heet
	Hege
	Hele
	Helv
	Herd
	Hert
	Heth
	Hheb
	Hhec
	Hhel
	Hher
	Hheu
	Hhew
	Hhie
	Hhim
	Hhor
	Hism
	Hlat
	Hleu
	Hmel
	Hnat
	Hnum
	Hpac
	Hpar
	Hper
	Hpet
	Hric
	Hsap
	Hsar
	Htel
	Htim
	Hwal
	Hxan
	Jcoe
	Mcin
	Pdid
	Ptel
	Smor
;
end;
begin trees;
	tree _1 = [&U] (Dple:92.5105,(Bany:83.1018,((Jcoe:39.2583,Mcin:39.2583)[&label="t_n67",95%={27.17922,51.94012},rate=0.31970470000000006]:28.5329,(Smor:45.311,((((Ptel:14.9886,Diul:14.9886)[&label="t_n72",95%={9.80523,20.25798},rate=0.30507855000000006]:4.43384,Dpha:19.4225)[&label="t_n71",95%={12.99185,25.27947},rate=0.32199075]:2.0577,Pdid:21.4802)[&label="t_n70",95%={14.68881,27.6387},rate=0.27…
end;
begin figtree;
	set appearance.backgroundColorAttribute="Default";
	set appearance.backgroundColour=#ffffff;
	set appearance.branchColorAttribute="rate";
	set appearance.branchColorGradient=true;
	set appearance.branchLineWidth=2.0;
	set appearance.branchMinLineWidth=0.0;
	set appearance.branchWidthAttribute="Fixed";
	set appearance.foregroundColour=#000000;
	set appearance.hilightingGradient=false;
	set appearance.selectionColour=#2d3680;
	set branchLabels.colorAttribute="User selection";
	set branchLabels.displayAttribute="rate";
	set branchLabels.fontName="sansserif";
	set branchLabels.fontSize=8;
	set branchLabels.fontStyle=0;
	set branchLabels.isShown=true;
	set branchLabels.significantDigits=2;
	set colour.scheme.rate="rate:HSBContinuous{{false,false,0.0,0.0},0.0,0.663,0.859,0.859,0.5,0.652,true}";
	set layout.expansion=0;
	set layout.layoutType="RECTILINEAR";
	set layout.zoom=0;
	set legend.attribute="rate";
	set legend.fontSize=10.0;
	set legend.isShown=true;
	set legend.significantDigits=4;
	set nodeBars.barWidth=6.0;
	set nodeBars.displayAttribute="95%";
	set nodeBars.isShown=true;
	set nodeLabels.colorAttribute="User selection";
	set nodeLabels.displayAttribute="Node ages";
	set nodeLabels.fontName="sansserif";
	set nodeLabels.fontSize=8;
	set nodeLabels.fontStyle=0;
	set nodeLabels.isShown=false;
	set nodeLabels.significantDigits=4;
	set nodeShapeExternal.colourAttribute="User selection";
	set nodeShapeExternal.isShown=false;
	set nodeShapeExternal.minSize=10.0;
	set nodeShapeExternal.scaleType=Width;
	set nodeShapeExternal.shapeType=Circle;
	set nodeShapeExternal.size=4.0;
	set nodeShapeExternal.sizeAttribute="Fixed";
	set nodeShapeInternal.colourAttribute="User selection";
	set nodeShapeInternal.isShown=false;
	set nodeShapeInternal.minSize=10.0;
	set nodeShapeInternal.scaleType=Width;
	set nodeShapeInternal.shapeType=Circle;
	set nodeShapeInternal.size=4.0;
	set nodeShapeInternal.sizeAttribute="Fixed";
	set polarLayout.alignTipLabels=false;
	set polarLayout.angularRange=0;
	set polarLayout.rootAngle=0;
	set polarLayout.rootLength=100;
	set polarLayout.showRoot=true;
	set radialLayout.spread=0.0;
	set rectilinearLayout.alignTipLabels=false;
	set rectilinearLayout.curvature=0;
	set rectilinearLayout.rootLength=100;
	set scale.offsetAge=0.0;
	set scale.rootAge=1.0;
	set scale.scaleFactor=1.0;
	set scale.scaleRoot=false;
	set scaleAxis.automaticScale=true;
	set scaleAxis.fontSize=8.0;
	set scaleAxis.isShown=true;
	set scaleAxis.lineWidth=1.0;
	set scaleAxis.majorTicks=25.0;
	set scaleAxis.minorTicks=5.0;
	set scaleAxis.origin=0.0;
	set scaleAxis.reverseAxis=true;
	set scaleAxis.showGrid=true;
	set scaleBar.automaticScale=true;
	set scaleBar.fontSize=10.0;
	set scaleBar.isShown=false;
	set scaleBar.lineWidth=1.0;
	set scaleBar.scaleRange=10.0;
	set tipLabels.colorAttribute="User selection";
	set tipLabels.displayAttribute="Names";
	set tipLabels.fontName="sansserif";
	set tipLabels.fontSize=8;
	set tipLabels.fontStyle=0;
	set tipLabels.isShown=true;
	set tipLabels.significantDigits=4;
	set trees.order=true;
	set trees.orderType="increasing";
	set trees.rooting=false;
	set trees.rootingType="User Selection";
	set trees.transform=false;
	set trees.transformType="cladogram";
end;
