# Supplementary material for: Evolution of increased longevity and slowed ageing in a genus of tropical butterfly
Source: Nat Commun. 2026 Jun 16;17:5077. doi: 10.1038/s41467-026-73635-7 (PMC13272878; doi:10.1038/s41467-026-73635-7)
Supplement: Supplementary file 6 — Source Data [file 41467_2026_73635_MOESM6_ESM.zip › Source_Data/Source_Data_Figure_1/MRR_all_spp_basta_res.csv]

Species	N_placed	N_sighted	N_sighted_actual	N_detections	alpha_estimate	alpha_lcl	alpha_ucl	beta_estimate	beta_lcl	beta_ucl	e0_weeks	e0_days	median_lifespan_weeks	median_lifespan_weeks_lcl	median_lifespan_weeks_ucl	median_lifespan_days	median_lifespan_days_lcl	median_lifespan_days_ucl	max_lifespan_days	Notes	Feeding_habit	Genus	Max_reported_lifespan
H_melpomene	285	116	90	261	0.139591445	0.097450573	0.189264007	0.060752128	0.012880051	0.110198585	4.919605064	34.43723545	4.325	3.425	5.425	30.275	23.975	37.975	102	NA	PF	Heliconius	260
H_numata	94	65	63	110	0.171029288	0.116409946	0.246238104	0.111396412	0.037334954	0.18107568	3.664178505	25.64924953	3.325	2.575	4.225	23.275	18.025	29.575	106	NA	PF	Heliconius	210
H_sapho	81	50	40	183	0.134278345	0.08652042	0.190913455	0.038937856	0.002621928	0.084612481	5.42141824	37.94992768	4.675	3.525	6.375	32.725	24.675	44.625	143	NA	PF	Heliconius	177
H_sara	70	49	45	134	0.186257464	0.12601166	0.259186054	0.03712275	0.003142498	0.088850032	3.588809155	25.12166409	3.475	2.625	4.675	24.325	18.375	32.725	107	NA	PF	Heliconius	170
H_erato	46	25	21	43	0.12417093	0.059686231	0.206433738	0.06434824	0.004280745	0.159065546	5.491132372	38.43792661	4.725	3.275	6.875	33.075	22.925	48.125	94	NA	PF	Heliconius	274
H_doris	32	24	22	51	0.138382563	0.052582529	0.31429731	0.486838054	0.150977516	0.845452469	2.178154392	15.24708075	2.525	1.775	3.175	17.675	12.425	22.225	35	NA	PF	Heliconius	69
H_hecale	47	21	18	33	0.228022588	0.117930606	0.374226198	0.088499454	0.005383514	0.222899837	2.758351064	19.30845745	2.675	1.825	4.025	18.725	12.775	28.175	78	NA	PF	Heliconius	277
H_atthis	33	16	15	34	0.251804587	0.114281817	0.446606182	0.114709451	0.004860115	0.300591752	2.085971592	14.60180115	2.375	1.525	3.575	16.625	10.675	25.025	53	NA	PF	Heliconius	210
H_pachinus	19	14	14	31	0.127907182	0.049550821	0.305046203	0.232128875	0.045389596	0.464747357	3.004605263	21.03223684	3.475	2.075	4.825	24.325	14.525	33.775	58	NA	PF	Heliconius	106
H_cydno	19	13	9	23	0.185990806	0.058874272	0.409342267	0.178869016	0.014896611	0.422091366	2.616805556	18.31763889	2.825	1.625	4.425	19.775	11.375	30.975	55	NA	PF	Heliconius	244
D_phaetusa	30	12	10	14	0.358153929	0.100042048	0.907231716	0.600217423	0.07199955	1.303194261	1.012538897	7.087772278	1.275	0.725	1.875	8.925	5.075	13.125	17	NA	NPF	Dryadula	85
D_juno	45	9	5	5	0.858398037	0.218143308	1.9132824	1.034580619	0.067768527	2.686248169	0.375681738	2.629772166	0.575	0.335	0.925	4.025	2.345	6.475	11	NA	NPF	Dione	14
H_hewitsoni	15	9	9	13	0.169466185	0.03389577	0.460430042	0.323714828	0.035787671	0.828824947	2.258166667	15.80716667	2.525	1.425	4.025	17.675	9.975	28.175	41	NA	PF	Heliconius	348
E_isabella	59	8	4	4	1.182274376	0.794087028	1.736419015	0.03315183	0.000766434	0.112399938	0.533399504	3.73379653	0.575	0.425	0.875	4.025	2.975	6.125	50	NA	NPF	Eueides	45
H_ismenius	20	8	8	14	0.149969505	0.014066777	0.544087231	0.516452715	0.037857991	1.314880026	1.98575	13.90025	2.275	1.175	3.525	15.925	8.225	24.675	24	NA	PF	Heliconius	245
A_vanillae	12	3	3	3	0.415163489	0.074680516	1.510720754	1.141244002	0.086021225	2.499308128	0.901720197	6.312041377	0.895	0.435	1.635	6.265	3.045	11.445	11	NA	NPF	Agraulis	60
D_iulia	34	2	2	3	1.322318864	0.630534183	2.289719961	0.173975318	0.002248615	0.601114105	0.517425625	3.621979378	0.475	0.325	0.925	3.325	2.275	6.475	25	NA	NPF	Dryas	98
