# Supplementary material for: Evolution of increased longevity and slowed ageing in a genus of tropical butterfly
Source: Nat Commun. 2026 Jun 16;17:5077. doi: 10.1038/s41467-026-73635-7 (PMC13272878; doi:10.1038/s41467-026-73635-7)
Supplement: Supplementary file 6 — Source Data [file 41467_2026_73635_MOESM6_ESM.zip › Source_Data/Source_Data_Figure_1/Supplementary_Data_2.csv]

Species	Maximum lifespan (days)	Data type	Source
Agraulis vanillae	60	Butterfly house	Kelson, R. Supplementary Data 1
Dione juno juno	14	Insectary/laboratory	Menacé Almea, M.A., Belezaca, C. & Lara Valarezo, M.A. Análisis en condiciones semicontroladas de la biología del gusano defoliador (Dione juno juno) de la maracuyá (Passiflora edulis), en el litoral del Ecuador. Rev. Univ. Soc. 11, 215-219 (2019).
Dryadula phaetusa	85	Butterfly house	Kelson, R. Supplementary Data 1
Dryas iulia	40	Insectary/laboratory	Dunlap-Pianka, H., Boggs, C.L. & Gilbert, L.E. Ovarian dynamics in heliconiine butterflies: programmed senescence versus eternal youth. Science 197, 487-490 (1977).
Dryas iulia	98	Butterfly house	Kelson, R. Supplementary Data 1
Dryas iulia	42	Butterfly house	Silva, A., Pimenta, I. A., Campos-Neto, F. C. & Vitalino, R. F. Longevity of adult butterflies (Lepidoptera: Papilionoidea) of eight species raised in captivity. Lundiana 11, 65–67 (2013).
Eueides isabella	46	Butterfly house	Kelson, R. Supplementary Data 1
Heliconius atthis	210	Butterfly house	Kelson, R. Supplementary Data 1
Heliconius charithonia	133	Mark-release-recapture (wild)	Cook, L. M., Thomason, E. W. & Young, A. M. Population structure, dynamics and dispersal of the tropical butterfly Heliconius charitonius. J. Anim. Ecol. 45, 851–863 (1976).
Heliconius charithonia	40	Insectary/laboratory	Dunlap-Pianka, H., Boggs, C.L. & Gilbert, L.E. Ovarian dynamics in heliconiine butterflies: programmed senescence versus eternal youth. Science 197, 487-490 (1977).
Heliconius charithonia	70	Mark-release-recapture (wild)	Fleming, T. H., Serrano, D. & Nassar, J. Dynamics of a subtropical population of the zebra longwing butterfly Heliconius charithonia (Nymphalidae). The Florida Entomologist. 88, 169–179 (2005).
Heliconius charithonia	23	Butterfly house	Greig, N. & Watts, J. R. Cockrell Butterfly Center: the first year. Unpublished conference presentation, 49th Annual Meeting of the Lepidopterists’ Society, Houston Museum of Natural Science, Houston, TX (1996).
Heliconius charithonia	120	Butterfly house	Hendier, A., Bovet, N. & Derungs Jakob, C. Butterfly longevity survey at the Papiliorama Foundation. International Flutterings (2020).
Heliconius charithonia	184	Butterfly house	Kelson, R. Supplementary Data 1
Heliconius charithonia	140	Butterfly house	Millán, C., Chacón, P. & Corredor, G. Desarrollo, longevidad y oviposición de Heliconius charithonia (Lepidoptera: Nymphalidae) en dos especies de Passiflora. Revista Colombiana de Entomología. 36, 158–164 (2010).
Heliconius charithonia	183	Butterfly house	Watts, J.R. Longevity studies in a tropical conservatory: are you getting your money's worth? Invertebrates in Captivity Conference 39-45 (Sonoran Arthropod Studies Institute, 2004).
Heliconius clysonymus	156	Butterfly house	Kelson, R. Supplementary Data 1
Heliconius cydno	15	Butterfly house	Greig, N. & Watts, J. R. Cockrell Butterfly Center: the first year. Unpublished conference presentation, 49th Annual Meeting of the Lepidopterists’ Society, Houston Museum of Natural Science, Houston, TX (1996).
Heliconius cydno weymeri	244	Butterfly house	Kelson, R. Supplementary Data 1
Heliconius doris	69	Butterfly house	Kelson, R. Supplementary Data 1
Heliconius eleuchia	86	Butterfly house	Kelson, R. Supplementary Data 1
Heliconius erato	57	Butterfly house	Greig, N. & Watts, J. R. Cockrell Butterfly Center: the first year. Unpublished conference presentation, 49th Annual Meeting of the Lepidopterists’ Society, Houston Museum of Natural Science, Houston, TX (1996).
Heliconius erato	274	Butterfly house	Kelson, R. Supplementary Data 1
Heliconius erato	107	Insectary/laboratory	Mattila, A.L.K., Jiggins, C.D. & Saastamoinen, M. Condition dependence in biosynthesized chemical defenses of an aposematic and mimetic Heliconius butterfly. Ecol. Evol. 12, (2022).
Heliconius erato	100	Butterfly house	Silva, A., Pimenta, I. A., Campos-Neto, F. C. & Vitalino, R. F. Longevity of adult butterflies (Lepidoptera: Papilionoidea) of eight species raised in captivity. Lundiana 11, 65–67 (2013).
Heliconius erato	68	Mark-release-recapture (wild)	Turner, J. R. G. Experiments on the demography of tropical butterflies. II. Longevity and home-range behaviour in Heliconius erato. Biotropica 3, 21–31 (1971).
Heliconius erato	188	Butterfly house	Watts, J.R. Longevity studies in a tropical conservatory: are you getting your money's worth? Invertebrates in Captivity Conference 39-45 (Sonoran Arthropod Studies Institute, 2004).
Heliconius erato hydara	91	Insectary/laboratory	Crane, J. Imaginal behavior of a Trinidad butterfly, Heliconius erato hydara Hewitson, with special reference to the social use of color. Zoologica 40, 167–196 (1955).
Heliconius erato petiverana	71	Mark-release-recapture (wild)	Benson, W. W. Natural selection for Mullerian mimicry in Heliconius erato in Costa Rica. Science 176, 936–939 (1972).
Heliconius erato phyllis	59	Mark-release-recapture (wild)	De Andrade, R. & Freitas, A. Population biology of two species of Heliconius (Nymphalidae: Heliconiinae) in a semi-deciduous forest in southeastern Brazil. J. Lepid. Soc. 59, 223–228 (2005).
Heliconius erato phyllis	127	Mark-release-recapture (wild)	Ramos, R. & Freitas, A. Population biology, wing color variation and ecological plasticity in Heliconius erato phyllis (Nymphalidae). J. Lepid. Soc. 53, 11–21 (1999).
Heliconius ethilla	162	Mark-release-recapture (wild)	Ehrlich, P.R. & Gilbert, L.E. Population structure and dynamics of the tropical butterfly Heliconius ethilla. Biotropica 5, 69-82 (1973).
Heliconius ethilla narcaea	106	Mark-release-recapture (wild)	De Andrade, R. & Freitas, A. Population biology of two species of Heliconius (Nymphalidae: Heliconiinae) in a semi-deciduous forest in southeastern Brazil. J. Lepid. Soc. 59, 223–228 (2005).
Heliconius hecale	75	Butterfly house	Greig, N. & Watts, J. R. Cockrell Butterfly Center: the first year. Unpublished conference presentation, 49th Annual Meeting of the Lepidopterists’ Society, Houston Museum of Natural Science, Houston, TX (1996).
Heliconius hecale	167	Butterfly house	Hendier, A., Bovet, N. & Derungs Jakob, C. Butterfly longevity survey at the Papiliorama Foundation. International Flutterings (2020).
Heliconius hecale	277	Butterfly house	Kelson, R. Supplementary Data 1
Heliconius hecale	148	Butterfly house	Watts, J.R. Longevity studies in a tropical conservatory: are you getting your money's worth? Invertebrates in Captivity Conference 39-45 (Sonoran Arthropod Studies Institute, 2004).
Heliconius hecalesia	89	Butterfly house	Kelson, R. Supplementary Data 1
Heliconius hermathena hermathena	139	Mark-release-recapture (wild)	Seixas, R.R., Santos, S.E., Okada, Y. & Freitas, A.V.L. Population biology of the sand forest specialist butterfly Heliconius hermathena hermathena (Hewitson) (Nymphalidae: Heliconiinae) in central Amazonia). J. Lepid. Soc. 71, 133-140 (2017).
Heliconius hewitsoni	112	Butterfly house	Hendier, A., Bovet, N. & Derungs Jakob, C. Butterfly longevity survey at the Papiliorama Foundation. International Flutterings (2020).
Heliconius hewitsoni	348	Butterfly house	Kelson, R. Supplementary Data 1
Heliconius himera	94	Mark-release-recapture (wild)	Borrero, J., Rivas-Sánchez, D., Wright, D.S., Bacquet, C.N., Montgomery, S.H., Keller, A. & Merrill, R.M. Sexual dimorphism in pollen foraging and sensory traits in Heliconius butterflies. Preprint at https://doi.org/10.1101/2025.09.18.676771 (2025).
Heliconius himera	155	Butterfly house	Kelson, R. Supplementary Data 1
Heliconius hortense	198	Butterfly house	Kelson, R. Supplementary Data 1
Heliconius ismenius	41	Butterfly house	Greig, N. & Watts, J. R. Cockrell Butterfly Center: the first year. Unpublished conference presentation, 49th Annual Meeting of the Lepidopterists’ Society, Houston Museum of Natural Science, Houston, TX (1996).
Heliconius ismenius	48	Butterfly house	Hendier, A., Bovet, N. & Derungs Jakob, C. Butterfly longevity survey at the Papiliorama Foundation. International Flutterings (2020).
Heliconius ismenius	245	Butterfly house	Kelson, R. Supplementary Data 1
Heliconius melpomene	162	Butterfly house	Hendier, A., Bovet, N. & Derungs Jakob, C. Butterfly longevity survey at the Papiliorama Foundation. International Flutterings (2020).
Heliconius melpomene	260	Butterfly house	Kelson, R. Supplementary Data 1
Heliconius nattereri	77	Mark-release-recapture (wild)	Brown, K.S. The heliconians of Brazil (Lepidoptera: Nymphalidae). Part III. Ecology and biology of Heliconius nattereri, a key primitive species neat extinction, and comments on the evolutionary development of Heliconius and Eueides. Zoologica 57, 41-69 (1972).
Heliconius numata	90	Insectary/laboratory	Brown, K. S. & Benson, W. W. Adaptive polymorphism associated with multiple Müllerian mimicry in Heliconius numata (Lepid. Nymph.). Biotropica 6, 205–228 (1974).
Heliconius numata	210	Butterfly house	Kelson, R. Supplementary Data 1
Heliconius pachinus	106	Butterfly house	Kelson, R. Supplementary Data 1
Heliconius sapho	177	Butterfly house	Kelson, R. Supplementary Data 1
Heliconius sara	18	Butterfly house	Greig, N. & Watts, J. R. Cockrell Butterfly Center: the first year. Unpublished conference presentation, 49th Annual Meeting of the Lepidopterists’ Society, Houston Museum of Natural Science, Houston, TX (1996).
Heliconius sara	170	Butterfly house	Kelson, R. Supplementary Data 1
Heliconius xanthocles	66	Mark-release-recapture (wild)	Mallet, J.L.B. & Jackson, D.A. The ecology and social behaviour of the Neotropical butterfly Heliconius xanthocles Bates in Colombia. Zool. J. Linn. Soc. 70, 1-13 (1980).
Philaethria dido	44	Butterfly house	Kelson, R. Supplementary Data 1
