# Supplementary material for: Evolution of increased longevity and slowed ageing in a genus of tropical butterfly
Source: Nat Commun. 2026 Jun 16;17:5077. doi: 10.1038/s41467-026-73635-7 (PMC13272878; doi:10.1038/s41467-026-73635-7)
Supplement: Supplementary file 6 — Source Data [file 41467_2026_73635_MOESM6_ESM.zip › Source_Data/Source_Data_Figure_1/Supplementary_Data_3.csv]

ID	Species	Sex	Age	Status
A34	Agraulis	M	41	1
A46	Agraulis	F	41	0
A48	Agraulis	F	41	0
A52	Agraulis	F	40	0
A157	Agraulis	M	38	1
A55	Agraulis	F	38	1
A28	Agraulis	F	38	1
A68	Agraulis	M	35	0
A67	Agraulis	F	35	0
A59	Agraulis	F	34	1
A142	Agraulis	F	33	1
A73	Agraulis	F	33	1
A25	Agraulis	F	33	1
A12	Agraulis	F	33	0
A71	Agraulis	M	32	1
A58	Agraulis	F	32	1
A49	Agraulis	F	30	1
A36	Agraulis	M	30	1
A126	Agraulis	F	29	1
A41	Agraulis	F	29	1
A45	Agraulis	F	29	1
A161	Agraulis	F	28	1
A112	Agraulis	F	28	1
A65	Agraulis	M	28	1
A152	Agraulis	F	27	1
A156	Agraulis	F	27	1
A165	Agraulis	F	27	1
A100	Agraulis	F	27	1
A69	Agraulis	M	27	1
A60	Agraulis	F	27	1
A37	Agraulis	M	27	1
A32	Agraulis	M	27	1
A200	Agraulis	F	26	1
A108	Agraulis	F	26	1
A50	Agraulis	M	26	1
A29	Agraulis	M	26	1
A76	Agraulis	M	26	0
A176	Agraulis	M	25	1
A111	Agraulis	F	25	1
A121	Agraulis	F	25	1
A74	Agraulis	F	25	1
A33	Agraulis	F	25	1
A182	Agraulis	F	24	1
A130	Agraulis	F	24	1
A133	Agraulis	F	24	1
A64	Agraulis	F	24	1
A43	Agraulis	F	24	1
A44	Agraulis	M	24	1
A18	Agraulis	F	24	1
A07	Agraulis	F	24	1
A196	Agraulis	F	23	1
A188	Agraulis	F	23	1
A173	Agraulis	M	23	1
A150	Agraulis	F	23	1
A113	Agraulis	F	23	1
A22	Agraulis	F	23	1
A213	Agraulis	M	22	1
A168	Agraulis	F	22	1
A148	Agraulis	F	22	1
A80	Agraulis	M	22	1
A62	Agraulis	M	22	1
A127	Agraulis	M	21	1
A77	Agraulis	M	21	1
A16	Agraulis	F	21	1
A183	Agraulis	F	20	1
A139	Agraulis	F	20	1
A144	Agraulis	M	20	1
A134	Agraulis	M	20	1
A57	Agraulis	F	20	1
A207	Agraulis	M	19	1
A201	Agraulis	M	19	1
A155	Agraulis	F	19	1
A162	Agraulis	F	19	1
A124	Agraulis	F	19	1
A79	Agraulis	M	19	1
A72	Agraulis	M	19	1
A61	Agraulis	M	19	1
A54	Agraulis	F	19	1
A20	Agraulis	F	19	1
A15	Agraulis	F	19	0
A218	Agraulis	M	18	1
A90	Agraulis	M	18	1
A83	Agraulis	F	18	1
A42	Agraulis	M	18	1
A205	Agraulis	M	17	1
A215	Agraulis	M	15	1
A86	Agraulis	F	15	1
A88	Agraulis	F	15	1
A51	Agraulis	F	15	1
A23	Agraulis	F	15	1
A93	Agraulis	F	14	1
A96	Agraulis	F	14	1
A81	Agraulis	F	14	1
A186	Agraulis	M	13	1
A56	Agraulis	F	13	1
A14	Agraulis	F	13	1
A103	Agraulis	F	12	1
A26	Agraulis	F	12	1
A204	Agraulis	F	11	1
A158	Agraulis	F	11	1
A106	Agraulis	M	10	1
A13	Agraulis	M	10	1
A04	Agraulis	M	10	1
A190	Agraulis	M	9	1
A145	Agraulis	F	9	1
A75	Agraulis	M	9	1
A78	Agraulis	F	9	1
A63	Agraulis	M	9	1
A21	Agraulis	F	9	1
A17	Agraulis	F	9	1
A160	Agraulis	M	8	1
A115	Agraulis	F	8	1
A116	Agraulis	F	8	1
A82	Agraulis	F	8	1
A24	Agraulis	F	8	1
A216	Agraulis	F	7	1
A169	Agraulis	F	7	1
A97	Agraulis	F	7	1
A27	Agraulis	F	7	1
A84	Agraulis	M	7	0
A85	Agraulis	F	7	0
A89	Agraulis	M	7	0
A140	Agraulis	F	6	1
A143	Agraulis	F	6	1
A146	Agraulis	F	6	1
A147	Agraulis	F	6	1
A132	Agraulis	M	6	1
A114	Agraulis	M	6	1
A119	Agraulis	M	6	1
A101	Agraulis	F	6	1
A94	Agraulis	F	6	1
A66	Agraulis	F	6	1
A40	Agraulis	M	6	1
A217	Agraulis	M	5	1
A210	Agraulis	M	5	1
A187	Agraulis	M	5	1
A181	Agraulis	M	5	1
A171	Agraulis	M	5	1
A172	Agraulis	M	5	1
A164	Agraulis	M	5	1
A135	Agraulis	M	5	1
A105	Agraulis	M	5	1
A87	Agraulis	M	5	1
A39	Agraulis	F	5	1
A01	Agraulis	F	5	1
A91	Agraulis	M	5	0
A212	Agraulis	M	4	1
A179	Agraulis	F	4	1
A170	Agraulis	M	4	1
A167	Agraulis	M	4	1
A151	Agraulis	M	4	1
A154	Agraulis	M	4	1
A163	Agraulis	M	4	1
A149	Agraulis	M	4	1
A125	Agraulis	M	4	1
A128	Agraulis	M	4	1
A136	Agraulis	M	4	1
A138	Agraulis	M	4	1
A120	Agraulis	M	4	1
A104	Agraulis	M	4	1
A107	Agraulis	M	4	1
A109	Agraulis	M	4	1
A09	Agraulis	M	4	1
A102	Agraulis	M	3	1
A98	Agraulis	M	3	1
A70	Agraulis	M	3	1
A53	Agraulis	M	3	1
A08	Agraulis	M	3	1
A10	Agraulis	M	3	1
A05	Agraulis	M	3	1
A02	Agraulis	M	3	1
A166	Agraulis	F	2	1
A06	Agraulis	M	2	1
A03	Agraulis	M	2	1
A11	Agraulis	F	1	1
Dd30	Dryadula	F	58	1
Dd59	Dryadula	M	55	1
Dd26	Dryadula	M	49	0
Dd62	Dryadula	M	48	1
Dd22	Dryadula	F	47	1
Dd67	Dryadula	F	46	1
Dd55	Dryadula	M	46	1
Dd31	Dryadula	F	46	1
Dd39	Dryadula	F	45	1
Dd110	Dryadula	F	43	1
Dd80	Dryadula	F	43	1
Dd18	Dryadula	F	43	1
Dd01	Dryadula	F	43	1
Dd107	Dryadula	F	42	1
Dd79	Dryadula	M	42	1
Dd09	Dryadula	M	42	1
Dd58	Dryadula	M	41	1
Dd15	Dryadula	M	41	1
Dd130	Dryadula	M	40	1
Dd71	Dryadula	F	40	1
Dd21	Dryadula	M	40	1
Dd117	Dryadula	F	39	1
Dd102	Dryadula	M	39	1
Dd88	Dryadula	F	39	1
Dd85	Dryadula	F	39	1
Dd47	Dryadula	F	39	1
Dd84	Dryadula	F	38	1
Dd76	Dryadula	M	38	1
Dd64	Dryadula	F	38	1
Dd61	Dryadula	M	38	1
Dd57	Dryadula	F	38	1
Dd12	Dryadula	F	38	1
Dd101	Dryadula	F	37	1
Dd86	Dryadula	M	37	1
Dd81	Dryadula	F	37	1
Dd19	Dryadula	M	37	1
Dd08	Dryadula	M	37	1
Dd118	Dryadula	M	36	1
Dd100	Dryadula	F	36	1
Dd83	Dryadula	F	36	1
Dd50	Dryadula	F	36	1
Dd73	Dryadula	M	35	1
Dd56	Dryadula	M	35	1
Dd52	Dryadula	F	35	1
Dd103	Dryadula	F	34	1
Dd96	Dryadula	M	34	1
Dd70	Dryadula	M	34	1
Dd105	Dryadula	M	33	1
Dd108	Dryadula	M	33	1
Dd32	Dryadula	F	33	0
Dd78	Dryadula	F	32	1
Dd06	Dryadula	M	32	1
Dd33	Dryadula	F	32	0
Dd35	Dryadula	F	32	0
Dd104	Dryadula	F	31	1
Dd45	Dryadula	M	31	1
Dd36	Dryadula	F	31	0
Dd121	Dryadula	F	30	1
Dd37	Dryadula	F	30	0
Dd34	Dryadula	M	29	1
Dd04	Dryadula	M	29	1
Dd28	Dryadula	M	28	1
Dd27	Dryadula	F	28	1
Dd72	Dryadula	F	27	1
Dd53	Dryadula	F	27	1
Dd98	Dryadula	F	26	1
Dd99	Dryadula	F	25	1
Dd111	Dryadula	M	24	1
Dd87	Dryadula	F	24	1
Dd113	Dryadula	F	23	1
Dd24	Dryadula	M	23	1
Dd128	Dryadula	M	22	1
Dd115	Dryadula	M	21	1
Dd77	Dryadula	F	19	1
Dd43	Dryadula	F	19	0
Dd122	Dryadula	M	18	1
Dd10	Dryadula	M	18	1
Dd03	Dryadula	F	18	1
Dd51	Dryadula	F	16	1
Dd89	Dryadula	F	15	1
Dd65	Dryadula	M	15	1
Dd05	Dryadula	M	15	0
Dd97	Dryadula	M	14	1
Dd109	Dryadula	F	13	1
Dd114	Dryadula	M	13	1
Dd46	Dryadula	F	13	1
Dd74	Dryadula	M	11	1
Dd42	Dryadula	M	9	1
Dd20	Dryadula	F	9	1
Dd75	Dryadula	F	8	1
Dd41	Dryadula	F	8	1
Dd40	Dryadula	F	8	1
Dd69	Dryadula	M	7	1
Dd68	Dryadula	F	7	1
Dd44	Dryadula	F	7	1
Dd23	Dryadula	M	6	1
Dd60	Dryadula	F	6	0
Dd49	Dryadula	F	5	1
Dd11	Dryadula	F	5	1
Dd02	Dryadula	M	5	1
Dd63	Dryadula	M	5	0
Dd66	Dryadula	M	4	1
Dd54	Dryadula	F	4	1
Dd48	Dryadula	M	4	1
Dd29	Dryadula	M	4	1
Dd25	Dryadula	F	4	1
Dd23	Dryadula	M	3	1
Dd13	Dryadula	M	3	1
H22	Hecale	M	104	1
H13	Hecale	F	101	1
H70	Hecale	M	100	1
H08	Hecale	M	97	1
H42	Hecale	F	96	1
H23	Hecale	F	96	1
H67	Hecale	F	94	1
H62	Hecale	F	94	1
H05	Hecale	F	90	0
H51	Hecale	M	88	1
H09	Hecale	M	87	0
H10	Hecale	M	87	0
H21	Hecale	M	86	1
H17	Hecale	F	85	0
H87	Hecale	F	79	1
H57	Hecale	F	73	1
H39	Hecale	M	73	1
H27	Hecale	F	71	0
H29	Hecale	M	69	1
H31	Hecale	M	69	0
H34	Hecale	M	68	0
H35	Hecale	F	68	0
H47	Hecale	M	67	1
H32	Hecale	F	67	1
H43	Hecale	F	67	0
H45	Hecale	F	67	0
H46	Hecale	M	66	0
H52	Hecale	F	65	0
H53	Hecale	M	65	0
H37	Hecale	F	64	1
H54	Hecale	M	64	0
H56	Hecale	F	64	0
H61	Hecale	M	63	0
H59	Hecale	M	63	0
H64	Hecale	M	62	0
H58	Hecale	F	61	1
H89	Hecale	M	58	1
H25	Hecale	M	58	1
H26	Hecale	M	58	1
H11	Hecale	F	57	1
H06	Hecale	M	55	1
H65	Hecale	M	49	1
H28	Hecale	M	49	1
H24	Hecale	M	49	1
H14	Hecale	F	46	1
H16	Hecale	M	45	1
H19	Hecale	M	44	1
H63	Hecale	F	43	1
H76	Hecale	F	43	0
H73	Hecale	M	41	1
H69	Hecale	F	40	1
H79	Hecale	F	39	0
H40	Hecale	F	38	1
H33	Hecale	M	37	1
H82	Hecale	F	37	0
H86	Hecale	M	36	1
H41	Hecale	M	36	1
H30	Hecale	F	35	1
H90	Hecale	F	35	0
H91	Hecale	M	35	0
H92	Hecale	F	35	0
H93	Hecale	M	35	0
H94	Hecale	F	35	0
H95	Hecale	F	35	0
H96	Hecale	F	34	0
H97	Hecale	F	34	0
H98	Hecale	F	34	0
H99	Hecale	F	34	0
H100	Hecale	F	33	0
H101	Hecale	F	33	0
H102	Hecale	M	32	0
H103	Hecale	F	32	0
H104	Hecale	M	32	0
H105	Hecale	F	32	0
H106	Hecale	F	32	0
H107	Hecale	M	32	0
H108	Hecale	M	32	0
H109	Hecale	M	32	0
H112	Hecale	M	32	0
H113	Hecale	M	32	0
H114	Hecale	F	32	0
H115	Hecale	M	31	0
H116	Hecale	F	31	0
H117	Hecale	M	31	0
H118	Hecale	F	31	0
H119	Hecale	F	31	0
H120	Hecale	M	31	0
H121	Hecale	F	31	0
H122	Hecale	F	31	0
H36	Hecale	F	28	1
H68	Hecale	M	27	1
H123	Hecale	M	27	0
H75	Hecale	M	26	1
H20	Hecale	F	24	1
H124	Hecale	F	20	0
H71	Hecale	F	13	1
H125	Hecale	F	11	0
H66	Hecale	M	10	0
H07	Hecale	M	8	1
H80	Hecale	F	7	1
H85	Hecale	M	6	1
H15	Hecale	F	6	1
H111	Hecale	M	5	1
H88	Hecale	M	5	1
H60	Hecale	F	5	1
H38	Hecale	M	5	1
H12	Hecale	F	5	1
H110	Hecale	F	4	1
H83	Hecale	M	4	1
H81	Hecale	M	4	1
H78	Hecale	M	4	1
H77	Hecale	M	4	1
H74	Hecale	F	4	1
H55	Hecale	M	4	1
H48	Hecale	F	4	1
H18	Hecale	M	4	1
H72	Hecale	M	3	1
H44	Hecale	F	3	1
H84	Hecale	F	2	1
H50	Hecale	F	2	1
M11	Melpomene	M	106	1
M03	Melpomene	M	79	0
M04	Melpomene	F	79	0
M06	Melpomene	F	78	0
M10	Melpomene	M	76	0
M96	Melpomene	M	74	1
M14	Melpomene	F	74	1
M24	Melpomene	F	69	0
M69	Melpomene	M	68	1
M34	Melpomene	F	68	1
M27	Melpomene	F	68	0
M28	Melpomene	M	68	0
M13	Melpomene	M	63	1
M40	Melpomene	M	63	0
M48	Melpomene	F	61	0
M89	Melpomene	M	60	1
M51	Melpomene	M	60	0
M58	Melpomene	F	58	0
M60	Melpomene	F	58	0
M63	Melpomene	M	58	0
M64	Melpomene	F	56	0
M30	Melpomene	F	52	1
M31	Melpomene	F	48	1
M32	Melpomene	M	48	1
M70	Melpomene	M	48	0
M72	Melpomene	F	48	0
M73	Melpomene	F	48	0
M78	Melpomene	F	47	1
M05	Melpomene	F	47	1
M93	Melpomene	F	45	1
M20	Melpomene	F	45	1
M21	Melpomene	M	44	1
M45	Melpomene	F	41	1
M56	Melpomene	F	40	1
M46	Melpomene	M	40	1
M53	Melpomene	F	39	1
M61	Melpomene	F	37	1
M81	Melpomene	F	37	0
M84	Melpomene	F	36	0
M88	Melpomene	F	35	1
M86	Melpomene	F	35	0
M90	Melpomene	M	34	0
M35	Melpomene	M	33	1
M91	Melpomene	M	33	0
M92	Melpomene	M	33	0
M59	Melpomene	M	32	1
M17	Melpomene	F	32	1
M94	Melpomene	F	32	0
M95	Melpomene	F	30	0
M74	Melpomene	M	28	1
M98	Melpomene	M	28	0
M99	Melpomene	F	28	0
M08	Melpomene	F	27	1
M49	Melpomene	M	25	1
M102	Melpomene	M	24	1
M23	Melpomene	M	24	1
M103	Melpomene	F	20	0
M77	Melpomene	F	17	1
M50	Melpomene	F	17	1
M09	Melpomene	F	14	0
M97	Melpomene	M	12	1
M26	Melpomene	M	11	1
M22	Melpomene	M	9	0
M101	Melpomene	F	7	1
M36	Melpomene	F	7	1
M62	Melpomene	M	6	1
M37	Melpomene	F	6	1
M79	Melpomene	F	5	1
M68	Melpomene	F	5	1
M43	Melpomene	M	5	1
M39	Melpomene	F	5	1
M38	Melpomene	M	5	1
M29	Melpomene	F	5	1
M01	Melpomene	F	5	1
M87	Melpomene	F	4	1
M85	Melpomene	F	4	1
M80	Melpomene	M	4	1
M75	Melpomene	F	4	1
M76	Melpomene	M	4	1
M71	Melpomene	M	4	1
M65	Melpomene	F	4	1
M66	Melpomene	M	4	1
M67	Melpomene	M	4	0
M57	Melpomene	M	4	1
M47	Melpomene	F	4	1
M41	Melpomene	M	4	1
M33	Melpomene	M	4	1
M25	Melpomene	M	4	1
M100	Melpomene	M	3	1
M82	Melpomene	F	3	1
M83	Melpomene	F	3	1
M44	Melpomene	M	3	1
M42	Melpomene	M	3	1
M15	Melpomene	M	3	1
M18	Melpomene	M	3	1
M19	Melpomene	F	3	1
M12	Melpomene	M	3	1
M07	Melpomene	M	3	1
M02	Melpomene	F	3	1
M55	Melpomene	F	2	1
M54	Melpomene	M	2	1
M16	Melpomene	M	2	1
M52	Melpomene	M	1	1
DC22	Dryas	M	9	1
DC43	Dryas	F	4	1
DC44	Dryas	M	11	1
DC51	Dryas	F	4	1
DC55	Dryas	F	4	1
DC54	Dryas	F	7	1
DC56	Dryas	M	3	1
DC61	Dryas	M	3	1
DC59	Dryas	F	4	1
DC57	Dryas	M	6	1
DC62	Dryas	F	4	1
DC58	Dryas	F	7	1
DC63	Dryas	F	6	1
DC60	Dryas	F	10	1
DC65	Dryas	M	4	1
DC68	Dryas	F	6	1
DC71	Dryas	M	4	1
DC72	Dryas	M	7	1
DC67	Dryas	F	10	1
DC66	Dryas	F	10	1
DC73	Dryas	M	6	1
DC70	Dryas	F	10	1
DC69	Dryas	M	13	1
DC176	Dryas	F	5	1
DC175	Dryas	F	15	1
DC182	Dryas	M	9	1
DC186	Dryas	F	12	1
DC209	Dryas	M	5	1
DC185	Dryas	F	13	1
DC204	Dryas	M	9	1
DC210	Dryas	F	8	1
DC203	Dryas	M	11	0
DC202	Dryas	M	12	0
DC206	Dryas	M	15	1
DC52	Dryas	M	18	1
DC274	Dryas	M	47	1
DC275	Dryas	M	55	0
DC46	Dryas	M	19	0
DC48	Dryas	F	19	0
DC161	Dryas	F	18	0
DC207	Dryas	M	18	0
DC212	Dryas	M	18	0
DC47	Dryas	M	17	0
DC49	Dryas	M	17	0
DC50	Dryas	M	17	0
DC205	Dryas	M	17	0
DC21	Dryas	M	16	0
DC53	Dryas	M	16	0
DC211	Dryas	F	16	0
DC177	Dryas	M	15	0
DC184	Dryas	M	15	0
DC208	Dryas	F	15	0
DC45	Dryas	F	6	0
DC1	Dryas	F	4	0
DC8	Dryas	M	1	0
DC2	Dryas	M	15	1
DC16	Dryas	F	10	0
DC4	Dryas	M	15	0
DC18	Dryas	F	10	1
DC30	Dryas	F	12	1
DC33	Dryas	M	12	1
DC34	Dryas	F	12	1
DC36	Dryas	F	12	1
DC7	Dryas	M	21	1
DC19	Dryas	F	25	1
DC40	Dryas	F	19	1
DC29	Dryas	M	24	1
DC20	Dryas	M	29	1
DC3	Dryas	M	36	1
DC5	Dryas	M	36	1
DC12	Dryas	F	33	1
DC6	Dryas	F	37	1
DC14	Dryas	F	35	1
DC15	Dryas	M	35	1
DC28	Dryas	M	35	1
DC38	Dryas	M	32	1
DC17	Dryas	F	39	1
DC35	Dryas	M	36	1
DC32	Dryas	M	39	1
DC74	Dryas	M	4	1
DC80	Dryas	F	7	1
DC82	Dryas	F	7	1
DC84	Dryas	M	5	1
DC97	Dryas	F	1	1
DC95	Dryas	F	3	1
DC104	Dryas	M	3	1
DC90	Dryas	F	10	1
DC107	Dryas	F	4	1
DC108	Dryas	M	4	1
DC91	Dryas	F	11	1
DC93	Dryas	F	12	1
DC115	Dryas	M	4	1
DC101	Dryas	M	11	1
DC100	Dryas	M	14	1
DC109	Dryas	F	11	1
DC110	Dryas	F	10	1
DC116	Dryas	F	7	1
DC77	Dryas	F	29	1
DC112	Dryas	F	11	1
DC137	Dryas	M	6	1
DC78	Dryas	F	29	1
DC79	Dryas	M	31	1
DC81	Dryas	F	29	1
DC85	Dryas	M	27	1
DC96	Dryas	F	23	1
DC121	Dryas	M	12	1
DC124	Dryas	F	11	1
DC125	Dryas	M	10	1
DC126	Dryas	M	10	1
DC127	Dryas	M	10	1
DC130	Dryas	M	10	1
DC136	Dryas	F	10	1
DC140	Dryas	M	9	1
DC149	Dryas	M	3	1
DC132	Dryas	F	11	1
DC86	Dryas	M	29	1
DC88	Dryas	F	28	1
DC94	Dryas	F	26	1
DC123	Dryas	F	14	1
DC131	Dryas	M	13	1
DC141	Dryas	M	12	1
DC128	Dryas	F	14	0
DC143	Dryas	M	16	1
DC134	Dryas	F	19	1
DC154	Dryas	M	5	1
DC113	Dryas	F	28	1
DC117	Dryas	F	27	1
DC156	Dryas	M	10	1
DC106	Dryas	M	33	1
DC114	Dryas	M	31	1
DC118	Dryas	M	29	1
DC139	Dryas	M	24	1
DC158	Dryas	F	8	1
DC159	Dryas	F	6	1
DC119	Dryas	M	30	1
DC145	Dryas	F	24	1
DC122	Dryas	F	29	1
DC173	Dryas	M	1	1
DC142	Dryas	M	33	1
DC138	Dryas	M	33	1
DC148	Dryas	F	30	1
DC172	Dryas	M	8	1
DC179	Dryas	M	3	1
DC144	Dryas	F	37	1
DC146	Dryas	F	36	1
DC150	Dryas	F	30	1
DC153	Dryas	M	26	1
DC151	Dryas	F	28	1
DC193	Dryas	M	3	1
DC152	Dryas	F	29	1
DC178	Dryas	M	9	0
DC189	Dryas	F	8	1
DC157	Dryas	M	30	1
DC187	Dryas	F	9	1
DC197	Dryas	F	8	1
DC171	Dryas	M	21	1
DC180	Dryas	F	15	1
DC201	Dryas	M	11	1
DC195	Dryas	F	14	1
DC166	Dryas	M	28	1
DC191	Dryas	M	16	1
DC199	Dryas	M	14	1
DC196	Dryas	F	17	1
DC198	Dryas	F	16	1
DC163	Dryas	M	31	0
DC165	Dryas	F	31	1
DC164	Dryas	M	31	1
DC181	Dryas	M	23	1
DC188	Dryas	M	22	1
DC200	Dryas	M	18	1
DC170	Dryas	M	32	1
DC192	Dryas	M	22	1
DC194	Dryas	M	35	1
DC98	Dryas	F	43	1
DC103	Dryas	F	41	1
DC111	Dryas	M	42	1
DC168	Dryas	F	41	0
DC162	Dryas	F	41	0
DC174	Dryas	M	38	0
DC135	Dryas	M	29	0
DC213	Dryas	M	2	1
DC215	Dryas	M	4	1
DC217	Dryas	M	6	1
DC220	Dryas	M	4	1
DC222	Dryas	M	6	1
DC214	Dryas	F	19	1
DC216	Dryas	M	23	1
DC218	Dryas	F	25	1
DC219	Dryas	M	25	1
DC221	Dryas	M	19	1
DC225	Dryas	M	17	1
DC233	Dryas	F	15	1
DC235	Dryas	M	14	1
DC250	Dryas	F	3	0
DC251	Dryas	M	3	1
DC224	Dryas	F	22	1
DC229	Dryas	F	22	1
DC231	Dryas	F	20	1
DC236	Dryas	M	19	1
DC237	Dryas	F	20	0
DC266	Dryas	F	5	1
DC276	Dryas	M	3	1
DC268	Dryas	F	6	1
DC290	Dryas	F	4	1
DC259	Dryas	F	10	1
DC285	Dryas	F	6	1
DC286	Dryas	F	6	1
DC292	Dryas	F	7	1
DC244	Dryas	F	24	1
DC241	Dryas	F	26	1
DC243	Dryas	F	26	1
DC249	Dryas	M	19	1
DC238	Dryas	M	31	1
DC255	Dryas	F	20	1
DC267	Dryas	M	20	1
DC271	Dryas	M	19	1
DC272	Dryas	F	19	1
DC252	Dryas	F	24	1
DC261	Dryas	F	22	1
DC247	Dryas	F	26	1
DC256	Dryas	M	23	1
DC280	Dryas	M	20	1
DC254	Dryas	M	25	1
DC253	Dryas	F	25	1
DC279	Dryas	M	21	1
DC289	Dryas	M	20	1
DC262	Dryas	F	27	1
DC265	Dryas	F	26	1
DC269	Dryas	M	25	1
DC278	Dryas	F	24	1
DC281	Dryas	F	24	1
DC277	Dryas	M	25	1
DC270	Dryas	F	27	1
DC273	Dryas	F	30	1
DC284	Dryas	F	29	1
DC288	Dryas	M	30	1
DC300	Dryas	F	16	1
DC283	Dryas	M	32	1
DC293	Dryas	F	20	1
DC302	Dryas	M	21	1
DC296	Dryas	M	26	1
DC301	Dryas	F	24	1
DC230	Dryas	F	34	1
DC226	Dryas	M	34	1
DC239	Dryas	M	32	1
DC223	Dryas	F	36	1
DC245	Dryas	M	32	1
DC240	Dryas	M	34	1
DC264	Dryas	M	32	1
DC291	Dryas	F	34	1
DC234	Dryas	M	37	1
DC297	Dryas	M	31	1
DC246	Dryas	M	65	1
DC295	Dryas	F	35	1
DC260	Dryas	M	68	1
DC298	Dryas	M	44	0
DC258	Dryas	F	35	0
DC242	Dryas	F	35	0
DC228	Dryas	F	34	0
DC227	Dryas	F	23	0
DC287	Dryas	M	21	0
DC257	Dryas	F	19	1
DC299	Dryas	F	22	1
