# Supplementary material for: Evolution of increased longevity and slowed ageing in a genus of tropical butterfly
Source: Nat Commun. 2026 Jun 16;17:5077. doi: 10.1038/s41467-026-73635-7 (PMC13272878; doi:10.1038/s41467-026-73635-7)
Supplement: Supplementary file 6 — Source Data [file 41467_2026_73635_MOESM6_ESM.zip › Source_Data/Source_Data_Figure_1/Supplementary_Data_4.csv]

ID	Species_specific	Species	Sex	Eclosed	Released	Max_age	Last.sighted	Death
Eu1	Eueides isabella	E_isabella	F	2/25/2022	2/26/2022	21	3/18/2022	NA
Eu2	Eueides isabella	E_isabella	F	2/26/2022	2/26/2022	NA	#N/A	NA
Eu3	Eueides isabella	E_isabella	M	2/28/2022	2/28/2022	NA	#N/A	NA
Eu4	Eueides isabella	E_isabella	M	3/1/2022	3/1/2022	NA	#N/A	NA
E1	Erato demophoon	H_erato	M	3/2/2022	3/2/2022	NA	#N/A	NA
E2	Erato demophoon	H_erato	M	3/2/2022	3/2/2022	NA	#N/A	NA
Eu5	Eueides isabella	E_isabella	M	3/2/2022	3/2/2022	50	4/21/2022	NA
Eu6	Eueides isabella	E_isabella	F	3/3/2022	3/3/2022	NA	#N/A	NA
Eu7	Eueides isabella	E_isabella	M	3/3/2022	3/3/2022	NA	#N/A	NA
Eu8	Eueides isabella	E_isabella	M	3/3/2022	3/3/2022	NA	#N/A	NA
Eu9	Eueides isabella	E_isabella	F	3/4/2022	3/4/2022	NA	#N/A	NA
Eu10	Eueides isabella	E_isabella	F	3/7/2022	3/7/2022	NA	#N/A	NA
Eu11	Eueides isabella	E_isabella	M	3/7/2022	3/7/2022	NA	#N/A	NA
Eu12	Eueides isabella	E_isabella	F	3/7/2022	3/7/2022	NA	#N/A	NA
Eu13	Eueides isabella	E_isabella	F	3/7/2022	3/7/2022	NA	#N/A	NA
Eu14	Eueides isabella	E_isabella	F	3/7/2022	3/7/2022	NA	#N/A	NA
Eu15	Eueides isabella	E_isabella	F	3/7/2022	3/7/2022	NA	#N/A	NA
Eu16	Eueides isabella	E_isabella	M	3/7/2022	3/7/2022	NA	#N/A	NA
R2	Melpomene rosina	H_melpomene	M	3/8/2022	3/9/2022	50	4/27/2022	NA
R1	Melpomene rosina	H_melpomene	M	3/9/2022	3/9/2022	79	5/27/2022	NA
Di1	Dione juno	D_juno	M	3/10/2022	3/10/2022	NA	#N/A	NA
Di2	Dione juno	D_juno	F	3/10/2022	3/10/2022	NA	#N/A	NA
Di3	Dione juno	D_juno	M	3/10/2022	3/10/2022	NA	#N/A	NA
Di4	Dione juno	D_juno	F	3/10/2022	3/10/2022	NA	#N/A	NA
Di10	Dione juno	D_juno	M	3/11/2022	3/11/2022	NA	#N/A	NA
Di11	Dione juno	D_juno	F	3/11/2022	3/11/2022	NA	#N/A	NA
Di12	Dione juno	D_juno	F	3/11/2022	3/11/2022	NA	#N/A	NA
Di13	Dione juno	D_juno	F	3/11/2022	3/11/2022	NA	#N/A	NA
Di14	Dione juno	D_juno	F	3/11/2022	3/11/2022	NA	#N/A	NA
Di15	Dione juno	D_juno	M	3/11/2022	3/11/2022	NA	#N/A	NA
Di16	Dione juno	D_juno	M	3/11/2022	3/11/2022	NA	#N/A	NA
Di5	Dione juno	D_juno	M	3/11/2022	3/11/2022	NA	#N/A	NA
Di6	Dione juno	D_juno	M	3/11/2022	3/11/2022	NA	#N/A	NA
Di7	Dione juno	D_juno	F	3/11/2022	3/11/2022	NA	#N/A	NA
Di8	Dione juno	D_juno	F	3/11/2022	3/11/2022	NA	#N/A	NA
Di9	Dione juno	D_juno	M	3/11/2022	3/11/2022	NA	#N/A	NA
Eu17	Eueides isabella	E_isabella	F	3/11/2022	3/11/2022	3	#N/A	3/14/2022
R3	Melpomene rosina	H_melpomene	M	3/11/2022	3/11/2022	NA	#N/A	NA
Di17	Dione juno	D_juno	F	3/13/2022	3/11/2022	NA	#N/A	NA
Di18	Dione juno	D_juno	F	3/13/2022	3/11/2022	NA	#N/A	NA
Di19	Dione juno	D_juno	F	3/13/2022	3/11/2022	2	3/15/2022	NA
Di20	Dione juno	D_juno	F	3/13/2022	3/11/2022	4	3/17/2022	NA
Di21	Dione juno	D_juno	M	3/13/2022	3/11/2022	1	3/14/2022	NA
Di22	Dione juno	D_juno	F	3/16/2022	3/17/2022	NA	#N/A	NA
Di23	Dione juno	D_juno	M	3/16/2022	3/17/2022	NA	#N/A	NA
Di24	Dione juno	D_juno	M	3/16/2022	3/17/2022	5	3/21/2022	NA
Di25	Dione juno	D_juno	F	3/16/2022	3/17/2022	2	3/18/2022	NA
Di26	Dione juno	D_juno	F	3/16/2022	3/17/2022	NA	#N/A	NA
Di27	Dione juno	D_juno	M	3/16/2022	3/17/2022	NA	#N/A	NA
Do1	Doris	H_doris	F	3/17/2022	3/17/2022	NA	#N/A	NA
Di28	Dione juno	D_juno	F	3/18/2022	3/18/2022	NA	#N/A	NA
Do10	Doris	H_doris	M	3/18/2022	3/18/2022	NA	#N/A	NA
Do11	Doris	H_doris	F	3/18/2022	3/18/2022	3	3/21/2022	NA
Do12	Doris	H_doris	F	3/18/2022	3/18/2022	8	3/26/2022	NA
Do13	Doris	H_doris	F	3/18/2022	3/18/2022	NA	#N/A	NA
Do14	Doris	H_doris	F	3/18/2022	3/18/2022	11	3/29/2022	NA
Do15	Doris	H_doris	F	3/18/2022	3/18/2022	5	3/23/2022	NA
Do16	Doris	H_doris	M	3/18/2022	3/18/2022	8	3/26/2022	NA
Do17	Doris	H_doris	M	3/18/2022	3/18/2022	7	3/25/2022	NA
Do18	Doris	H_doris	F	3/18/2022	3/18/2022	26	4/13/2022	NA
Do19	Doris	H_doris	F	3/18/2022	3/18/2022	26	4/13/2022	NA
Do2	Doris	H_doris	F	3/18/2022	3/18/2022	27	4/14/2022	NA
Do20	Doris	H_doris	F	3/18/2022	3/18/2022	12	3/30/2022	NA
Do21	Doris	H_doris	F	3/18/2022	3/18/2022	25	4/12/2022	NA
Do22	Doris	H_doris	F	3/18/2022	3/18/2022	14	4/1/2022	NA
Do23	Doris	H_doris	M	3/18/2022	3/18/2022	7	3/25/2022	NA
Do24	Doris	H_doris	M	3/18/2022	3/18/2022	27	4/14/2022	NA
Do25	Doris	H_doris	F	3/18/2022	3/18/2022	21	4/8/2022	NA
Do26	Doris	H_doris	M	3/18/2022	3/18/2022	7	3/25/2022	NA
Do27	Doris	H_doris	M	3/18/2022	3/18/2022	NA	#N/A	NA
Do28	Doris	H_doris	M	3/18/2022	3/18/2022	NA	#N/A	NA
Do29	Doris	H_doris	M	3/18/2022	3/18/2022	7	3/25/2022	NA
Do3	Doris	H_doris	F	3/18/2022	3/18/2022	21	4/8/2022	NA
Do30	Doris	H_doris	M	3/18/2022	3/18/2022	NA	#N/A	NA
Do4	Doris	H_doris	M	3/18/2022	3/18/2022	25	4/12/2022	NA
Do5	Doris	H_doris	F	3/18/2022	3/18/2022	26	4/13/2022	NA
Do6	Doris	H_doris	F	3/18/2022	3/18/2022	24	4/11/2022	NA
Do7	Doris	H_doris	F	3/18/2022	3/18/2022	26	4/13/2022	NA
Do8	Doris	H_doris	F	3/18/2022	3/18/2022	NA	#N/A	NA
Do9	Doris	H_doris	M	3/18/2022	3/18/2022	35	4/22/2022	NA
Di29	Dione juno	D_juno	F	3/19/2022	3/19/2022	NA	#N/A	NA
Di30	Dione juno	D_juno	F	3/19/2022	3/19/2022	NA	#N/A	NA
Di31	Dione juno	D_juno	F	3/19/2022	3/19/2022	2	3/21/2022	NA
Di32	Dione juno	D_juno	F	3/19/2022	3/19/2022	2	3/21/2022	NA
Di33	Dione juno	D_juno	M	3/19/2022	3/19/2022	7	3/26/2022	NA
Di34	Dione juno	D_juno	F	3/19/2022	3/19/2022	NA	#N/A	NA
Di35	Dione juno	D_juno	M	3/19/2022	3/19/2022	11	3/30/2022	NA
Di36	Dione juno	D_juno	M	3/20/2022	3/20/2022	NA	#N/A	NA
Di37	Dione juno	D_juno	F	3/20/2022	3/20/2022	NA	#N/A	NA
Di38	Dione juno	D_juno	M	3/20/2022	3/20/2022	NA	#N/A	NA
Di39	Dione juno	D_juno	M	3/20/2022	3/20/2022	NA	#N/A	NA
Di40	Dione juno	D_juno	M	3/20/2022	3/20/2022	NA	#N/A	NA
Di41	Dione juno	D_juno	M	3/20/2022	3/20/2022	NA	#N/A	NA
Do31	Doris	H_doris	M	3/20/2022	3/20/2022	22	4/11/2022	NA
Di42	Dione juno	D_juno	M	3/21/2022	3/21/2022	NA	#N/A	NA
Di43	Dione juno	D_juno	M	3/21/2022	3/21/2022	NA	#N/A	NA
Di44	Dione juno	D_juno	M	3/21/2022	3/21/2022	NA	#N/A	NA
Eu18	Eueides isabella	E_isabella	M	3/24/2022	3/24/2022	2	3/26/2022	NA
Cyd1	Cydno chioneus	H_cydno	M	3/24/2022	3/24/2022	55	5/18/2022	NA
Cyd2	Cydno chioneus	H_cydno	F	3/24/2022	NA	5	3/29/2022	NA
Cyd3	Cydno chioneus	H_cydno	M	3/24/2022	3/24/2022	8	4/1/2022	NA
Cyr1	Erato cyrbia	H_erato	M	3/24/2022	3/24/2022	18	4/11/2022	NA
Di45	Dione juno	D_juno	M	3/24/2022	3/24/2022	NA	#N/A	NA
Ec1	Melpomene ecuadorensis	H_melpomene	M	3/26/2022	3/26/2022	101	7/5/2022	NA
Ec2	Melpomene ecuadorensis	H_melpomene	F	3/26/2022	3/26/2022	23	4/18/2022	NA
R4	Melpomene rosina	H_melpomene	F	3/26/2022	3/26/2022	NA	#N/A	NA
Sap1	Sapho sapho	H_sapho	F	3/25/2022	3/25/2022	39	5/3/2022	NA
Pac1	Pachinus	H_pachinus	M	3/27/2022	3/27/2022	10	4/6/2022	NA
Eu19	Eueides isabella	E_isabella	F	3/29/2022	3/29/2022	1	3/30/2022	NA
Cyd4	Cydno chioneus	H_cydno	M	3/31/2022	3/31/2022	35	5/5/2022	NA
Pac2	Pachinus	H_pachinus	M	3/31/2022	3/31/2022	49	5/19/2022	NA
Ec3	Melpomene ecuadorensis	H_melpomene	M	3/31/2022	3/31/2022	53	5/23/2022	NA
D53	Dryas	D_iulia	M	3/15/2022	3/31/2022	NA	#N/A	NA
Sap2	Sapho sapho	H_sapho	M	4/1/2022	4/1/2022	NA	#N/A	NA
At1	Atthis	H_atthis	M	4/1/2022	4/1/2022	46	5/17/2022	NA
Lat1	Erato lattivita	H_erato	M	4/2/2022	4/2/2022	NA	#N/A	NA
Zu1	Hecale zuleika	H_hecale	M	4/2/2022	4/2/2022	59	5/31/2022	NA
Zu2	Hecale zuleika	H_hecale	M	4/4/2022	4/4/2022	78	6/21/2022	NA
Zu3	Hecale zuleika	H_hecale	M	4/4/2022	4/4/2022	22	4/26/2022	NA
Sar1	Sara	H_sara	F	4/4/2022	4/4/2022	74	6/17/2022	NA
Sar2	Sara	H_sara	F	4/4/2022	4/4/2022	86	6/29/2022	NA
Sar3	Sara	H_sara	M	4/4/2022	4/4/2022	31	5/5/2022	NA
Sap3	Sapho sapho	H_sapho	M	4/6/2022	4/6/2022	27	5/3/2022	NA
Sap4	Sapho sapho	H_sapho	F	4/6/2022	4/6/2022	29	5/5/2022	NA
Sap5	Sapho sapho	H_sapho	M	4/6/2022	4/6/2022	55	5/31/2022	NA
Hew1	Hewitsoni	H_hewitsoni	M	4/6/2022	4/6/2022	41	5/17/2022	NA
R5	Melpomene rosina	H_melpomene	M	4/6/2022	4/6/2022	92	7/7/2022	NA
Sap6	Sapho sapho	H_sapho	M	4/7/2022	4/7/2022	95	7/11/2022	NA
Hew2	Hewitsoni	H_hewitsoni	M	4/7/2022	4/7/2022	NA	#N/A	NA
R6	Melpomene rosina	H_melpomene	M	4/7/2022	3/7/2022	47	5/24/2022	NA
R7	Melpomene rosina	H_melpomene	M	4/8/2022	4/8/2022	25	5/3/2022	NA
R8	Melpomene rosina	H_melpomene	M	4/8/2022	4/8/2022	61	6/8/2022	NA
R9	Melpomene rosina	H_melpomene	M	4/8/2022	4/8/2022	NA	#N/A	NA
Sap7	Sapho sapho	H_sapho	M	4/8/2022	4/8/2022	25	5/3/2022	NA
Sap8	Sapho sapho	H_sapho	F	4/8/2022	4/8/2022	67	6/14/2022	NA
Sap9	Sapho sapho	H_sapho	M	4/9/2022	4/9/2022	73	6/21/2022	NA
Sap10	Sapho sapho	H_sapho	M	4/9/2022	4/9/2022	67	6/15/2022	NA
Sap11	Sapho sapho	H_sapho	F	4/9/2022	4/9/2022	60	6/8/2022	NA
Sap12	Sapho sapho	H_sapho	F	4/9/2022	4/9/2022	61	6/9/2022	NA
Sap13	Sapho sapho	H_sapho	M	4/9/2022	4/9/2022	129	8/16/2022	NA
Sap14	Sapho sapho	H_sapho	F	4/9/2022	4/9/2022	143	8/30/2022	NA
Sap15	Sapho sapho	H_sapho	M	4/9/2022	4/9/2022	129	8/16/2022	NA
Sap16	Sapho sapho	H_sapho	M	4/9/2022	4/9/2022	52	5/31/2022	NA
Sap17	Sapho sapho	H_sapho	M	4/9/2022	4/9/2022	67	6/15/2022	NA
Sap18	Sapho sapho	H_sapho	M	4/9/2022	4/9/2022	52	5/31/2022	NA
Sap19	Sapho sapho	H_sapho	M	4/9/2022	4/9/2022	26	5/5/2022	NA
Sap20	Sapho sapho	H_sapho	F	4/9/2022	4/9/2022	12	4/21/2022	NA
Sap21	Sapho sapho	H_sapho	M	4/9/2022	4/9/2022	67	6/15/2022	NA
Sap22	Sapho sapho	H_sapho	M	4/9/2022	4/9/2022	68	6/16/2022	NA
Sap23	Sapho sapho	H_sapho	M	4/9/2022	4/9/2022	67	6/15/2022	NA
Sap24	Sapho sapho	H_sapho	F	4/9/2022	4/9/2022	3	4/12/2022	NA
Sap25	Sapho sapho	H_sapho	F	4/9/2022	4/9/2022	12	4/21/2022	NA
Sap26	Sapho sapho	H_sapho	M	4/9/2022	4/9/2022	60	6/8/2022	NA
Sap27	Sapho sapho	H_sapho	M	4/9/2022	4/9/2022	96	7/14/2022	NA
R10	Melpomene rosina	H_melpomene	M	4/9/2022	4/9/2022	NA	#N/A	NA
R11	Melpomene rosina	H_melpomene	M	4/9/2022	4/9/2022	52	5/31/2022	NA
R12	Melpomene rosina	H_melpomene	M	4/9/2022	4/9/2022	73	6/21/2022	NA
E20	Erato demophoon	H_erato	M	4/10/2022	4/10/2022	86	7/5/2022	NA
E21	Erato demophoon	H_erato	M	4/10/2022	4/10/2022	59	6/8/2022	NA
Sar21	Sara	H_sara	M	4/11/2022	4/11/2022	11	4/22/2022	NA
Sar22	Sara	H_sara	F	4/11/2022	4/11/2022	36	5/17/2022	NA
Sar23	Sara	H_sara	M	4/11/2022	4/11/2022	14	4/25/2022	NA
Sar24	Sara	H_sara	F	4/11/2022	4/11/2022	NA	#N/A	NA
Sar25	Sara	H_sara	M	4/11/2022	4/11/2022	24	5/5/2022	NA
Sar26	Sara	H_sara	F	4/11/2022	4/11/2022	18	4/29/2022	NA
Sar27	Sara	H_sara	M	4/11/2022	4/11/2022	22	5/3/2022	NA
Sar28	Sara	H_sara	M	4/11/2022	4/11/2022	22	5/3/2022	NA
Sar29	Sara	H_sara	M	4/11/2022	4/11/2022	1	4/12/2022	NA
Sar30	Sara	H_sara	F	4/11/2022	4/11/2022	3	4/14/2022	NA
Sar31	Sara	H_sara	F	4/11/2022	4/11/2022	NA	#N/A	NA
Sar32	Sara	H_sara	F	4/11/2022	4/11/2022	25	5/6/2022	NA
Sar33	Sara	H_sara	M	4/11/2022	4/11/2022	1	4/12/2022	NA
Sar34	Sara	H_sara	M	4/11/2022	4/11/2022	NA	#N/A	NA
Sar35	Sara	H_sara	M	4/11/2022	4/11/2022	NA	#N/A	NA
Sar36	Sara	H_sara	F	4/11/2022	4/11/2022	38	5/19/2022	NA
Sar37	Sara	H_sara	F	4/11/2022	4/11/2022	18	4/29/2022	NA
Sar38	Sara	H_sara	F	4/11/2022	4/11/2022	24	5/5/2022	NA
Sar39	Sara	H_sara	F	4/11/2022	4/11/2022	NA	#N/A	NA
Sar40	Sara	H_sara	M	4/11/2022	4/11/2022	15	4/26/2022	NA
Sar41	Sara	H_sara	M	4/11/2022	4/11/2022	9	4/20/2022	NA
Sar42	Sara	H_sara	M	4/11/2022	4/11/2022	25	5/6/2022	NA
Sar43	Sara	H_sara	M	4/11/2022	4/11/2022	7	4/18/2022	NA
Sar44	Sara	H_sara	M	4/11/2022	4/11/2022	25	5/6/2022	NA
Sar45	Sara	H_sara	F	4/11/2022	4/11/2022	NA	#N/A	NA
R13	Melpomene rosina	H_melpomene	M	4/11/2022	4/11/2022	79	6/29/2022	NA
R14	Melpomene rosina	H_melpomene	M	4/11/2022	4/11/2022	81	7/1/2022	NA
R15	Melpomene rosina	H_melpomene	M	4/11/2022	4/11/2022	94	7/14/2022	NA
Eu20	Eueides isabella	E_isabella	M	4/11/2022	4/11/2022	NA	#N/A	NA
Hew3	Hewitsoni	H_hewitsoni	M	4/11/2022	4/11/2022	9	4/20/2022	NA
Pac3	Pachinus	H_pachinus	M	4/12/2022	4/12/2022	58	6/9/2022	NA
Ch1	Charitonia	H_charitonia	M	4/12/2022	4/12/2022	22	5/4/2022	NA
R19	Melpomene rosina	H_melpomene	M	4/12/2022	4/12/2022	34	5/16/2022	NA
R17	Melpomene rosina	H_melpomene	M	4/13/2022	4/13/2022	37	5/20/2022	NA
R20	Melpomene rosina	H_melpomene	M	4/13/2022	4/13/2022	56	6/8/2022	NA
R21	Melpomene rosina	H_melpomene	M	4/13/2022	4/13/2022	15	4/28/2022	NA
R22	Melpomene rosina	H_melpomene	M	4/13/2022	4/13/2022	37	5/20/2022	NA
Sar4	Sara	H_sara	M	4/13/2022	4/13/2022	1	4/14/2022	NA
Sar5	Sara	H_sara	M	4/13/2022	4/13/2022	43	5/26/2022	NA
Sar6	Sara	H_sara	M	4/13/2022	4/13/2022	13	4/26/2022	NA
Sar7	Sara	H_sara	M	4/13/2022	4/13/2022	NA	#N/A	NA
Sar8	Sara	H_sara	M	4/13/2022	4/13/2022	1	4/14/2022	NA
Sar9	Sara	H_sara	F	4/13/2022	4/13/2022	NA	#N/A	NA
Eu21	Eueides isabella	E_isabella	F	4/14/2022	4/14/2022	4	4/18/2022	NA
Eu22	Eueides isabella	E_isabella	M	4/14/2022	4/14/2022	NA	#N/A	NA
At2	Atthis	H_atthis	M	4/14/2022	4/14/2022	NA	#N/A	NA
Eu23	Eueides isabella	E_isabella	F	4/15/2022	4/16/2022	NA	#N/A	NA
Eu24	Eueides isabella	E_isabella	F	4/15/2022	4/16/2022	6	4/21/2022	NA
At3	Atthis	H_atthis	F	4/15/2022	4/16/2022	33	5/18/2022	NA
R23	Melpomene rosina	H_melpomene	F	4/15/2022	4/16/2022	70	6/24/2022	NA
R24	Melpomene rosina	H_melpomene	F	4/15/2022	4/16/2022	76	6/30/2022	NA
R25	Melpomene rosina	H_melpomene	M	4/16/2022	4/16/2022	54	6/9/2022	NA
R26	Melpomene rosina	H_melpomene	M	4/16/2022	4/16/2022	62	6/17/2022	NA
R27	Melpomene rosina	H_melpomene	F	4/17/2022	4/17/2022	80	7/6/2022	NA
R28	Melpomene rosina	H_melpomene	F	4/17/2022	4/17/2022	102	7/28/2022	NA
R29	Melpomene rosina	H_melpomene	F	4/17/2022	4/17/2022	31	5/18/2022	NA
R30	Melpomene rosina	H_melpomene	F	4/17/2022	4/17/2022	44	5/31/2022	NA
R31	Melpomene rosina	H_melpomene	F	4/17/2022	4/17/2022	12	4/29/2022	NA
R32	Melpomene rosina	H_melpomene	F	4/17/2022	4/17/2022	44	5/31/2022	NA
R33	Melpomene rosina	H_melpomene	F	4/17/2022	4/17/2022	88	7/14/2022	NA
R34	Melpomene rosina	H_melpomene	F	4/17/2022	4/17/2022	18	5/5/2022	NA
R35	Melpomene rosina	H_melpomene	F	4/17/2022	4/17/2022	79	7/5/2022	NA
At4	Atthis	H_atthis	M	4/17/2022	4/17/2022	44	5/31/2022	NA
At5	Atthis	H_atthis	F	4/17/2022	4/17/2022	NA	#N/A	NA
At6	Atthis	H_atthis	M	4/17/2022	4/17/2022	12	4/29/2022	NA
At7	Atthis	H_atthis	F	4/17/2022	4/17/2022	NA	#N/A	NA
At8	Atthis	H_atthis	M	4/17/2022	4/17/2022	31	5/18/2022	NA
Pac4	Pachinus	H_pachinus	M	4/17/2022	4/17/2022	39	5/26/2022	NA
Ec4	Melpomene ecuadorensis	H_melpomene	F	4/17/2022	4/17/2022	12	4/29/2022	NA
Ec5	Melpomene ecuadorensis	H_melpomene	F	4/17/2022	4/17/2022	40	5/27/2022	NA
Sar10	Sara	H_sara	M	4/17/2022	4/18/2022	NA	#N/A	NA
Sar11	Sara	H_sara	M	4/17/2022	4/18/2022	39	5/26/2022	NA
Sar12	Sara	H_sara	M	4/17/2022	4/18/2022	44	5/31/2022	NA
Sar13	Sara	H_sara	F	4/17/2022	4/18/2022	37	5/24/2022	NA
Sar14	Sara	H_sara	F	4/17/2022	4/18/2022	1	4/18/2022	NA
Sar15	Sara	H_sara	F	4/17/2022	4/18/2022	1	4/18/2022	NA
Sar16	Sara	H_sara	F	4/17/2022	4/18/2022	NA	#N/A	NA
Sar17	Sara	H_sara	M	4/17/2022	4/18/2022	60	6/16/2022	NA
Sar18	Sara	H_sara	M	4/17/2022	4/18/2022	60	6/16/2022	NA
Sar19	Sara	H_sara	F	4/17/2022	4/18/2022	75	7/1/2022	NA
Sar20	Sara	H_sara	M	4/17/2022	4/18/2022	NA	#N/A	NA
Sar46	Sara	H_sara	F	4/17/2022	4/18/2022	NA	#N/A	NA
Sar47	Sara	H_sara	M	4/17/2022	4/18/2022	39	5/26/2022	NA
Sar48	Sara	H_sara	F	4/17/2022	4/18/2022	1	4/18/2022	NA
Sar49	Sara	H_sara	M	4/17/2022	4/18/2022	29	5/16/2022	NA
Sar50	Sara	H_sara	M	4/17/2022	4/18/2022	97	7/23/2022	NA
Sar51	Sara	H_sara	F	4/17/2022	4/18/2022	10	4/27/2022	NA
Sar52	Sara	H_sara	M	4/17/2022	4/18/2022	68	6/24/2022	NA
Sar53	Sara	H_sara	M	4/17/2022	4/18/2022	68	6/24/2022	NA
Sar54	Sara	H_sara	F	4/17/2022	4/18/2022	NA	#N/A	NA
Sar55	Sara	H_sara	F	4/17/2022	4/18/2022	NA	#N/A	NA
Sar56	Sara	H_sara	M	4/17/2022	4/18/2022	59	6/15/2022	NA
Sar57	Sara	H_sara	F	4/17/2022	4/18/2022	52	6/8/2022	NA
Sar58	Sara	H_sara	F	4/17/2022	4/18/2022	NA	#N/A	NA
Sar59	Sara	H_sara	F	4/17/2022	4/18/2022	1	4/18/2022	NA
Sar60	Sara	H_sara	M	4/17/2022	4/18/2022	80	7/6/2022	NA
Sar61	Sara	H_sara	M	4/17/2022	4/18/2022	5	4/22/2022	NA
Sar62	Sara	H_sara	F	4/17/2022	4/18/2022	5	4/22/2022	NA
Sar63	Sara	H_sara	M	4/17/2022	4/18/2022	39	5/26/2022	NA
Sar64	Sara free	H_sara	M	4/17/2022	4/18/2022	30	5/17/2022	NA
Sar65	Sara	H_sara	F	4/17/2022	4/18/2022	NA	#N/A	NA
Sar66	Sara	H_sara	M	4/17/2022	4/18/2022	107	8/2/2022	NA
Sar67	Sara	H_sara	F	4/17/2022	4/18/2022	NA	#N/A	NA
Sar68	Sara	H_sara	F	4/17/2022	4/18/2022	NA	#N/A	NA
Sar69	Sara	H_sara	F	4/17/2022	4/18/2022	NA	#N/A	NA
R38	Melpomene rosina	H_melpomene	F	4/18/2022	4/18/2022	67	6/24/2022	NA
R39	Melpomene rosina	H_melpomene	F	4/18/2022	4/18/2022	58	6/15/2022	NA
Ec8	Melpomene ecuadorensis	H_melpomene	F	4/18/2022	4/18/2022	NA	#N/A	NA
Ec9	Melpomene ecuadorensis	H_melpomene	M	4/18/2022	4/18/2022	36	5/24/2022	NA
Ple1	Melpomene plesseni	H_melpomene	M	4/18/2022	4/18/2022	15	5/3/2022	NA
At9	Atthis	H_atthis	M	4/18/2022	4/18/2022	NA	#N/A	NA
At10	Atthis	H_atthis	M	4/18/2022	4/18/2022	NA	#N/A	NA
At11	Atthis	H_atthis	M	4/18/2022	4/18/2022	NA	#N/A	NA
At12	Atthis	H_atthis	M	4/18/2022	4/18/2022	31	5/19/2022	NA
E5	Erato demophoon	H_erato	F	3/13/2022	4/18/2022	NA	#N/A	NA
E12	Erato demophoon	H_erato	F	3/28/2022	4/18/2022	52	5/19/2022	NA
E22	Erato demophoon	H_erato	M	4/11/2022	4/18/2022	79	6/29/2022	NA
E23	Erato demophoon	H_erato	M	4/11/2022	4/18/2022	85	7/5/2022	NA
E24	Erato demophoon	H_erato	M	4/11/2022	4/18/2022	81	7/1/2022	NA
E25	Erato demophoon	H_erato	M	4/11/2022	4/18/2022	58	6/8/2022	NA
E13	Erato demophoon	H_erato	F	3/29/2022	4/18/2022	NA	#N/A	NA
E6	Erato demophoon	H_erato	F	3/17/2022	4/18/2022	NA	#N/A	NA
E7	Erato demophoon	H_erato	M	3/18/2022	4/18/2022	NA	#N/A	NA
E14	Erato demophoon	H_erato	M	4/1/2022	4/18/2022	55	5/26/2022	NA
E15	Erato demophoon	H_erato	M	4/2/2022	4/18/2022	67	6/8/2022	NA
E16	Erato demophoon	H_erato	M	4/2/2022	4/18/2022	25	4/27/2022	NA
E18	Erato demophoon	H_erato	M	4/6/2022	4/18/2022	NA	#N/A	NA
E11	Erato demophoon	H_erato	M	3/25/2022	4/18/2022	60	5/24/2022	NA
E17	Erato demophoon	H_erato	F	4/7/2022	4/18/2022	53	5/30/2022	NA
Pac5	Pachinus	H_pachinus	M	4/19/2022	4/19/2022	NA	#N/A	NA
Pac6	Pachinus	H_pachinus	M	4/19/2022	4/19/2022	NA	#N/A	NA
Nu1	Numata	H_numata	M	4/19/2022	4/19/2022	NA	#N/A	NA
Nu2	Numata	H_numata	M	4/19/2022	4/19/2022	29	5/18/2022	NA
At13	Atthis	H_atthis	F	4/19/2022	4/19/2022	3	4/22/2022	NA
At14	Atthis	H_atthis	F	4/19/2022	4/19/2022	14	5/3/2022	NA
Zu4	Hecale zuleika	H_hecale	M	4/19/2022	4/19/2022	15	5/4/2022	NA
MHy1	Melpomene hybrid	H_melpomene	F	4/19/2022	4/19/2022	8	4/27/2022	NA
MHy2	Melpomene hybrid	H_melpomene	F	4/19/2022	4/19/2022	17	5/6/2022	NA
MHy3	Melpomene hybrid	H_melpomene	M	4/19/2022	4/19/2022	NA	#N/A	NA
MHy4	Melpomene hybrid	H_melpomene	F	4/19/2022	4/19/2022	28	5/17/2022	NA
MHy5	Melpomene hybrid	H_melpomene	F	4/19/2022	4/19/2022	NA	#N/A	NA
MHy6	Melpomene hybrid	H_melpomene	M	4/19/2022	4/19/2022	NA	#N/A	NA
MHy7	Melpomene hybrid	H_melpomene	F	4/19/2022	4/19/2022	50	6/8/2022	NA
MHy8	Melpomene hybrid	H_melpomene	M	4/19/2022	4/19/2022	17	5/6/2022	NA
MHy9	Melpomene hybrid	H_melpomene	M	4/19/2022	4/19/2022	NA	#N/A	NA
MHy10	Melpomene hybrid	H_melpomene	F	4/19/2022	4/19/2022	15	5/4/2022	NA
MHy11	Melpomene hybrid	H_melpomene	M	4/19/2022	4/19/2022	NA	#N/A	NA
MHy12	Melpomene hybrid	H_melpomene	M	4/19/2022	4/19/2022	57	6/15/2022	NA
MHy13	Melpomene hybrid	H_melpomene	F	4/19/2022	4/19/2022	NA	#N/A	NA
MHy14	Melpomene hybrid	H_melpomene	F	4/19/2022	4/19/2022	16	5/5/2022	NA
At19	Atthis	H_atthis	M	4/21/2022	4/21/2022	7	4/28/2022	NA
At20	Atthis	H_atthis	M	4/21/2022	4/21/2022	53	6/13/2022	NA
At21	Atthis	H_atthis	M	4/21/2022	4/21/2022	34	5/25/2022	NA
MHy29	Melpomene hybrid	H_melpomene	M	4/21/2022	4/21/2022	33	5/24/2022	NA
MHy30	Melpomene hybrid	H_melpomene	F	4/21/2022	4/21/2022	26	5/17/2022	NA
MHy31	Melpomene hybrid	H_melpomene	F	4/21/2022	4/21/2022	NA	#N/A	NA
Dd1	Dryadula	D_phaetusa	F	4/20/2022	4/20/2022	NA	#N/A	NA
Dd2	Dryadula	D_phaetusa	F	4/20/2022	4/20/2022	6	4/26/2022	NA
MHy15	Melpomene hybrid	H_melpomene	M	4/20/2022	4/20/2022	NA	#N/A	NA
MHy16	Melpomene hybrid	H_melpomene	M	4/20/2022	4/20/2022	8	4/28/2022	NA
MHy17	Melpomene hybrid	H_melpomene	F	4/20/2022	4/20/2022	54	6/13/2022	NA
MHy18	Melpomene hybrid	H_melpomene	F	4/20/2022	4/20/2022	NA	#N/A	NA
MHy19	Melpomene hybrid	H_melpomene	F	4/20/2022	4/20/2022	28	5/18/2022	NA
MHy20	Melpomene hybrid	H_melpomene	M	4/20/2022	4/20/2022	14	5/4/2022	NA
MHy21	Melpomene hybrid	H_melpomene	M	4/20/2022	4/20/2022	8	4/28/2022	NA
MHy22	Melpomene hybrid	H_melpomene	F	4/20/2022	4/20/2022	41	5/31/2022	NA
MHy23	Melpomene hybrid	H_melpomene	M	4/20/2022	4/20/2022	NA	#N/A	NA
MHy24	Melpomene hybrid	H_melpomene	M	4/20/2022	4/20/2022	NA	#N/A	NA
MHy25	Melpomene hybrid	H_melpomene	F	4/20/2022	4/20/2022	NA	#N/A	NA
MHy26	Melpomene hybrid	H_melpomene	F	4/20/2022	4/20/2022	NA	#N/A	NA
MHy27	Melpomene hybrid	H_melpomene	F	4/20/2022	4/20/2022	NA	#N/A	NA
At15	Atthis	H_atthis	M	4/20/2022	4/20/2022	1	4/21/2022	NA
At16	Atthis	H_atthis	M	4/20/2022	4/20/2022	2	4/22/2022	NA
At17	Atthis	H_atthis	M	4/20/2022	4/20/2022	19	5/9/2022	NA
At18	Atthis	H_atthis	F	4/20/2022	4/20/2022	40	5/30/2022	NA
Nu3	Numata	H_numata	M	4/20/2022	4/20/2022	106	8/4/2022	NA
R36	Melpomene rosina	H_melpomene	F	4/20/2022	4/20/2022	35	5/25/2022	NA
Nu4	Numata	H_numata	M	4/22/2022	4/22/2022	NA	#N/A	NA
Eu25	Eueides isabella	E_isabella	M	4/22/2022	4/22/2022	NA	#N/A	NA
MHy32	Melpomene hybrid	H_melpomene	M	4/22/2022	4/22/2022	NA	#N/A	NA
MHy33	Melpomene hybrid	H_melpomene	M	4/22/2022	4/22/2022	NA	#N/A	NA
Sap28	Sapho sapho	H_sapho	M	4/22/2022	4/22/2022	NA	#N/A	NA
Sap29	Sapho sapho	H_sapho	F	4/22/2022	4/22/2022	NA	#N/A	NA
Ec7	Melpomene ecuadorensis	H_melpomene	M	4/22/2022	4/22/2022	0	4/22/2022	NA
Zu5	Hecale zuleika	H_hecale	M	4/22/2022	4/22/2022	26	5/18/2022	NA
Eu26	Eueides isabella	E_isabella	F	4/24/2022	4/25/2022	1	4/25/2022	NA
E26	Erato demophoon	H_erato	F	4/24/2022	4/25/2022	1	4/25/2022	NA
Hyd1	Erato hydara	H_erato	M	4/25/2022	4/25/2022	NA	#N/A	NA
E27	Erato demophoon	H_erato	F	4/26/2022	4/26/2022	8	5/4/2022	NA
E28	Erato demophoon	H_erato	F	4/25/2022	4/26/2022	44	6/8/2022	NA
E29	Erato demophoon	H_erato	F	4/27/2022	4/27/2022	58	6/24/2022	NA
E30	Erato demophoon	H_erato	M	4/27/2022	4/27/2022	1	4/28/2022	NA
Cyd5	Cydno chioneus	H_cydno	M	4/27/2022	4/27/2022	NA	#N/A	NA
E31	Erato demophoon	H_erato	M	4/27/2022	4/28/2022	8	5/5/2022	NA
E32	Erato demophoon	H_erato	F	4/28/2022	4/28/2022	NA	#N/A	NA
E33	Erato demophoon	H_erato	M	4/28/2022	4/28/2022	86	7/23/2022	NA
Dd3	Dryadula	D_phaetusa	F	4/29/2022	4/29/2022	10	5/9/2022	NA
R37	Melpomene rosina	H_melpomene	M	5/1/2022	5/1/2022	67	7/7/2022	NA
R40	Melpomene rosina	H_melpomene	M	5/2/2022	5/2/2022	72	7/13/2022	NA
R41	Melpomene rosina	H_melpomene	M	5/2/2022	5/2/2022	50	6/21/2022	NA
R42	Melpomene rosina	H_melpomene	M	5/2/2022	5/2/2022	NA	#N/A	NA
R43	Melpomene rosina	H_melpomene	M	5/2/2022	5/2/2022	46	6/17/2022	NA
Cyd6	Cydno chioneus	H_cydno	M	5/2/2022	5/2/2022	NA	#N/A	NA
R45	Melpomene rosina	H_melpomene	M	5/3/2022	5/3/2022	36	6/8/2022	NA
R46	Melpomene rosina	H_melpomene	F	5/3/2022	5/3/2022	36	6/8/2022	NA
Dd4	Dryadula	D_phaetusa	M	5/3/2022	5/3/2022	NA	#N/A	NA
Zu6	Hecale zuleika	H_hecale	M	5/3/2022	5/3/2022	36	6/8/2022	NA
Ec10	Melpomene ecuadorensis	H_melpomene	M	5/4/2022	5/4/2022	45	6/18/2022	NA
Ec11	Melpomene ecuadorensis	H_melpomene	M	5/4/2022	5/4/2022	35	6/8/2022	NA
Ec13	Melpomene ecuadorensis	H_melpomene	M	5/5/2022	5/5/2022	97	8/10/2022	NA
R49	Melpomene rosina	H_melpomene	F	5/5/2022	5/5/2022	50	6/24/2022	NA
R50	Melpomene rosina	H_melpomene	M	5/6/2022	5/6/2022	33	6/8/2022	NA
R51	Melpomene rosina	H_melpomene	M	5/6/2022	5/6/2022	33	6/8/2022	NA
R52	Melpomene rosina	H_melpomene	M	5/6/2022	5/6/2022	19	5/25/2022	NA
Ec14	Melpomene ecuadorensis	H_melpomene	M	5/6/2022	5/6/2022	10	5/16/2022	NA
Ec15	Melpomene ecuadorensis	H_melpomene	M	5/6/2022	5/6/2022	39	6/14/2022	NA
Ec16	Melpomene ecuadorensis	H_melpomene	M	5/6/2022	5/6/2022	25	5/31/2022	NA
Ec17	Melpomene ecuadorensis	H_melpomene	M	5/6/2022	5/6/2022	94	8/8/2022	NA
Cyd7	Cydno chioneus	H_cydno	M	5/6/2022	5/6/2022	33	6/8/2022	NA
Dd5	Dryadula	D_phaetusa	F	5/9/2022	5/9/2022	NA	#N/A	NA
Zu7	Hecale zuleika	H_hecale	M	5/9/2022	5/9/2022	37	6/15/2022	NA
Eu27	Eueides isabella	E_isabella	M	5/9/2022	5/9/2022	NA	#N/A	NA
Cyd8	Cydno chioneus	H_cydno	M	5/9/2022	5/9/2022	NA	#N/A	NA
R53	Melpomene rosina	H_melpomene	M	5/9/2022	5/9/2022	10	5/19/2022	NA
R54	Melpomene rosina	H_melpomene	F	5/9/2022	5/9/2022	10	5/19/2022	NA
R55	Melpomene rosina	H_melpomene	M	5/10/2022	5/10/2022	29	6/8/2022	NA
R56	Melpomene rosina	H_melpomene	F	5/10/2022	5/10/2022	38	6/17/2022	NA
Ch2	Charitonia	H_charitonia	M	5/10/2022	5/10/2022	NA	#N/A	NA
Ec18	Melpomene ecuadorensis	H_melpomene	M	5/10/2022	5/10/2022	36	6/15/2022	NA
Zu8	Hecale zuleika	H_hecale	M	5/10/2022	5/10/2022	NA	#N/A	NA
Is1	Ismenius bouletti	H_ismenius	F	5/11/2022	5/11/2022	NA	#N/A	NA
Zu9	Hecale zuleika	H_hecale	M	5/11/2022	5/11/2022	35	6/15/2022	NA
Ec19	Melpomene ecuadorensis	H_melpomene	M	5/12/2022	5/12/2022	27	6/8/2022	NA
Ec20	Melpomene ecuadorensis	H_melpomene	M	5/13/2022	5/13/2022	42	6/24/2022	NA
R57	Melpomene rosina	H_melpomene	M	5/13/2022	5/13/2022	NA	#N/A	NA
Is2	Ismenius bouletti	H_ismenius	M	5/13/2022	5/13/2022	6	5/19/2022	NA
Hew4	Hewitsoni	H_hewitsoni	M	5/13/2022	5/13/2022	6	5/19/2022	NA
Hew5	Hewitsoni	H_hewitsoni	F	5/13/2022	5/13/2022	13	5/26/2022	NA
Hew6	Hewitsoni	H_hewitsoni	M	5/13/2022	5/13/2022	35	6/17/2022	NA
Hew7	Hewitsoni	H_hewitsoni	F	5/13/2022	5/13/2022	NA	#N/A	NA
Hew8	Hewitsoni	H_hewitsoni	F	5/13/2022	5/13/2022	NA	#N/A	NA
Ec23	Melpomene ecuadorensis	H_melpomene	M	5/14/2022	5/15/2022	NA	#N/A	NA
Ec24	Melpomene ecuadorensis	H_melpomene	M	5/14/2022	5/15/2022	NA	#N/A	NA
Zu10	Hecale zuleika	H_hecale	M	5/17/2022	5/17/2022	14	5/31/2022	NA
Hyd2	Erato hydara	H_erato	M	5/17/2022	5/17/2022	NA	#N/A	NA
Ec25	Melpomene ecuadorensis	H_melpomene	M	5/16/2022	5/16/2022	23	6/8/2022	NA
Ec26	Melpomene ecuadorensis	H_melpomene	M	5/16/2022	5/16/2022	2	5/18/2022	NA
Ec27	Melpomene ecuadorensis	H_melpomene	M	5/17/2022	5/17/2022	29	6/15/2022	NA
Dd6	Dryadula	D_phaetusa	F	5/27/2022	5/27/2022	NA	#N/A	NA
Ch3	Charitonia	H_charitonia	M	5/28/2022	5/28/2022	NA	#N/A	NA
Ec28	Melpomene ecuadorensis	H_melpomene	M	5/29/2022	5/29/2022	29	6/27/2022	NA
E34	Erato demophoon	H_erato	M	5/30/2022	5/30/2022	70	8/8/2022	NA
Ag1	Agraulis vanillae	A_vanillae	M	6/3/2022	6/3/2022	11	6/14/2022	NA
Pac7	Pachinus	H_pachinus	M	6/3/2022	6/3/2022	26	6/29/2022	NA
R58	Melpomene rosina	H_melpomene	M	6/3/2022	6/3/2022	21	6/24/2022	NA
MHy34	Melpomene hybrid	H_melpomene	M	6/3/2022	6/3/2022	NA	#N/A	NA
Nu5	Numata	H_numata	M	6/4/2022	6/4/2022	4	6/8/2022	NA
Dd7	Dryadula	D_phaetusa	F	6/4/2022	6/5/2022	NA	#N/A	NA
Dd8	Dryadula	D_phaetusa	M	6/5/2022	6/5/2022	3	6/8/2022	NA
Dd9	Dryadula	D_phaetusa	F	6/5/2022	6/5/2022	3	#N/A	6/8/2022
MHy35	Melpomene hybrid	H_melpomene	M	6/7/2022	6/8/2022	24	7/1/2022	NA
Zu11	Hecale zuleika	H_hecale	M	6/8/2022	6/8/2022	19	6/27/2022	NA
Sap30	Sapho sapho	H_sapho	M	6/7/2022	6/8/2022	2	6/9/2022	NA
Sap31	Sapho sapho	H_sapho	F	6/7/2022	6/8/2022	NA	#N/A	NA
Sap32	Sapho sapho	H_sapho	F	6/7/2022	6/8/2022	NA	#N/A	NA
Sap33	Sapho sapho	H_sapho	M	6/7/2022	6/8/2022	NA	#N/A	NA
Sap34	Sapho sapho	H_sapho	M	6/7/2022	6/8/2022	NA	#N/A	NA
Sap35	Sapho sapho	H_sapho	M	6/7/2022	6/8/2022	1	6/8/2022	NA
Sap36	Sapho sapho	H_sapho	M	6/7/2022	6/8/2022	NA	#N/A	NA
Sap37	Sapho sapho	H_sapho	F	6/7/2022	6/8/2022	NA	#N/A	NA
Sap38	Sapho sapho	H_sapho	M	6/7/2022	6/8/2022	NA	#N/A	NA
Sap39	Sapho sapho	H_sapho	M	6/8/2022	6/9/2022	63	8/10/2022	NA
Sap40	Sapho sapho	H_sapho	M	6/8/2022	6/9/2022	64	8/11/2022	NA
Sap41	Sapho sapho	H_sapho	F	6/8/2022	6/9/2022	2	8/2/2022	6/10/2022
Sap42	Sapho sapho	H_sapho	M	6/8/2022	6/9/2022	40	7/18/2022	NA
Sap43	Sapho sapho	H_sapho	M	6/8/2022	6/9/2022	57	8/4/2022	NA
Sap44	Sapho sapho	H_sapho	F	6/8/2022	6/9/2022	20	6/28/2022	NA
H36	Hecale melicerta	H_hecale	M	4/25/2022	6/9/2022	45	6/9/2022	NA
Pac8	Pachinus	H_pachinus	F	6/9/2022	6/10/2022	28	7/7/2022	NA
Pac9	Pachinus	H_pachinus	M	6/9/2022	6/10/2022	NA	#N/A	NA
Ag2	Agraulis vanillae	A_vanillae	F	6/12/2022	6/12/2022	NA	#N/A	NA
Ag3	Agraulis vanillae	A_vanillae	M	6/13/2022	6/13/2022	NA	#N/A	NA
Ag4	Agraulis vanillae	A_vanillae	F	6/13/2022	6/13/2022	NA	#N/A	NA
Pac10	Pachinus	H_pachinus	M	6/12/2022	6/13/2022	16	6/28/2022	NA
Pac11	Pachinus	H_pachinus	M	6/12/2022	6/13/2022	32	7/14/2022	NA
Cyd9	Cydno chioneus	H_cydno	F	6/12/2022	6/13/2022	2	6/14/2022	NA
Ec29	Melpomene ecuadorensis	H_melpomene	F	6/12/2022	6/13/2022	NA	#N/A	NA
Ag5	Agraulis vanillae	A_vanillae	F	6/14/2022	6/14/2022	NA	#N/A	NA
Do32	Doris	H_doris	F	6/14/2022	6/14/2022	NA	#N/A	NA
Pac12	Pachinus	H_pachinus	F	6/13/2022	6/14/2022	11	6/24/2022	NA
Nu6	Numata	H_numata	F	6/13/2022	6/14/2022	42	7/25/2022	NA
Nu7	Numata	H_numata	M	6/13/2022	6/14/2022	23	7/6/2022	NA
Nu8	Numata	H_numata	M	6/13/2022	6/14/2022	8	6/21/2022	NA
Nu9	Numata	H_numata	F	6/13/2022	6/14/2022	56	8/8/2022	NA
Nu10	Numata	H_numata	M	6/13/2022	6/14/2022	NA	#N/A	NA
Nu11	Numata	H_numata	M	6/13/2022	6/14/2022	NA	#N/A	NA
Nu12	Numata	H_numata	M	6/13/2022	6/14/2022	50	8/2/2022	NA
Nu13	Numata	H_numata	F	6/13/2022	6/14/2022	50	8/2/2022	NA
Nu14	Numata	H_numata	F	6/13/2022	6/14/2022	2	6/15/2022	NA
Nu15	Numata	H_numata	F	6/13/2022	6/14/2022	52	8/4/2022	NA
Nu16	Numata	H_numata	M	6/14/2022	6/16/2022	NA	#N/A	NA
Nu17	Numata	H_numata	F	6/15/2022	6/16/2022	33	7/18/2022	NA
Nu18	Numata	H_numata	F	6/15/2022	6/16/2022	48	8/2/2022	NA
Nu19	Numata	H_numata	F	6/15/2022	6/16/2022	NA	#N/A	NA
Nu20	Numata	H_numata	M	6/15/2022	6/16/2022	26	7/11/2022	NA
Nu21	Numata	H_numata	M	6/15/2022	6/16/2022	6	6/21/2022	NA
Nu22	Numata	H_numata	M	6/15/2022	6/16/2022	43	7/28/2022	NA
Nu23	Numata	H_numata	M	6/15/2022	6/16/2022	12	6/27/2022	NA
Nu24	Numata	H_numata	F	6/15/2022	6/16/2022	NA	#N/A	NA
Pac13	Pachinus	H_pachinus	F	6/15/2022	6/16/2022	5	6/20/2022	NA
Ag6	Agraulis vanillae	A_vanillae	M	6/16/2022	6/16/2022	NA	#N/A	NA
MHy37	Melpomene hybrid	H_melpomene	M	6/16/2022	6/16/2022	21	7/7/2022	NA
Ag7	Agraulis vanillae	A_vanillae	F	6/17/2022	6/17/2022	7	6/24/2022	NA
Ag8	Agraulis vanillae	A_vanillae	M	6/17/2022	6/17/2022	NA	#N/A	NA
Ag9	Agraulis vanillae	A_vanillae	F	6/17/2022	6/17/2022	10	6/27/2022	NA
Ag10	Agraulis vanillae	A_vanillae	M	6/17/2022	6/17/2022	NA	#N/A	NA
Pac14	Pachinus	H_pachinus	M	6/16/2022	6/17/2022	5	6/21/2022	NA
Cyd10	Cydno chioneus	H_cydno	M	6/16/2022	6/17/2022	NA	#N/A	NA
Ag11	Agraulis vanillae	A_vanillae	F	6/18/2022	6/18/2022	NA	#N/A	NA
Nu25	Numata	H_numata	M	6/18/2022	6/19/2022	3	6/21/2022	NA
MHy38	Melpomene hybrid	H_melpomene	M	6/18/2022	6/18/2022	6	6/24/2022	NA
Nu26	Numata	H_numata	M	6/19/2022	6/20/2022	33	7/22/2022	NA
Nu27	Numata	H_numata	M	6/19/2022	6/20/2022	NA	#N/A	NA
Nu28	Numata	H_numata	F	6/19/2022	6/20/2022	10	6/29/2022	NA
Nu29	Numata	H_numata	M	6/19/2022	6/20/2022	5	6/24/2022	NA
Pac15	Pachinus	H_pachinus	M	6/21/2022	6/22/2022	20	7/11/2022	NA
Pac16	Pachinus	H_pachinus	F	6/21/2022	6/22/2022	NA	#N/A	NA
Nu30	Numata	H_numata	F	6/21/2022	6/22/2022	3	6/24/2022	NA
MHy39	Melpomene hybrid	H_melpomene	F	6/21/2022	6/22/2022	39	7/30/2022	NA
Dd10	Dryadula	D_phaetusa	F	6/23/2022	6/23/2022	NA	#N/A	NA
Nu31	Numata	H_numata	F	6/24/2022	6/24/2022	20	7/14/2022	NA
Pac17	Pachinus	H_pachinus	M	6/24/2022	6/27/2022	NA	#N/A	NA
Nu32	Numata	H_numata	M	6/24/2022	6/27/2022	5	6/29/2022	NA
Nu33	Numata	H_numata	M	6/24/2022	6/27/2022	47	7/23/2022	8/10/2022
Nu34	Numata	H_numata	F	6/24/2022	6/27/2022	39	8/2/2022	NA
Nu35	Numata	H_numata	M	6/24/2022	6/27/2022	31	7/25/2022	NA
Nu36	Numata	H_numata	M	6/25/2022	6/27/2022	5	6/30/2022	NA
Nu37	Numata	H_numata	M	6/25/2022	6/27/2022	NA	#N/A	NA
Nu38	Numata	H_numata	M	6/25/2022	6/27/2022	NA	#N/A	NA
Ph1	Philaethria dido panamensis	P_dido	F	6/29/2022	6/29/2022	NA	#N/A	NA
Eu28	Eueides isabella	E_isabella	F	6/30/2022	6/30/2022	NA	#N/A	NA
Eu29	Eueides isabella	E_isabella	M	7/1/2022	7/1/2022	NA	#N/A	NA
Nu39	Numata	H_numata	M	7/3/2022	7/4/2022	2	7/5/2022	NA
Nu40	Numata	H_numata	M	7/3/2022	7/4/2022	4	7/7/2022	NA
Nu41	Numata	H_numata	M	7/3/2022	7/4/2022	NA	#N/A	NA
H19	Hecale melicerta	H_hecale	M	4/11/2022	7/4/2022	NA	#N/A	NA
Ag12	Agraulis vanillae	A_vanillae	M	7/5/2022	7/5/2022	NA	#N/A	NA
Nu42	Numata	H_numata	M	7/5/2022	7/6/2022	NA	#N/A	NA
Nu43	Numata	H_numata	M	7/5/2022	7/6/2022	NA	#N/A	NA
Nu44	Numata	H_numata	F	7/5/2022	7/6/2022	20	7/25/2022	NA
Nu45	Numata	H_numata	F	7/5/2022	7/6/2022	NA	#N/A	NA
Nu46	Numata	H_numata	F	7/5/2022	7/6/2022	NA	#N/A	NA
Nu47	Numata	H_numata	M	7/5/2022	7/6/2022	27	8/1/2022	NA
Nu48	Numata	H_numata	M	7/5/2022	7/6/2022	NA	#N/A	NA
Nu49	Numata	H_numata	M	7/5/2022	7/6/2022	28	8/2/2022	NA
Nu50	Numata	H_numata	M	7/5/2022	7/6/2022	NA	#N/A	NA
Cyd11	Cydno chioneus	H_cydno	F	7/7/2022	7/7/2022	28	8/4/2022	NA
Cyd12	Cydno chioneus	H_cydno	F	7/7/2022	7/7/2022	4	7/11/2022	NA
Cyd13	Cydno chioneus	H_cydno	M	7/8/2022	7/8/2022	27	8/4/2022	NA
At22	Atthis	H_atthis	M	7/8/2022	7/8/2022	NA	#N/A	NA
At23	Atthis	H_atthis	M	7/8/2022	7/8/2022	NA	#N/A	NA
At24	Atthis	H_atthis	M	7/8/2022	7/8/2022	NA	#N/A	NA
At25	Atthis	H_atthis	M	7/8/2022	7/8/2022	NA	#N/A	NA
At26	Atthis	H_atthis	M	7/8/2022	7/8/2022	NA	#N/A	NA
At27	Atthis	H_atthis	M	7/8/2022	7/8/2022	25	8/2/2022	NA
At28	Atthis	H_atthis	M	7/8/2022	7/8/2022	NA	#N/A	NA
Nu51	Numata	H_numata	F	7/7/2022	7/9/2022	NA	#N/A	NA
Ph2	Philaethria dido panamensis	P_dido	F	7/9/2022	7/9/2022	NA	#N/A	NA
Ph3	Philaethria dido panamensis	P_dido	M	7/11/2022	7/11/2022	NA	#N/A	NA
Ph4	Philaethria dido panamensis	P_dido	F	7/11/2022	7/11/2022	NA	#N/A	NA
At29	Atthis	H_atthis	M	7/11/2022	7/11/2022	NA	#N/A	NA
Nu52	Numata	H_numata	M	7/10/2022	7/11/2022	8	7/18/2022	NA
Nu53	Numata	H_numata	F	7/9/2022	7/11/2022	32	8/10/2022	NA
Nu54	Numata	H_numata	M	7/9/2022	7/11/2022	19	7/28/2022	NA
At30	Atthis	H_atthis	M	7/9/2022	7/11/2022	NA	#N/A	NA
At31	Atthis	H_atthis	F	7/10/2022	7/12/2022	NA	#N/A	NA
MHy40	Melpomene hybrid	H_melpomene	M	7/13/2022	7/13/2022	NA	#N/A	NA
Nu55	Numata	H_numata	F	7/14/2022	7/14/2022	47	8/30/2022	NA
Nu56	Numata	H_numata	M	7/14/2022	7/14/2022	28	8/11/2022	NA
H2	Hecale melicerta	H_hecale	F	6/19/2022	7/14/2022	NA	#N/A	NA
H3	Hecale melicerta	H_hecale	F	6/21/2022	7/14/2022	44	8/4/2022	NA
Ph6	Philaethria dido panamensis	P_dido	F	7/15/2022	7/15/2022	NA	#N/A	NA
Nu57	Numata	H_numata	F	7/15/2022	7/15/2022	10	7/25/2022	NA
Nu58	Numata	H_numata	M	7/15/2022	7/15/2022	17	8/1/2022	NA
Nu59	Numata	H_numata	F	7/15/2022	7/15/2022	13	7/28/2022	NA
Nu60	Numata	H_numata	F	7/15/2022	7/15/2022	41	8/25/2022	NA
Is3	Ismenius bouletti	H_ismenius	F	7/15/2022	7/15/2022	24	8/8/2022	NA
Pac18	Pachinus	H_pachinus	M	7/15/2022	7/15/2022	20	8/4/2022	NA
Pac19	Pachinus	H_pachinus	M	7/15/2022	7/15/2022	20	8/4/2022	NA
Ph7	Philaethria dido panamensis	P_dido	M	7/17/2022	7/17/2022	NA	#N/A	NA
Ph8	Philaethria dido panamensis	P_dido	M	7/18/2022	7/18/2022	NA	#N/A	NA
Nu61	Numata	H_numata	F	7/16/2022	7/16/2022	19	8/4/2022	NA
Nu62	Numata	H_numata	F	7/16/2022	7/16/2022	45	8/30/2022	NA
Nu63	Numata	H_numata	M	7/16/2022	7/16/2022	16	8/1/2022	NA
Nu64	Numata	H_numata	F	7/16/2022	7/16/2022	NA	#N/A	NA
Nu65	Numata	H_numata	F	7/16/2022	7/16/2022	16	8/1/2022	NA
Nu66	Numata	H_numata	M	7/16/2022	7/16/2022	26	8/11/2022	NA
Nu67	Numata	H_numata	M	7/16/2022	7/16/2022	32	8/17/2022	NA
Nu68	Numata	H_numata	F	7/16/2022	7/16/2022	17	8/2/2022	NA
Nu69	Numata	H_numata	F	7/16/2022	7/16/2022	26	8/11/2022	NA
Nu70	Numata	H_numata	M	7/16/2022	7/16/2022	9	7/25/2022	NA
Cyd14	Cydno chioneus	H_cydno	M	7/19/2022	7/19/2022	37	8/25/2022	NA
Cyd15	Cydno chioneus	H_cydno	M	7/20/2022	7/20/2022	13	8/2/2022	NA
Eu30	Eueides isabella	E_isabella	M	7/20/2022	7/20/2022	NA	#N/A	NA
Sap45	Sapho sapho	H_sapho	M	7/21/2022	7/21/2022	40	8/30/2022	NA
Sap46	Sapho sapho	H_sapho	F	7/21/2022	7/21/2022	7	7/28/2022	NA
Sap47	Sapho sapho	H_sapho	M	7/21/2022	7/21/2022	28	8/18/2022	NA
Eu31	Eueides isabella	E_isabella	F	7/24/2022	7/24/2022	NA	#N/A	NA
Is160	Ismenius bouletti	H_ismenius	F	7/22/2022	7/25/2022	NA	#N/A	NA
D1	Dryas	D_iulia	M	7/25/2022	7/25/2022	NA	#N/A	NA
D2	Dryas	D_iulia	M	7/25/2022	7/25/2022	NA	#N/A	NA
D3	Dryas	D_iulia	F	7/25/2022	7/25/2022	NA	#N/A	NA
D4	Dryas	D_iulia	F	7/25/2022	7/25/2022	NA	#N/A	NA
Is4	Ismenius bouletti	H_ismenius	F	7/25/2022	7/25/2022	17	8/11/2022	NA
Is5	Ismenius bouletti	H_ismenius	M	7/25/2022	7/25/2022	NA	#N/A	NA
Is6	Ismenius bouletti	H_ismenius	M	7/25/2022	7/25/2022	23	8/17/2022	NA
Eu32	Eueides isabella	E_isabella	M	7/25/2022	7/25/2022	NA	#N/A	NA
EHy1	Erato hybrid	H_erato	M	7/25/2022	7/25/2022	8	8/2/2022	NA
EHy2	Erato hybrid	H_erato	M	7/25/2022	7/25/2022	NA	#N/A	NA
MHy41	Melpomene hybrid	H_melpomene	M	7/25/2022	7/25/2022	8	8/2/2022	NA
Cyr2	Erato cyrbia	H_erato	M	7/25/2022	7/25/2022	NA	#N/A	NA
H50	Hecale melicerta	H_hecale	F	5/9/2022	7/26/2022	NA	#N/A	NA
H136	Hecale melicerta	H_hecale	M	7/12/2022	7/26/2022	35	8/16/2022	NA
Ph9	Philaethria dido panamensis	P_dido	F	7/26/2022	7/26/2022	7	8/2/2022	NA
Is7	Ismenius bouletti	H_ismenius	M	7/26/2022	7/26/2022	NA	#N/A	NA
Cyd16	Cydno chioneus	H_cydno	M	7/26/2022	7/26/2022	6	8/1/2022	NA
D5	Dryas	D_iulia	M	7/26/2022	7/26/2022	NA	#N/A	NA
D6	Dryas	D_iulia	M	7/26/2022	7/26/2022	NA	#N/A	NA
D7	Dryas	D_iulia	M	7/27/2022	7/27/2022	NA	#N/A	NA
Ph10	Philaethria dido panamensis	P_dido	F	7/27/2022	7/27/2022	NA	#N/A	NA
Ph11	Philaethria dido panamensis	P_dido	F	7/27/2022	7/27/2022	NA	#N/A	NA
Eu33	Eueides isabella	E_isabella	F	7/27/2022	7/27/2022	NA	#N/A	NA
H68	Hecale melicerta	H_hecale	F	6/29/2022	7/27/2022	40	8/8/2022	NA
Ph12	Philaethria dido panamensis	P_dido	M	7/28/2022	7/28/2022	NA	#N/A	NA
D8	Dryas	D_iulia	F	7/28/2022	7/28/2022	7	8/4/2022	NA
D9	Dryas	D_iulia	F	7/28/2022	7/28/2022	NA	#N/A	NA
D10	Dryas	D_iulia	F	7/28/2022	7/28/2022	NA	#N/A	NA
Ph13	Philaethria dido panamensis	P_dido	F	7/29/2022	7/29/2022	NA	#N/A	NA
Ph14	Philaethria dido panamensis	P_dido	M	7/31/2022	7/31/2022	NA	#N/A	NA
Eu35	Eueides isabella	E_isabella	F	8/2/2022	8/2/2022	NA	#N/A	NA
Eu36	Eueides isabella	E_isabella	M	8/2/2022	8/2/2022	NA	#N/A	NA
Eu37	Eueides isabella	E_isabella	F	8/3/2022	8/3/2022	NA	#N/A	NA
Eu38	Eueides isabella	E_isabella	M	8/3/2022	8/3/2022	NA	#N/A	NA
Eu39	Eueides isabella	E_isabella	M	8/5/2022	8/5/2022	NA	#N/A	NA
Eu40	Eueides isabella	E_isabella	F	8/6/2022	8/6/2022	NA	#N/A	NA
Eu41	Eueides isabella	E_isabella	F	8/6/2022	8/6/2022	NA	#N/A	NA
Eu42	Eueides isabella	E_isabella	F	8/6/2022	8/6/2022	NA	#N/A	NA
Dd12	Dryadula	D_phaetusa	F	8/6/2022	8/6/2022	4	8/10/2022	NA
Dd13	Dryadula	D_phaetusa	F	8/6/2022	8/7/2022	NA	#N/A	NA
Dd14	Dryadula	D_phaetusa	M	8/8/2022	8/8/2022	17	8/25/2022	NA
Eu43	Eueides isabella	E_isabella	F	8/8/2022	8/8/2022	NA	#N/A	NA
Eu44	Eueides isabella	E_isabella	F	8/8/2022	8/8/2022	NA	#N/A	NA
Eu45	Eueides isabella	E_isabella	M	8/8/2022	8/8/2022	NA	#N/A	NA
Eu46	Eueides isabella	E_isabella	F	8/8/2022	8/8/2022	NA	#N/A	NA
Dd15	Dryadula	D_phaetusa	M	8/9/2022	8/9/2022	8	8/17/2022	NA
Eu47	Eueides isabella	E_isabella	M	8/10/2022	8/10/2022	NA	#N/A	NA
Eu48	Eueides isabella	E_isabella	M	8/10/2022	8/10/2022	NA	#N/A	NA
Hew9	Hewitsoni	H_hewitsoni	F	8/15/2022	8/15/2022	2	8/17/2022	NA
Hew10	Hewitsoni	H_hewitsoni	M	8/15/2022	8/15/2022	15	8/30/2022	NA
Hew11	Hewitsoni	H_hewitsoni	M	8/15/2022	8/15/2022	NA	#N/A	NA
Hew12	Hewitsoni	H_hewitsoni	M	8/15/2022	8/15/2022	2	8/17/2022	NA
Hew13	Hewitsoni	H_hewitsoni	M	8/15/2022	8/15/2022	NA	#N/A	NA
Hew14	Hewitsoni	H_hewitsoni	M	8/15/2022	8/15/2022	15	8/30/2022	NA
Sap48	Sapho sapho	H_sapho	M	8/15/2022	8/15/2022	NA	#N/A	NA
Sap49	Sapho sapho	H_sapho	M	8/15/2022	8/15/2022	2	8/17/2022	NA
Sap50	Sapho sapho	H_sapho	M	8/15/2022	8/15/2022	15	8/30/2022	NA
Sap51	Sapho sapho	H_sapho	M	8/15/2022	8/15/2022	NA	#N/A	NA
Dd16	Dryadula	D_phaetusa	M	8/22/2022	8/22/2022	8	8/30/2022	NA
Eu49	Eueides isabella	E_isabella	M	8/23/2022	8/23/2022	NA	#N/A	NA
Dd17	Dryadula	D_phaetusa	F	8/30/2022	8/30/2022	NA	#N/A	NA
Dd18	Dryadula	D_phaetusa	F	8/30/2022	8/30/2022	NA	#N/A	NA
Eu50	Eueides isabella	E_isabella	M	9/12/2022	9/12/2022	NA	#N/A	NA
Eu51	Eueides isabella	E_isabella	M	9/13/2022	9/13/2022	NA	#N/A	NA
Is8	Ismenius bouletti	H_ismenius	F	9/25/2022	9/27/2022	19	10/14/2022	NA
Is9	Ismenius bouletti	H_ismenius	M	9/25/2022	9/27/2022	NA	#N/A	NA
Sap52	Sapho sapho	H_sapho	F	9/26/2022	9/27/2022	42	11/7/2022	NA
Sap53	Sapho sapho	H_sapho	F	9/26/2022	9/27/2022	15	10/11/2022	NA
Sap54	Sapho sapho	H_sapho	M	9/26/2022	9/27/2022	NA	#N/A	NA
Sap55	Sapho sapho	H_sapho	M	9/26/2022	9/27/2022	15	10/11/2022	NA
Nu72	Numata	H_numata	M	9/27/2022	9/27/2022	28	10/25/2022	NA
Nu73	Numata	H_numata	M	9/27/2022	9/27/2022	NA	#N/A	NA
Nu74	Numata	H_numata	F	9/27/2022	9/27/2022	14	10/11/2022	NA
Nu75	Numata	H_numata	M	9/27/2022	9/27/2022	28	10/25/2022	NA
Nu76	Numata	H_numata	F	9/27/2022	9/27/2022	21	10/18/2022	NA
Ec30	Melpomene ecuadorensis	H_melpomene	M	9/27/2022	9/27/2022	17	10/14/2022	NA
Mal1	Melpomene malleti	H_melpomene	M	9/27/2022	9/27/2022	NA	#N/A	NA
Him1	Himera	H_himera	M	9/27/2022	9/27/2022	17	10/14/2022	NA
Hyd3	Erato hydara	H_erato	M	9/27/2022	9/27/2022	6	10/3/2022	NA
Ple2	Melpomene plesseni	H_melpomene	M	9/27/2022	9/27/2022	20	10/17/2022	NA
Not1	Erato notabilis	H_erato	M	9/28/2022	9/28/2022	NA	#N/A	NA
Ec31	Melpomene ecuadorensis	H_melpomene	F	9/28/2022	9/28/2022	NA	#N/A	NA
Him2	Himera	H_himera	M	9/28/2022	9/28/2022	5	10/3/2022	NA
Nu77	Numata	H_numata	M	9/28/2022	9/28/2022	16	10/14/2022	NA
Nu78	Numata	H_numata	M	9/29/2022	9/29/2022	4	10/3/2022	NA
Nu79	Numata	H_numata	M	9/30/2022	9/30/2022	18	10/18/2022	NA
Nu80	Numata	H_numata	F	9/30/2022	9/30/2022	25	10/25/2022	NA
Is10	Ismenius bouletti	H_ismenius	F	9/30/2022	9/30/2022	NA	#N/A	NA
Ec32	Melpomene ecuadorensis	H_melpomene	F	9/30/2022	9/30/2022	NA	#N/A	NA
Not2	Erato notabilis	H_erato	M	10/1/2022	10/1/2022	NA	#N/A	NA
Is11	Ismenius bouletti	H_ismenius	M	10/1/2022	10/1/2022	13	10/14/2022	NA
Is12	Ismenius bouletti	H_ismenius	M	10/2/2022	10/2/2022	NA	#N/A	NA
Nu81	Numata	H_numata	M	10/2/2022	10/3/2022	NA	#N/A	NA
Is13	Ismenius bouletti	H_ismenius	F	10/3/2022	10/3/2022	15	10/18/2022	NA
Is14	Ismenius bouletti	H_ismenius	M	10/3/2022	10/3/2022	NA	#N/A	NA
Nu82	Numata	H_numata	F	10/3/2022	10/3/2022	NA	#N/A	NA
Nu83	Numata	H_numata	F	10/3/2022	10/3/2022	NA	#N/A	NA
Dd19	Dryadula	D_phaetusa	F	10/3/2022	10/3/2022	NA	#N/A	NA
Ec33	Melpomene ecuadorensis	H_melpomene	F	10/3/2022	10/3/2022	NA	#N/A	NA
Is15	Ismenius bouletti	H_ismenius	M	9/30/2022	10/4/2022	NA	#N/A	NA
Ec34	Melpomene ecuadorensis	H_melpomene	F	10/4/2022	10/4/2022	10	10/14/2022	NA
Eu52	Eueides isabella	E_isabella	F	10/5/2022	10/5/2022	NA	#N/A	NA
Dd20	Dryadula	D_phaetusa	F	10/5/2022	10/5/2022	NA	#N/A	NA
Is16	Ismenius bouletti	H_ismenius	F	10/5/2022	10/5/2022	NA	#N/A	NA
Eu53	Eueides isabella	E_isabella	M	10/6/2022	10/6/2022	NA	#N/A	NA
Eu54	Eueides isabella	E_isabella	F	10/6/2022	10/6/2022	NA	#N/A	NA
Eu55	Eueides isabella	E_isabella	M	10/6/2022	10/6/2022	NA	#N/A	NA
D11	Dryas	D_iulia	M	10/6/2022	10/6/2022	NA	#N/A	NA
D12	Dryas	D_iulia	M	10/6/2022	10/6/2022	NA	#N/A	NA
D13	Dryas	D_iulia	M	10/6/2022	10/6/2022	NA	#N/A	NA
D14	Dryas	D_iulia	F	10/7/2022	10/7/2022	NA	#N/A	NA
D15	Dryas	D_iulia	F	10/7/2022	10/7/2022	NA	#N/A	NA
D16	Dryas	D_iulia	M	10/7/2022	10/7/2022	NA	#N/A	NA
D17	Dryas	D_iulia	M	10/7/2022	10/7/2022	NA	#N/A	NA
D18	Dryas	D_iulia	M	10/7/2022	10/7/2022	NA	#N/A	NA
D19	Dryas	D_iulia	F	10/7/2022	10/7/2022	NA	#N/A	NA
Nu84	Numata	H_numata	M	10/7/2022	10/7/2022	4	10/11/2022	NA
Nu85	Numata	H_numata	F	10/7/2022	10/7/2022	NA	#N/A	NA
Not3	Erato notabilis	H_erato	M	10/7/2022	10/7/2022	NA	#N/A	NA
Dd21	Dryadula	D_phaetusa	M	10/8/2022	10/8/2022	NA	#N/A	NA
Dd22	Dryadula	D_phaetusa	F	10/8/2022	10/8/2022	NA	#N/A	NA
Eu56	Eueides isabella	E_isabella	M	10/8/2022	10/8/2022	NA	#N/A	NA
D20	Dryas	D_iulia	F	10/8/2022	10/8/2022	NA	#N/A	NA
D22	Dryas	D_iulia	M	10/9/2022	10/10/2022	NA	#N/A	NA
D23	Dryas	D_iulia	F	10/9/2022	10/10/2022	NA	#N/A	NA
D24	Dryas	D_iulia	F	10/10/2022	10/10/2022	NA	#N/A	NA
D25	Dryas	D_iulia	F	10/10/2022	10/10/2022	25	11/4/2022	NA
Dd23	Dryadula	D_phaetusa	M	10/10/2022	10/10/2022	NA	#N/A	NA
Dd24	Dryadula	D_phaetusa	M	10/10/2022	10/10/2022	NA	#N/A	NA
Nu86	Numata	H_numata	F	10/10/2022	10/10/2022	15	10/25/2022	NA
Nu87	Numata	H_numata	M	10/10/2022	10/10/2022	7	10/17/2022	NA
Nu88	Numata	H_numata	F	10/10/2022	10/10/2022	NA	#N/A	NA
Nu89	Numata	H_numata	F	10/10/2022	10/10/2022	NA	#N/A	NA
Nu90	Numata	H_numata	M	10/10/2022	10/10/2022	4	10/14/2022	NA
Nu91	Numata	H_numata	F	10/10/2022	10/10/2022	15	10/25/2022	NA
H5	Hecale melicerta	H_hecale	F	7/11/2022	10/10/2022	NA	#N/A	NA
Nu92	Numata	H_numata	F	10/12/2022	10/12/2022	6	10/18/2022	NA
Ec35	Melpomene ecuadorensis	H_melpomene	M	10/12/2022	10/12/2022	2	10/14/2022	NA
Sap56	Sapho sapho	H_sapho	M	10/13/2022	10/13/2022	4	10/17/2022	NA
Ec36	Melpomene ecuadorensis	H_melpomene	F	10/13/2022	10/13/2022	4	10/17/2022	NA
Nu93	Numata	H_numata	F	10/13/2022	10/13/2022	NA	#N/A	NA
Sap57	Sapho sapho	H_sapho	F	10/14/2022	10/14/2022	11	10/25/2022	NA
Sap58	Sapho sapho	H_sapho	M	10/14/2022	10/14/2022	4	10/18/2022	NA
Eu57	Eueides isabella	E_isabella	F	10/14/2022	10/14/2022	NA	#N/A	NA
Ec37	Melpomene ecuadorensis	H_melpomene	M	10/14/2022	10/14/2022	11	10/25/2022	NA
Ec38	Melpomene ecuadorensis	H_melpomene	M	10/15/2022	10/15/2022	3	10/18/2022	NA
Eu58	Eueides isabella	E_isabella	M	10/15/2022	10/15/2022	NA	#N/A	NA
H400	Hecale melicerta	H_hecale	M	10/15/2022	10/15/2022	2	10/17/2022	NA
H401	Hecale melicerta	H_hecale	M	10/15/2022	10/15/2022	3	10/18/2022	NA
Hew15	Hewitsoni	H_hewitsoni	F	10/16/2022	10/16/2022	NA	#N/A	NA
Sar70	Sara	H_sara	F	10/17/2022	10/17/2022	NA	#N/A	NA
Sar71	Sara	H_sara	F	10/17/2022	10/17/2022	NA	#N/A	NA
D26	Dryas	D_iulia	M	10/17/2022	10/17/2022	NA	#N/A	NA
D27	Dryas	D_iulia	M	10/18/2022	10/18/2022	NA	#N/A	NA
Eu59	Eueides isabella	E_isabella	M	10/21/2022	10/21/2022	NA	#N/A	NA
Is17	Ismenius bouletti	H_ismenius	M	10/22/2022	10/22/2022	NA	#N/A	NA
D275	Dryas	D_iulia	M	8/27/2022	10/21/2022	NA	#N/A	NA
Eu60	Eueides isabella	E_isabella	F	10/23/2022	10/23/2022	NA	#N/A	NA
Ple3	Melpomene plesseni	H_melpomene	F	10/24/2022	10/24/2022	NA	#N/A	NA
Ple4	Melpomene plesseni	H_melpomene	M	10/24/2022	10/24/2022	NA	#N/A	NA
Ec39	Melpomene ecuadorensis	H_melpomene	M	10/24/2022	10/24/2022	1	10/25/2022	NA
H402	Hecale melicerta	H_hecale	M	10/25/2022	10/25/2022	NA	#N/A	NA
Ec40	Melpomene ecuadorensis	H_melpomene	M	10/25/2022	10/25/2022	NA	#N/A	NA
Ple5	Melpomene plesseni	H_melpomene	M	10/25/2022	10/25/2022	NA	#N/A	NA
Ple6	Melpomene plesseni	H_melpomene	M	10/25/2022	10/25/2022	NA	#N/A	NA
Ple7	Melpomene plesseni	H_melpomene	M	10/25/2022	10/25/2022	NA	#N/A	NA
Ple8	Melpomene plesseni	H_melpomene	F	10/25/2022	10/25/2022	NA	#N/A	NA
Ec41	Melpomene ecuadorensis	H_melpomene	F	10/25/2022	10/25/2022	NA	#N/A	NA
Ec42	Melpomene ecuadorensis	H_melpomene	F	10/25/2022	10/25/2022	NA	#N/A	NA
Cyth1	Melpomene cythera	H_melpomene	M	10/25/2022	10/25/2022	NA	#N/A	NA
Cyth2	Melpomene cythera	H_melpomene	M	10/25/2022	10/25/2022	NA	#N/A	NA
Cyth3	Melpomene cythera	H_melpomene	M	10/25/2022	10/25/2022	13	11/7/2022	NA
Not4	Erato notabilis	H_erato	M	10/25/2022	10/25/2022	NA	#N/A	NA
Cyth4	Melpomene cythera	H_melpomene	F	10/25/2022	10/25/2022	13	11/7/2022	NA
Cyth5	Melpomene cythera	H_melpomene	M	10/25/2022	10/25/2022	NA	#N/A	NA
Cyth6	Melpomene cythera	H_melpomene	M	10/25/2022	10/25/2022	NA	#N/A	NA
Cyth7	Melpomene cythera	H_melpomene	M	10/25/2022	10/25/2022	NA	#N/A	NA
At32	Atthis	H_atthis	M	10/25/2022	10/25/2022	NA	#N/A	NA
Cyth8	Melpomene cythera	H_melpomene	F	10/25/2022	10/25/2022	13	11/7/2022	NA
Ple9	Melpomene plesseni	H_melpomene	M	10/25/2022	10/25/2022	NA	#N/A	NA
Cyth9	Melpomene cythera	H_melpomene	F	10/25/2022	10/25/2022	13	11/7/2022	NA
Cyth10	Melpomene cythera	H_melpomene	M	10/25/2022	10/25/2022	NA	#N/A	NA
Ple10	Melpomene plesseni	H_melpomene	M	10/25/2022	10/25/2022	NA	#N/A	NA
Ec44	Melpomene ecuadorensis	H_melpomene	M	10/25/2022	10/25/2022	NA	#N/A	NA
Cyth11	Melpomene cythera	H_melpomene	M	10/25/2022	10/25/2022	NA	#N/A	NA
Cyth12	Melpomene cythera	H_melpomene	F	10/26/2022	10/26/2022	12	11/7/2022	NA
Cyth13	Melpomene cythera	H_melpomene	F	10/26/2022	10/26/2022	NA	#N/A	NA
Cyth14	Melpomene cythera	H_melpomene	M	10/26/2022	10/26/2022	NA	#N/A	NA
Cyth15	Melpomene cythera	H_melpomene	F	10/26/2022	10/26/2022	NA	#N/A	NA
Cyth16	Melpomene cythera	H_melpomene	F	10/26/2022	10/26/2022	NA	#N/A	NA
Cyth17	Melpomene cythera	H_melpomene	F	10/26/2022	10/26/2022	12	11/7/2022	NA
Cyth18	Melpomene cythera	H_melpomene	F	10/26/2022	10/26/2022	NA	#N/A	NA
Cyth19	Melpomene cythera	H_melpomene	M	10/26/2022	10/26/2022	12	11/7/2022	NA
Cyth20	Melpomene cythera	H_melpomene	M	10/26/2022	10/26/2022	NA	#N/A	NA
Cyth21	Melpomene cythera	H_melpomene	F	10/26/2022	10/26/2022	NA	#N/A	NA
Cyth22	Melpomene cythera	H_melpomene	M	10/26/2022	10/26/2022	NA	#N/A	NA
Cyth23	Melpomene cythera	H_melpomene	M	10/26/2022	10/26/2022	NA	#N/A	NA
Cyth24	Melpomene cythera	H_melpomene	F	10/26/2022	10/26/2022	NA	#N/A	NA
Cyth25	Melpomene cythera	H_melpomene	F	10/26/2022	10/26/2022	NA	#N/A	NA
At33	Atthis	H_atthis	F	10/26/2022	10/26/2022	NA	#N/A	NA
H403	Hecale melicerta	H_hecale	F	10/26/2022	10/26/2022	NA	#N/A	NA
H404	Hecale melicerta	H_hecale	M	10/26/2022	10/26/2022	NA	#N/A	NA
H405	Hecale melicerta	H_hecale	F	10/27/2022	10/27/2022	NA	#N/A	NA
H406	Hecale melicerta	H_hecale	M	10/27/2022	10/27/2022	NA	#N/A	NA
H407	Hecale melicerta	H_hecale	M	10/27/2022	10/27/2022	NA	#N/A	NA
Cyd17	Cydno chioneus	H_cydno	M	10/27/2022	10/27/2022	NA	#N/A	NA
Ple11	Melpomene plesseni	H_melpomene	M	10/27/2022	10/27/2022	NA	#N/A	NA
Ple12	Melpomene plesseni	H_melpomene	M	10/27/2022	10/27/2022	NA	#N/A	NA
Ple13	Melpomene plesseni	H_melpomene	M	10/27/2022	10/27/2022	NA	#N/A	NA
Ple14	Melpomene plesseni	H_melpomene	M	10/27/2022	10/27/2022	NA	#N/A	NA
Ple15	Melpomene plesseni	H_melpomene	M	10/27/2022	10/27/2022	NA	#N/A	NA
Ple16	Melpomene plesseni	H_melpomene	M	10/27/2022	10/27/2022	NA	#N/A	NA
Ple17	Melpomene plesseni	H_melpomene	M	10/27/2022	10/27/2022	NA	#N/A	NA
Ple18	Melpomene plesseni	H_melpomene	M	10/27/2022	10/27/2022	NA	#N/A	NA
Ple19	Melpomene plesseni	H_melpomene	M	10/27/2022	10/27/2022	NA	#N/A	NA
Ple20	Melpomene plesseni	H_melpomene	M	10/27/2022	10/27/2022	NA	#N/A	NA
Ple21	Melpomene plesseni	H_melpomene	M	10/27/2022	10/27/2022	NA	#N/A	NA
Is18	Ismenius bouletti	H_ismenius	F	10/27/2022	10/27/2022	NA	#N/A	NA
Zu13	Hecale zuleika	H_hecale	M	10/27/2022	10/27/2022	NA	#N/A	NA
Ple22	Melpomene plesseni	H_melpomene	M	10/27/2022	10/27/2022	NA	#N/A	NA
Ec45	Melpomene ecuadorensis	H_melpomene	M	10/27/2022	10/27/2022	NA	#N/A	NA
Ec46	Melpomene ecuadorensis	H_melpomene	M	10/27/2022	10/27/2022	31	11/27/2022	NA
Ec47	Melpomene ecuadorensis	H_melpomene	M	10/27/2022	10/27/2022	NA	#N/A	NA
Ec48	Melpomene ecuadorensis	H_melpomene	M	10/27/2022	10/27/2022	NA	#N/A	NA
Ec49	Melpomene ecuadorensis	H_melpomene	M	10/27/2022	10/27/2022	NA	#N/A	NA
Ec50	Melpomene ecuadorensis	H_melpomene	M	10/27/2022	10/27/2022	NA	#N/A	NA
Ec51	Melpomene ecuadorensis	H_melpomene	M	10/27/2022	10/27/2022	NA	#N/A	NA
MHy42	Melpomene hybrid	H_melpomene	M	10/27/2022	10/27/2022	NA	#N/A	NA
Cyth26	Melpomene cythera	H_melpomene	M	10/27/2022	10/27/2022	NA	#N/A	NA
Cyth27	Melpomene cythera	H_melpomene	M	10/27/2022	10/27/2022	NA	#N/A	NA
Cyth28	Melpomene cythera	H_melpomene	M	10/27/2022	10/27/2022	NA	#N/A	NA
Cyth29	Melpomene cythera	H_melpomene	M	10/27/2022	10/27/2022	NA	#N/A	NA
Cyth30	Melpomene cythera	H_melpomene	F	10/27/2022	10/27/2022	NA	#N/A	NA
Cyth31	Melpomene cythera	H_melpomene	M	10/27/2022	10/27/2022	NA	#N/A	NA
Cyth32	Melpomene cythera	H_melpomene	M	10/27/2022	10/27/2022	NA	#N/A	NA
Cyth33	Melpomene cythera	H_melpomene	M	10/27/2022	10/27/2022	NA	#N/A	NA
Cyth34	Melpomene cythera	H_melpomene	M	10/27/2022	10/27/2022	NA	#N/A	NA
Cyth35	Melpomene cythera	H_melpomene	F	10/27/2022	10/27/2022	11	11/7/2022	NA
Cyth36	Melpomene cythera	H_melpomene	M	10/27/2022	10/27/2022	NA	#N/A	NA
Cyth37	Melpomene cythera	H_melpomene	M	10/27/2022	10/27/2022	NA	#N/A	NA
Cyth38	Melpomene cythera	H_melpomene	M	10/27/2022	10/27/2022	NA	#N/A	NA
Cyth39	Melpomene cythera	H_melpomene	M	10/27/2022	10/27/2022	11	11/7/2022	NA
H408	Hecale melicerta	H_hecale	F	10/28/2022	10/28/2022	NA	#N/A	NA
Cyd18	Cydno chioneus	H_cydno	M	10/28/2022	10/28/2022	NA	#N/A	NA
H409	Hecale melicerta	H_hecale	F	10/29/2022	10/29/2022	NA	#N/A	NA
H410	Hecale melicerta	H_hecale	F	10/29/2022	10/29/2022	NA	#N/A	NA
H411	Hecale melicerta	H_hecale	F	10/29/2022	10/29/2022	9	11/7/2022	NA
H412	Hecale melicerta	H_hecale	M	10/29/2022	10/29/2022	NA	#N/A	NA
H413	Hecale melicerta	H_hecale	M	10/29/2022	10/29/2022	NA	#N/A	NA
H414	Hecale melicerta	H_hecale	F	10/29/2022	10/29/2022	NA	#N/A	NA
H415	Hecale melicerta	H_hecale	F	10/29/2022	10/29/2022	NA	#N/A	NA
H416	Hecale melicerta	H_hecale	M	10/29/2022	10/29/2022	NA	#N/A	NA
H417	Hecale melicerta	H_hecale	F	10/29/2022	10/29/2022	NA	#N/A	NA
H418	Hecale melicerta	H_hecale	F	10/30/2022	10/30/2022	NA	#N/A	NA
Dd25	Dryadula	D_phaetusa	M	10/31/2022	10/31/2022	NA	#N/A	NA
Dd26	Dryadula	D_phaetusa	M	10/31/2022	10/31/2022	7	11/7/2022	NA
Dd27	Dryadula	D_phaetusa	M	10/31/2022	10/31/2022	NA	#N/A	NA
Dd28	Dryadula	D_phaetusa	M	10/31/2022	10/31/2022	NA	#N/A	NA
Dd29	Dryadula	D_phaetusa	F	10/31/2022	10/31/2022	7	11/7/2022	NA
Zu14	Hecale zuleika	H_hecale	F	10/31/2022	10/31/2022	NA	#N/A	NA
Ple23	Melpomene plesseni	H_melpomene	M	10/31/2022	10/31/2022	NA	#N/A	NA
Ec52	Melpomene ecuadorensis	H_melpomene	M	10/31/2022	10/31/2022	NA	#N/A	NA
EHy3	Erato hybrid	H_erato	F	10/31/2022	10/31/2022	NA	#N/A	NA
Dd30	Dryadula	D_phaetusa	F	11/1/2022	11/1/2022	6	11/7/2022	NA
H419	Hecale melicerta	H_hecale	M	11/3/2022	11/3/2022	NA	#N/A	NA
H420	Hecale melicerta	H_hecale	F	11/3/2022	11/3/2022	4	11/7/2022	NA
D29	Dryas	D_iulia	M	11/4/2022	11/4/2022	NA	#N/A	NA
H421	Hecale melicerta	H_hecale	F	11/5/2022	11/5/2022	NA	#N/A	NA
H422	Hecale melicerta	H_hecale	M	11/7/2022	11/7/2022	NA	#N/A	NA
H423	Hecale melicerta	H_hecale	F	11/7/2022	11/7/2022	0	11/7/2022	NA
D30	Dryas	D_iulia	M	11/7/2022	11/7/2022	NA	#N/A	NA
D31	Dryas	D_iulia	M	11/8/2022	11/8/2022	NA	#N/A	NA
D32	Dryas	D_iulia	M	11/8/2022	11/8/2022	NA	#N/A	NA
H424	Hecale melicerta	H_hecale	F	11/8/2022	11/8/2022	15	11/23/2022	NA
H425	Hecale melicerta	H_hecale	M	11/9/2022	11/9/2022	14	11/23/2022	NA
E35	Erato demophoon	H_erato	M	11/9/2022	11/10/2022	NA	#N/A	NA
E36	Erato demophoon	H_erato	F	11/9/2022	11/10/2022	NA	#N/A	NA
Not5	Erato notabilis	H_erato	M	11/9/2022	11/10/2022	NA	#N/A	NA
D33	Dryas	D_iulia	M	11/10/2022	11/10/2022	NA	#N/A	NA
D34	Dryas	D_iulia	M	10/11/2022	10/11/2022	NA	#N/A	NA
Ec53	Melpomene ecuadorensis	H_melpomene	M	11/23/2022	11/23/2022	NA	#N/A	NA
Ec54	Melpomene ecuadorensis	H_melpomene	M	11/23/2022	11/23/2022	6	11/29/2022	NA
Ec55	Melpomene ecuadorensis	H_melpomene	M	11/23/2022	11/23/2022	6	11/29/2022	NA
Ec56	Melpomene ecuadorensis	H_melpomene	M	11/23/2022	11/23/2022	NA	#N/A	NA
Ec57	Melpomene ecuadorensis	H_melpomene	M	11/23/2022	11/23/2022	NA	#N/A	NA
Ec58	Melpomene ecuadorensis	H_melpomene	M	11/23/2022	11/23/2022	NA	#N/A	NA
Ec59	Melpomene ecuadorensis	H_melpomene	M	11/24/2022	11/24/2022	NA	#N/A	NA
Ec60	Melpomene ecuadorensis	H_melpomene	M	11/24/2022	11/24/2022	NA	#N/A	NA
Ec61	Melpomene ecuadorensis	H_melpomene	M	11/24/2022	11/24/2022	NA	#N/A	NA
Ec62	Melpomene ecuadorensis	H_melpomene	M	11/24/2022	11/24/2022	NA	#N/A	NA
Ec63	Melpomene ecuadorensis	H_melpomene	M	11/24/2022	11/24/2022	NA	#N/A	NA
Ec64	Melpomene ecuadorensis	H_melpomene	M	11/24/2022	11/24/2022	NA	#N/A	NA
Ec65	Melpomene ecuadorensis	H_melpomene	M	11/24/2022	11/24/2022	NA	#N/A	NA
Ec66	Melpomene ecuadorensis	H_melpomene	M	11/24/2022	11/24/2022	NA	#N/A	NA
Ec67	Melpomene ecuadorensis	H_melpomene	M	11/24/2022	11/24/2022	NA	#N/A	NA
Ec68	Melpomene ecuadorensis	H_melpomene	M	11/24/2022	11/24/2022	NA	#N/A	NA
Ec69	Melpomene ecuadorensis	H_melpomene	M	11/24/2022	11/24/2022	NA	#N/A	NA
Ec70	Melpomene ecuadorensis	H_melpomene	M	11/24/2022	11/24/2022	4	11/28/2022	NA
Ec71	Melpomene ecuadorensis	H_melpomene	M	11/24/2022	11/24/2022	NA	#N/A	NA
Cyth40	Melpomene cythera	H_melpomene	M	11/24/2022	11/24/2022	NA	#N/A	NA
Cyth41	Melpomene cythera	H_melpomene	M	11/24/2022	11/24/2022	NA	#N/A	NA
Ple24	Melpomene plesseni	H_melpomene	M	11/24/2022	11/24/2022	NA	#N/A	NA
Ple25	Melpomene plesseni	H_melpomene	M	11/24/2022	11/24/2022	NA	#N/A	NA
Ple26	Melpomene plesseni	H_melpomene	M	11/24/2022	11/24/2022	NA	#N/A	NA
Ec72	Melpomene ecuadorensis	H_melpomene	M	11/25/2022	11/25/2022	NA	#N/A	NA
Ec73	Melpomene ecuadorensis	H_melpomene	M	11/25/2022	11/25/2022	NA	#N/A	NA
Ec74	Melpomene ecuadorensis	H_melpomene	M	11/25/2022	11/25/2022	NA	#N/A	NA
Ec75	Melpomene ecuadorensis	H_melpomene	M	11/25/2022	11/25/2022	NA	#N/A	NA
Cyth42	Melpomene cythera	H_melpomene	M	11/25/2022	11/25/2022	NA	#N/A	NA
Cyth43	Melpomene cythera	H_melpomene	F	11/25/2022	11/25/2022	NA	#N/A	NA
Cyth44	Melpomene cythera	H_melpomene	M	11/25/2022	11/25/2022	NA	#N/A	NA
Cyth45	Melpomene cythera	H_melpomene	M	11/25/2022	11/25/2022	3	11/28/2022	NA
Cyth46	Melpomene cythera	H_melpomene	M	11/25/2022	11/25/2022	NA	#N/A	NA
Cyth47	Melpomene cythera	H_melpomene	F	11/25/2022	11/25/2022	NA	#N/A	NA
Cyth48	Melpomene cythera	H_melpomene	F	11/25/2022	11/25/2022	NA	#N/A	NA
Cyth49	Melpomene cythera	H_melpomene	M	11/25/2022	11/25/2022	NA	#N/A	NA
Cyth50	Melpomene cythera	H_melpomene	M	11/25/2022	11/25/2022	NA	#N/A	NA
Cyth51	Melpomene cythera	H_melpomene	M	11/25/2022	11/25/2022	NA	#N/A	NA
Cyth52	Melpomene cythera	H_melpomene	M	11/25/2022	11/25/2022	NA	#N/A	NA
Cyth53	Melpomene cythera	H_melpomene	M	11/25/2022	11/25/2022	NA	#N/A	NA
Cyth54	Melpomene cythera	H_melpomene	M	11/25/2022	11/25/2022	NA	#N/A	NA
Cyth55	Melpomene cythera	H_melpomene	M	11/25/2022	11/25/2022	NA	#N/A	NA
Cyth56	Melpomene cythera	H_melpomene	F	11/25/2022	11/25/2022	NA	#N/A	NA
Cyth57	Melpomene cythera	H_melpomene	M	11/25/2022	11/25/2022	NA	#N/A	NA
Cyth58	Melpomene cythera	H_melpomene	M	11/25/2022	11/25/2022	NA	#N/A	NA
Cyth59	Melpomene cythera	H_melpomene	M	11/25/2022	11/25/2022	NA	#N/A	NA
Cyth60	Melpomene cythera	H_melpomene	M	11/25/2022	11/25/2022	NA	#N/A	NA
Cyth61	Melpomene cythera	H_melpomene	M	11/25/2022	11/25/2022	NA	#N/A	NA
Cyth62	Melpomene cythera	H_melpomene	M	11/25/2022	11/25/2022	NA	#N/A	NA
Cyth63	Melpomene cythera	H_melpomene	M	11/25/2022	11/25/2022	NA	#N/A	NA
Ple27	Melpomene plesseni	H_melpomene	M	11/25/2022	11/25/2022	NA	#N/A	NA
Cyth64	Melpomene cythera	H_melpomene	M	11/26/2022	11/26/2022	2	11/28/2022	NA
Cyth65	Melpomene cythera	H_melpomene	M	11/26/2022	11/26/2022	NA	#N/A	NA
Cyth66	Melpomene cythera	H_melpomene	M	11/26/2022	11/26/2022	2	11/28/2022	NA
Cyth67	Melpomene cythera	H_melpomene	M	11/26/2022	11/26/2022	NA	#N/A	NA
Cyth68	Melpomene cythera	H_melpomene	M	11/26/2022	11/26/2022	NA	#N/A	NA
Cyth69	Melpomene cythera	H_melpomene	M	11/26/2022	11/26/2022	NA	#N/A	NA
Cyth70	Melpomene cythera	H_melpomene	M	11/26/2022	11/26/2022	NA	#N/A	NA
Cyth71	Melpomene cythera	H_melpomene	M	11/26/2022	11/26/2022	NA	#N/A	NA
Cyth72	Melpomene cythera	H_melpomene	M	11/26/2022	11/26/2022	NA	#N/A	NA
Cyth73	Melpomene cythera	H_melpomene	M	11/26/2022	11/26/2022	NA	#N/A	NA
Cyth74	Melpomene cythera	H_melpomene	F	11/26/2022	11/26/2022	NA	#N/A	NA
Cyth75	Melpomene cythera	H_melpomene	M	11/26/2022	11/26/2022	NA	#N/A	NA
Cyth76	Melpomene cythera	H_melpomene	M	11/26/2022	11/26/2022	NA	#N/A	NA
Cyth77	Melpomene cythera	H_melpomene	F	11/26/2022	11/26/2022	NA	#N/A	NA
Ec76	Melpomene ecuadorensis	H_melpomene	M	11/26/2022	11/26/2022	NA	#N/A	NA
Ec77	Melpomene ecuadorensis	H_melpomene	M	11/26/2022	11/26/2022	NA	#N/A	NA
Ec78	Melpomene ecuadorensis	H_melpomene	M	11/26/2022	11/26/2022	NA	#N/A	NA
Ec79	Melpomene ecuadorensis	H_melpomene	M	11/26/2022	11/26/2022	NA	#N/A	NA
Ec80	Melpomene ecuadorensis	H_melpomene	M	11/26/2022	11/26/2022	NA	#N/A	NA
Ple28	Melpomene plesseni	H_melpomene	M	11/26/2022	11/26/2022	NA	#N/A	NA
Ple29	Melpomene plesseni	H_melpomene	M	11/26/2022	11/26/2022	NA	#N/A	NA
Ple30	Melpomene plesseni	H_melpomene	M	11/26/2022	11/26/2022	NA	#N/A	NA
Sap59	Sapho sapho	H_sapho	M	1/6/2023	1/6/2023	3	1/9/2023	NA
Sap60	Sapho sapho	H_sapho	M	1/6/2023	1/6/2023	NA	#N/A	NA
Sap61	Sapho sapho	H_sapho	M	1/6/2023	1/6/2023	NA	#N/A	NA
Sap62	Sapho sapho	H_sapho	M	1/6/2023	1/6/2023	NA	#N/A	NA
Sap63	Sapho sapho	H_sapho	M	1/6/2023	1/6/2023	NA	#N/A	NA
Sap64	Sapho sapho	H_sapho	M	1/6/2023	1/6/2023	NA	#N/A	NA
Sap65	Sapho sapho	H_sapho	M	1/6/2023	1/6/2023	NA	#N/A	NA
Sap66	Sapho sapho	H_sapho	M	1/6/2023	1/6/2023	NA	#N/A	NA
Sap67	Sapho sapho	H_sapho	M	1/6/2023	1/6/2023	3	1/9/2023	NA
Sap68	Sapho sapho	H_sapho	F	1/6/2023	1/6/2023	3	1/9/2023	NA
Sap69	Sapho sapho	H_sapho	M	1/6/2023	1/6/2023	NA	#N/A	NA
Sap70	Sapho sapho	H_sapho	M	1/6/2023	1/6/2023	NA	#N/A	NA
Sap71	Sapho sapho	H_sapho	F	1/6/2023	1/6/2023	NA	#N/A	NA
Sap72	Sapho sapho	H_sapho	F	1/6/2023	1/6/2023	NA	#N/A	NA
Sap73	Sapho sapho	H_sapho	F	1/6/2023	1/6/2023	NA	#N/A	NA
Sap74	Sapho sapho	H_sapho	F	1/6/2023	1/6/2023	NA	#N/A	NA
Sap75	Sapho sapho	H_sapho	M	1/6/2023	1/6/2023	3	1/9/2023	NA
Sap76	Sapho sapho	H_sapho	F	1/6/2023	1/6/2023	NA	#N/A	NA
Sap77	Sapho sapho	H_sapho	M	1/6/2023	1/6/2023	3	1/9/2023	NA
Sap78	Sapho sapho	H_sapho	M	1/6/2023	1/6/2023	NA	#N/A	NA
Sap79	Sapho sapho	H_sapho	M	1/6/2023	1/6/2023	NA	#N/A	NA
Sap80	Sapho sapho	H_sapho	M	1/6/2023	1/6/2023	NA	#N/A	NA
Sap81	Sapho sapho	H_sapho	M	1/6/2023	1/6/2023	NA	#N/A	NA
