# Supplementary material for: Evolution of increased longevity and slowed ageing in a genus of tropical butterfly
Source: Nat Commun. 2026 Jun 16;17:5077. doi: 10.1038/s41467-026-73635-7 (PMC13272878; doi:10.1038/s41467-026-73635-7)
Supplement: Supplementary file 6 — Source Data [file 41467_2026_73635_MOESM6_ESM.zip › Source_Data/Source_Data_Figure_1/Supplementary_Data_5.csv]

ID	Date
Di20	3/14/2022
Di19	3/14/2022
Di21	3/14/2022
R1	3/14/2022
R2	3/15/2022
Di20	3/15/2022
Di19	3/15/2022
R1	3/17/2022
Di20	3/17/2022
Eu1	3/18/2022
Di24	3/18/2022
Di25	3/18/2022
Do17	3/21/2022
Do3	3/21/2022
Do21	3/21/2022
R2	3/21/2022
Do15	3/21/2022
Do25	3/21/2022
Do12	3/21/2022
Do5	3/21/2022
Do4	3/21/2022
Di31	3/21/2022
Do18	3/21/2022
Do3	3/21/2022
Do2	3/21/2022
Do14	3/21/2022
Do9	3/21/2022
Do29	3/21/2022
Do23	3/21/2022
Do17	3/21/2022
Do19	3/21/2022
Do11	3/21/2022
Do16	3/21/2022
Do6	3/21/2022
Do22	3/21/2022
Di24	3/21/2022
Di32	3/21/2022
Di31	3/21/2022
Do4	3/21/2022
Do19	3/22/2022
Do17	3/21/2022
Do14	3/22/2022
Do29	3/22/2022
Do22	3/22/2022
Do15	3/22/2022
Do5	3/22/2022
Do20	3/22/2022
Do21	3/22/2022
R1	3/22/2022
Do20	3/23/2022
Do21	3/23/2022
Do4	3/23/2022
Do7	3/23/2022
Do15	3/23/2022
Do3	3/23/2022
Do14	3/23/2022
Do5	3/23/2022
Do29	3/23/2022
Do31	3/23/2022
Do17	3/23/2022
Do16	3/23/2022
Do2	3/23/2022
Do12	3/23/2022
Do18	3/23/2022
Do25	3/23/2022
Do9	3/23/2022
Do19	3/23/2022
Do17	3/25/2022
Do16	3/25/2022
Do31	3/25/2022
Do14	3/25/2022
Do29	3/25/2022
Do23	3/25/2022
Do2	3/25/2022
D47	3/25/2022
Do6	3/25/2022
Do19	3/25/2022
Eu18	3/25/2022
Cyr1	3/25/2022
Do26	3/25/2022
Do25	3/25/2022
Cyd3	3/25/2022
Do22	3/26/2022
Di33	3/26/2022
Do12	3/26/2022
Do16	3/26/2022
Do25	3/26/2022
Do2	3/26/2022
Do19	3/26/2022
Do5	3/26/2022
Sap1	3/26/2022
Eu18	3/26/2022
Do20	3/29/2022
Do31	3/29/2022
Do18	3/29/2022
Do24	3/29/2022
Ec2	3/29/2022
D50	3/29/2022
Cyd1	3/29/2022
Do4	3/29/2022
Do3	3/29/2022
Ec1	3/29/2022
Do9	3/29/2022
R1	3/29/2022
Do7	3/29/2022
Do21	3/29/2022
Do14	3/29/2022
Do19	3/29/2022
Cyd2	3/29/2022
Do22	3/30/2022
Do25	3/30/2022
Cyd1	3/30/2022
Do24	3/30/2022
Do7	3/30/2022
Do4	3/30/2022
Eu19	3/30/2022
Do9	3/30/2022
Do20	3/30/2022
Do5	3/30/2022
Di35	3/30/2022
Do2	3/30/2022
Do3	3/31/2022
Do25	3/31/2022
Do22	3/31/2022
Do7	3/31/2022
Do9	3/31/2022
Do21	3/31/2022
Do24	3/31/2022
Do2	4/1/2022
Do31	4/1/2022
Ec3	4/1/2022
Pac1	4/1/2022
Do19	4/1/2022
Do25	4/1/2022
Do24	4/1/2022
Ec1	4/1/2022
Do22	4/1/2022
Do21	4/1/2022
Do7	4/1/2022
Cyd3	4/1/2022
Sap1	4/1/2022
Do3	4/1/2022
Pac2	4/4/2022
Do31	4/4/2022
Ec1	4/4/2022
Do3	4/4/2022
Do2	4/4/2022
Do7	4/4/2022
Do4	4/4/2022
Cyd4	4/4/2022
Ec2	4/4/2022
Sar2	4/5/2022
D50	4/5/2022
Sap1	4/5/2022
Do4	4/5/2022
Do18	4/5/2022
Ec1	4/5/2022
Sar1	4/5/2022
Do9	4/5/2022
Pac1	4/5/2022
Zu1	4/5/2022
Do4	4/5/2022
At1	4/5/2022
Cyd4	4/5/2022
Do2	4/5/2022
At1	4/6/2022
Pac1	4/6/2022
Sar2	4/6/2022
Do24	4/6/2022
Do3	4/6/2022
Sap4	4/6/2022
R5	4/6/2022
Do9	4/6/2022
Do7	4/6/2022
Cyd4	4/6/2022
Pac2	4/6/2022
Do19	4/6/2022
Do18	4/6/2022
Cyd1	4/6/2022
Ec1	4/6/2022
Pac2	4/7/2022
Do18	4/7/2022
Sap4	4/7/2022
Do19	4/7/2022
Do3	4/7/2022
Do31	4/7/2022
Do7	4/7/2022
Do21	4/7/2022
Ec2	4/7/2022
At1	4/7/2022
Sap3	4/7/2022
Do25	4/7/2022
Do7	4/8/2022
R1	4/8/2022
Sap1	4/8/2022
Sar2	4/8/2022
At1	4/8/2022
R6	4/8/2022
Sap5	4/8/2022
Do19	4/8/2022
Hew1	4/8/2022
Zu1	4/8/2022
Do3	4/8/2022
Do24	4/8/2022
Do25	4/8/2022
Do2	4/8/2022
Cyd1	4/8/2022
Sar1	4/8/2022
Do6	4/11/2022
Sap17	4/11/2022
Cyr1	4/11/2022
Do31	4/11/2022
Sap13	4/11/2022
Sap26	4/11/2022
Sap21	4/11/2022
Do4	4/11/2022
Zu2	4/11/2022
Do9	4/11/2022
Sap15	4/11/2022
Zu1	4/11/2022
Sap16	4/11/2022
Sap22	4/11/2022
At1	4/11/2022
Sap10	4/11/2022
Sap18	4/11/2022
Sap24	4/11/2022
Sap19	4/11/2022
Pac3	4/11/2022
R11	4/11/2022
Sap8	4/11/2022
Hew3	4/12/2022
Sar29	4/12/2022
Sar33	4/12/2022
Sap26	4/12/2022
Sap16	4/12/2022
Sap23	4/12/2022
E21	4/12/2022
Sap15	4/12/2022
Sar36	4/12/2022
Sap9	4/12/2022
Sap6	4/12/2022
Ec2	4/12/2022
Sap11	4/12/2022
Do7	4/12/2022
Do2	4/12/2022
Sar21	4/12/2022
Sap18	4/12/2022
Sap13	4/12/2022
Do21	4/12/2022
Sap27	4/12/2022
Sap17	4/12/2022
Sap4	4/12/2022
Zu1	4/12/2022
Sap25	4/12/2022
Sap24	4/12/2022
Sap22	4/12/2022
Sap7	4/12/2022
Zu3	4/12/2022
Do24	4/12/2022
Do9	4/12/2022
Pac2	4/12/2022
Do4	4/12/2022
Sap	4/12/2022
Sar38	4/12/2022
Sap25	4/13/2022
Sap26	4/13/2022
Sap15	4/13/2022
Sap7	4/13/2022
Do18	4/13/2022
Sap11	4/13/2022
Cyd1	4/13/2022
Do19	4/13/2022
Sar43	4/13/2022
Do24	4/13/2022
Sar 30	4/13/2022
Sar40	4/13/2022
Sap19	4/13/2022
Sap23	4/13/2022
Sap21	4/13/2022
Ec3	4/13/2022
R14	4/13/2022
Sap12	4/13/2022
R6	4/13/2022
Do7	4/13/2022
Do5	4/13/2022
Pac3	4/13/2022
Sar25	4/13/2022
Sar23	4/13/2022
De20	4/13/2022
Zu1	4/13/2022
R12	4/13/2022
Sap22	4/13/2022
Sap13	4/13/2022
Sar21	4/13/2022
R21	4/14/2022
Sar4	4/14/2022
Sap5	4/14/2022
Sap3	4/14/2022
R20	4/14/2022
Sap1	4/14/2022
Ec2	4/14/2022
Sap19	4/14/2022
Sap23	4/14/2022
Sap10	4/14/2022
Sar30	4/14/2022
Do9	4/14/2022
Zu1	4/14/2022
Sap22	4/14/2022
Sar6	4/14/2022
R19	4/14/2022
R11	4/14/2022
Do2	4/14/2022
Do24	4/14/2022
R12	4/14/2022
Sap3	4/14/2022
Sap13	4/14/2022
Sar44	4/14/2022
Sar37	4/14/2022
Sar38	4/14/2022
Pac3	4/14/2022
R22	4/14/2022
Sar8	4/14/2022
Sar44	4/14/2022
Sar1	4/14/2022
Ch1	4/14/2022
R23	4/18/2022
Sar22	4/18/2022
Sap13	4/18/2022
R24	4/18/2022
Sap4	4/18/2022
R11	4/18/2022
Sar59	4/18/2022
Sar49	4/18/2022
Sar56	4/18/2022
Sar18	4/18/2022
Sar51	4/18/2022
Sar13	4/18/2022
Sar15	4/18/2022
Cyd1	4/18/2022
R25	4/18/2022
R12	4/18/2022
Ec4	4/18/2022
Sap7	4/18/2022
Sar19	4/18/2022
Sar43	4/18/2022
Sar14	4/18/2022
Sar61	4/18/2022
Sar66	4/18/2022
Sap6	4/18/2022
Sar50	4/18/2022
Sap5	4/18/2022
R21	4/18/2022
R6	4/18/2022
Sar36	4/18/2022
Sap15	4/18/2022
Eu21	4/18/2022
Sar28	4/18/2022
Sap17	4/18/2022
Ec2	4/18/2022
Sar48	4/18/2022
Sar19	4/20/2022
Sar13	4/20/2022
Sar11	4/20/2022
Sar61	4/20/2022
Sar38	4/20/2022
Sar62	4/20/2022
Sar53	4/20/2022
Sar23	4/20/2022
Hew3	4/20/2022
Sar56	4/20/2022
Sar41	4/20/2022
At13	4/20/2022
At12	4/20/2022
At4	4/20/2022
At1	4/20/2022
Sap26	4/20/2022
Sap22	4/20/2022
Sap8	4/20/2022
Sap21	4/20/2022
Sap5	4/20/2022
Sap10	4/20/2022
Mhy1	4/20/2022
Mhy7	4/20/2022
R33	4/20/2022
Do9	4/20/2022
Sap20	4/21/2022
Sap5	4/21/2022
Sap17	4/21/2022
Sap83	4/21/2022
Sap15	4/21/2022
Sap22	4/21/2022
Sap6	4/21/2022
Sap27	4/21/2022
Sap3	4/21/2022
Sap25	4/21/2022
At4	4/21/2022
At15	4/21/2022
At12	4/21/2022
Eu24	4/21/2022
R36	4/21/2022
Pac3	4/21/2022
Cyd1	4/21/2022
R16	4/21/2022
R15	4/21/2022
R34	4/21/2022
R8	4/21/2022
Zu2	4/21/2022
Eu5	4/21/2022
Sar62	4/22/2022
Ec4	4/22/2022
H20	4/22/2022
Ec7	4/22/2022
Sap13	4/22/2022
Sap5	4/22/2022
Do9	4/22/2022
MHy1	4/22/2022
Sar50	4/22/2022
At16	4/22/2022
Sar51	4/22/2022
Sar40	4/22/2022
Sar61	4/22/2022
R1	4/22/2022
Sar60	4/22/2022
Sap4	4/22/2022
Sap22	4/22/2022
Sar28	4/22/2022
R14	4/22/2022
At13	4/22/2022
Sar51	4/22/2022
Sar53	4/22/2022
Pac2	4/22/2022
R8	4/22/2022
MHy12	4/22/2022
MHy7	4/22/2022
Sap15	4/22/2022
E17	4/22/2022
R19	4/22/2022
Pac4	4/22/2022
Ec1	4/22/2022
Zu2	4/22/2022
At20	4/22/2022
Sap12	4/22/2022
R28	4/22/2022
At6	4/22/2022
At1	4/22/2022
Sap1	4/22/2022
MHy16	4/22/2022
Sar21	4/22/2022
At21	4/22/2022
Sar66	4/22/2022
Ec4	4/22/2022
E23	4/22/2022
At17	4/22/2022
Sar47	4/22/2022
Sar17	4/22/2022
Sar64	4/22/2022
Sar40	4/22/2022
Sar25	4/25/2022
Ec9	4/25/2022
At8	4/25/2022
R30	4/25/2022
R17	4/25/2022
At3	4/25/2022
Zu1	4/25/2022
Sar18	4/25/2022
Sar38	4/25/2022
Sar53	4/25/2022
Sap18	4/25/2022
Sar40	4/25/2022
At14	4/25/2022
Sar23	4/25/2022
E26	4/25/2022
MHy30	4/25/2022
R12	4/25/2022
Sar17	4/25/2022
Sar56	4/25/2022
Sar19	4/25/2022
Sap16	4/25/2022
Zu5	4/25/2022
Sar11	4/25/2022
R38	4/25/2022
Sap15	4/25/2022
Eu26	4/25/2022
MHy2	4/25/2022
Sar47	4/25/2022
Sar22	4/25/2022
E17	4/25/2022
Sar38	4/25/2022
Sar12	4/25/2022
Sap21	4/25/2022
R30	4/25/2022
At17	4/25/2022
Sar64	4/25/2022
Sar32	4/25/2022
MHy29	4/25/2022
Sar50	4/26/2022
Sar36	4/26/2022
Sar66	4/26/2022
Mhy1	4/26/2022
R36	4/26/2022
R29	4/26/2022
Mhy22	4/26/2022
Dd2	4/26/2022
Sap27	4/26/2022
R30	4/26/2022
Sap7	4/26/2022
Sar52	4/26/2022
Sar6	4/26/2022
Sar40	4/26/2022
Mhy30	4/26/2022
Sar64	4/26/2022
Sar17	4/26/2022
Zu3	4/26/2022
R25	4/27/2022
Mhy1	4/27/2022
R20	4/27/2022
Sar50	4/27/2022
Sap6	4/27/2022
R2	4/27/2022
Sar36	4/27/2022
R13	4/27/2022
R25	4/27/2022
Pac3	4/27/2022
Sar18	4/27/2022
R26	4/27/2022
Sap19	4/27/2022
Sap21	4/27/2022
Sar1	4/27/2022
R14	4/27/2022
Sar51	4/27/2022
Ec5	4/27/2022
R14	4/27/2022
Sap21	4/27/2022
Sar38	4/27/2022
R12	4/27/2022
Sar2	4/27/2022
At14	4/27/2022
R11	4/27/2022
Ec4	4/27/2022
Sar32	4/27/2022
E16	4/27/2022
At4	4/27/2022
At21	4/27/2022
Mhy20	4/27/2022
Pac2	4/27/2022
Sap26	4/27/2022
Sap7	4/27/2022
R33	4/27/2022
Sar52	4/28/2022
Mhy21	4/28/2022
R34	4/28/2022
Sap26	4/28/2022
Sar19	4/28/2022
At4	4/28/2022
Mhy7	4/28/2022
Sap3	4/28/2022
R12	4/28/2022
R17	4/28/2022
R32	4/28/2022
Mhy16	4/28/2022
Sar44	4/28/2022
Ec3	4/28/2022
Sar5	4/28/2022
R19	4/28/2022
E17	4/28/2022
Sar12	4/28/2022
Sar50	4/28/2022
Sar11	4/28/2022
Mhy14	4/28/2022
R36	4/28/2022
Sar1	4/28/2022
R13	4/28/2022
Sap12	4/28/2022
Sar66	4/28/2022
R29	4/28/2022
R1	4/28/2022
Cyd4	4/28/2022
Sar64	4/28/2022
Sap10	4/28/2022
Sap23	4/28/2022
At19	4/28/2022
Sar18	4/28/2022
E21	4/28/2022
Sar25	4/28/2022
R25	4/28/2022
Sar56	4/28/2022
Sar49	4/28/2022
E30	4/28/2022
Sap5	4/28/2022
R21	4/28/2022
Sar28	4/29/2022
Sar26	4/29/2022
Sap13	4/29/2022
Sap12	4/29/2022
R31	4/29/2022
Sar36	4/29/2022
R36	4/29/2022
Sar19	4/29/2022
Mhy17	4/29/2022
Ec9	4/29/2022
Sar38	4/29/2022
At12	4/29/2022
Sar37	4/29/2022
Sap17	4/29/2022
At3	4/29/2022
R23	4/29/2022
Sar44	4/29/2022
At6	4/29/2022
Ec4	4/29/2022
Sar19	4/29/2022
Hew1	4/29/2022
Mhy20	4/29/2022
Cyd1	4/29/2022
Mhy10	4/29/2022
Sar56	4/29/2022
Sar64	4/29/2022
R8	4/29/2022
At20	4/29/2022
Sar56	4/29/2022
R33	4/29/2022
E29	4/29/2022
Sar56	5/3/2022
Sar60	5/3/2022
Sap7	5/3/2022
Sap18	5/3/2022
Sap21	5/3/2022
Sap10	5/3/2022
R13	5/3/2022
Zu1	5/3/2022
Sap27	5/3/2022
R28	5/3/2022
Sap4	5/3/2022
Sap12	5/3/2022
R7	5/3/2022
Sap1	5/3/2022
Zu2	5/3/2022
Sar28	5/3/2022
Sar49	5/3/2022
R8	5/3/2022
Sap5	5/3/2022
R39	5/3/2022
Pac2	5/3/2022
At14	5/3/2022
Sar11	5/3/2022
R26	5/3/2022
R27	5/3/2022
Sap13	5/3/2022
Ple1	5/3/2022
Mhy2	5/3/2022
Mhy7	5/3/2022
Sap3	5/3/2022
Sar42	5/3/2022
R41	5/3/2022
Mhy10	5/3/2022
R19	5/3/2022
E21	5/3/2022
R37	5/3/2022
Sap26	5/3/2022
Sar47	5/3/2022
Sar27	5/3/2022
Ec1	5/4/2022
Sar17	5/4/2022
Mhy10	5/4/2022
Sar38	5/4/2022
Mhy20	5/4/2022
Sar52	5/4/2022
Zu1	5/4/2022
Sar5	5/4/2022
R38	5/4/2022
R26	5/4/2022
R13	5/4/2022
Sar50	5/4/2022
Ec3	5/4/2022
Sap22	5/4/2022
Mhy7	5/4/2022
R5	5/4/2022
R20	5/4/2022
R36	5/4/2022
R29	5/4/2022
Sap12	5/4/2022
Mhy2	5/4/2022
Sap10	5/4/2022
Ec5	5/4/2022
E31	5/4/2022
Sap10	5/4/2022
R37	5/4/2022
Sap9	5/4/2022
Sar44	5/4/2022
Sap18	5/4/2022
Mhy4	5/4/2022
Sap27	5/4/2022
R27	5/4/2022
Ch1	5/4/2022
E27	5/4/2022
R30	5/4/2022
Cyd4	5/4/2022
E11	5/4/2022
Sap26	5/4/2022
Zu4	5/4/2022
R40	5/5/2022
R34	5/5/2022
Sar19	5/5/2022
At4	5/5/2022
Pac3	5/5/2022
R19	5/5/2022
Zu2	5/5/2022
R6	5/5/2022
Sap18	5/5/2022
Zu5	5/5/2022
Sar18	5/5/2022
Sar38	5/5/2022
Sap19	5/5/2022
Sap10	5/5/2022
E31	5/5/2022
Sar44	5/5/2022
R30	5/5/2022
At21	5/5/2022
Sar44	5/5/2022
Sar42	5/5/2022
Sar53	5/5/2022
Sar25	5/5/2022
Sar32	5/5/2022
At12	5/5/2022
Mhy30	5/5/2022
Cyd4	5/5/2022
Sap4	5/5/2022
Sap13	5/5/2022
R26	5/5/2022
Sar11	5/5/2022
Pac2	5/5/2022
Sap26	5/5/2022
R13	5/5/2022
Mhy22	5/5/2022
Ec3	5/5/2022
Zu1	5/5/2022
Sar3	5/5/2022
Mhy8	5/5/2022
Sar11	5/5/2022
Mhy14	5/5/2022
E24	5/5/2022
Pac3	5/5/2022
R32	5/5/2022
Sar56	5/5/2022
Sar60	5/5/2022
R33	5/5/2022
Sar17	5/5/2022
Ec9	5/5/2022
Sap6	5/5/2022
R11	5/5/2022
Sar49	5/5/2022
R24	5/6/2022
R32	5/6/2022
Sap10	5/6/2022
Sar42	5/6/2022
Sar44	5/6/2022
Sar32	5/6/2022
Zu5	5/6/2022
Cyd1	5/6/2022
R46	5/6/2022
Pac2	5/6/2022
R13	5/6/2022
Sap9	5/6/2022
R27	5/6/2022
Mhy8	5/6/2022
Mhy29	5/6/2022
R47	5/6/2022
Mhy2	5/6/2022
Sap21	5/6/2022
Zu1	5/6/2022
Sar49	5/6/2022
Sar17	5/6/2022
Ec9	5/6/2022
R33	5/6/2022
Sar66	5/6/2022
R1	5/6/2022
Sap13	5/6/2022
Ec3	5/6/2022
Dd3	5/9/2022
At17	5/9/2022
R27	5/16/2022
Ec15	5/16/2022
Ec9	5/16/2022
Sap10	5/16/2022
R26	5/16/2022
R32	5/16/2022
Sap6	5/16/2022
Mhy30	5/16/2022
Sar36	5/16/2022
Ec3	5/16/2022
Ec18	5/16/2022
R6	5/16/2022
R41	5/16/2022
R17	5/16/2022
Sap26	5/16/2022
R19	5/16/2022
R56	5/16/2022
Mhy22	5/16/2022
Sap23	5/16/2022
Ec14	5/16/2022
Sar56	5/16/2022
Sap27	5/16/2022
Sap13	5/16/2022
Sap17	5/16/2022
Sar66	5/16/2022
Sar49	5/16/2022
Sar56	5/16/2022
Zu9	5/16/2022
Ec20	5/16/2022
R50	5/16/2022
Sar17	5/16/2022
Sar64	5/16/2022
Sar18	5/16/2022
Sap18	5/16/2022
R1	5/17/2022
Sap12	5/17/2022
Sap13	5/17/2022
Mhy4	5/17/2022
At1	5/17/2022
Cyd1	5/17/2022
Mhy30	5/17/2022
R55	5/17/2022
Sar18	5/17/2022
R14	5/17/2022
Sar22	5/17/2022
Sar19	5/17/2022
R22	5/17/2022
Mhy22	5/17/2022
Hew1	5/17/2022
R43	5/17/2022
Sap6	5/17/2022
Pac3	5/17/2022
Sap17	5/17/2022
Sar63	5/17/2022
Sap11	5/17/2022
Is2	5/17/2022
Sar64	5/17/2022
Sap10	5/17/2022
E24	5/17/2022
Ec26	5/18/2022
Ec15	5/18/2022
Zu6	5/18/2022
Zu5	5/18/2022
Sap12	5/18/2022
Sap21	5/18/2022
R28	5/18/2022
Sap13	5/18/2022
Sar66	5/18/2022
R35	5/18/2022
R15	5/18/2022
At3	5/18/2022
R28	5/18/2022
R21	5/18/2022
R52	5/18/2022
R17	5/18/2022
At4	5/18/2022
R50	5/18/2022
Ec18	5/18/2022
Sar11	5/18/2022
Mhy19	5/18/2022
R55	5/18/2022
Cyd1	5/18/2022
R52	5/18/2022
Pac3	5/18/2022
Cyd7	5/18/2022
Sap6	5/18/2022
Zu9	5/18/2022
R8	5/18/2022
Hew4	5/18/2022
Ec10	5/18/2022
Sap23	5/18/2022
Hew5	5/18/2022
R29	5/18/2022
Nu2	5/18/2022
At8	5/18/2022
R17	5/19/2022
E29	5/19/2022
R22	5/19/2022
E12	5/19/2022
Pac2	5/19/2022
Zu1	5/19/2022
Sar52	5/19/2022
Sar47	5/19/2022
R55	5/19/2022
R54	5/19/2022
R6	5/19/2022
Sar19	5/19/2022
Hew4	5/19/2022
Sar18	5/19/2022
Mhy17	5/19/2022
Sap5	5/19/2022
R52	5/19/2022
Ec20	5/19/2022
R53	5/19/2022
E28	5/19/2022
Zu7	5/19/2022
Sar17	5/19/2022
Sap12	5/19/2022
R28	5/19/2022
Ec10	5/19/2022
Sar66	5/19/2022
R50	5/19/2022
Ec18	5/19/2022
Ec15	5/19/2022
At12	5/19/2022
Sar36	5/19/2022
R38	5/19/2022
Is2	5/19/2022
E20	5/20/2022
Sap23	5/20/2022
E24	5/20/2022
Ec19	5/20/2022
R17	5/20/2022
R22	5/20/2022
At4	5/20/2022
R50	5/20/2022
Sar19	5/20/2022
R11	5/20/2022
R23	5/20/2022
Sap5	5/20/2022
Ec18	5/20/2022
Ec9	5/20/2022
R11	5/23/2022
Sap10	5/23/2022
Sap17	5/23/2022
Sap12	5/23/2022
Sap27	5/23/2022
Sar19	5/23/2022
Ec3	5/23/2022
At4	5/23/2022
E11	5/24/2022
R51	5/24/2022
E33	5/24/2022
Sar13	5/24/2022
R6	5/24/2022
Mhy29	5/24/2022
R37	5/24/2022
R51	5/24/2022
R28	5/24/2022
Ec9	5/24/2022
Sap17	5/25/2022
Sap12	5/25/2022
Sap13	5/25/2022
Sap27	5/25/2022
Sap5	5/25/2022
Sap26	5/25/2022
Ec1	5/25/2022
R52	5/25/2022
R37	5/25/2022
R36	5/25/2022
At21	5/25/2022
R28	5/25/2022
Ec16	5/25/2022
Sar50	5/25/2022
Sar66	5/25/2022
Sar52	5/25/2022
E20	5/25/2022
R45	5/25/2022
R1	5/25/2022
Hew5	5/26/2022
R1	5/26/2022
Mhy17	5/26/2022
Sap27	5/26/2022
R37	5/26/2022
R32	5/26/2022
R24	5/26/2022
Sar66	5/26/2022
E14	5/26/2022
Sar47	5/26/2022
R35	5/26/2022
Sar63	5/26/2022
Sar52	5/26/2022
Pac4	5/26/2022
Zu10	5/26/2022
Sar53	5/26/2022
Sar60	5/26/2022
E23	5/26/2022
Sar5	5/26/2022
MHy22	5/26/2022
Sar11	5/26/2022
Ec20	5/26/2022
Ec18	5/27/2022
Sar66	5/27/2022
Sar50	5/27/2022
Sar1	5/27/2022
Sap9	5/27/2022
Sar17	5/27/2022
At18	5/27/2022
E15	5/27/2022
R1	5/27/2022
Sap5	5/27/2022
Sap27	5/27/2022
Sap22	5/27/2022
R46	5/27/2022
Sap9	5/27/2022
E33	5/27/2022
Ec5	5/27/2022
Ec10	5/27/2022
Ec18	5/30/2022
Ec27	5/30/2022
Sap22	5/30/2022
E17	5/30/2022
Ec17	5/30/2022
At18	5/30/2022
R24	5/30/2022
Ec20	5/30/2022
Sap12	5/30/2022
Mhy22	5/30/2022
Sar18	5/30/2022
R50	5/30/2022
Sap26	5/30/2022
Hew6	5/30/2022
Sap10	5/30/2022
Sap17	5/30/2022
R35	5/30/2022
Sap13	5/30/2022
R28	5/31/2022
R5	5/31/2022
Sap12	5/31/2022
Sap9	5/31/2022
Sap10	5/31/2022
Sap26	5/31/2022
Sap16	5/31/2022
R26	5/31/2022
R37	5/31/2022
Ec10	5/31/2022
R41	5/31/2022
Sar53	5/31/2022
Sar12	5/31/2022
Sar52	5/31/2022
Ec20	5/31/2022
R55	5/31/2022
Sap22	5/31/2022
R32	5/31/2022
Sap9	5/31/2022
Sap12	5/31/2022
Sap10	5/31/2022
Sap18	5/31/2022
Sap13	5/31/2022
Sap23	5/31/2022
Sap5	5/31/2022
Ec19	5/31/2022
Zu10	5/31/2022
R43	5/31/2022
Sar53	5/31/2022
Sar56	5/31/2022
Sar18	5/31/2022
Ec20	5/31/2022
Ec16	5/31/2022
E29	5/31/2022
At4	5/31/2022
Zu1	5/31/2022
Zu1	5/31/2022
R11	5/31/2022
R35	5/31/2022
R30	5/31/2022
Sar52	5/31/2022
R26	5/31/2022
Mhy22	5/31/2022
Sar53	5/31/2022
Sap10	5/31/2022
Sar1	5/31/2022
Sar60	5/31/2022
Sap27	5/31/2022
Sap23	5/31/2022
Sap9	5/31/2022
R24	5/31/2022
R50	6/8/2022
R45	6/8/2022
Sar66	6/8/2022
Sap10	6/8/2022
R35	6/8/2022
Sar18	6/8/2022
Sap26	6/8/2022
R41	6/8/2022
Sap11	6/8/2022
R13	6/8/2022
Ec11	6/8/2022
At20	6/8/2022
Pac3	6/8/2022
Sap6	6/8/2022
R20	6/8/2022
R55	6/8/2022
Dd8	6/8/2022
Dd8	6/8/2022
Sap22	6/8/2022
Sap27	6/8/2022
Sap9	6/8/2022
Sap13	6/8/2022
Sap17	6/8/2022
Sap6	6/8/2022
Sap12	6/8/2022
Sap21	6/8/2022
Sap23	6/8/2022
Nu5	6/8/2022
Sar18	6/8/2022
Cyd7	6/8/2022
Ec25	6/8/2022
Ec17	6/8/2022
R8	6/8/2022
Sar66	6/8/2022
R43	6/8/2022
Sar57	6/8/2022
Sar50	6/8/2022
R12	6/8/2022
R55	6/8/2022
Zu6	6/8/2022
MHy12	6/8/2022
MHy7	6/8/2022
Hew6	6/8/2022
R49	6/8/2022
R46	6/8/2022
Ec19	6/8/2022
E28	6/8/2022
E22	6/8/2022
E29	6/8/2022
E21	6/8/2022
E15	6/8/2022
E25	6/8/2022
Sar57	6/8/2022
Sap35	6/8/2022
R50	6/8/2022
R51	6/8/2022
H36	6/9/2022
Hew6	6/9/2022
Sap30	6/9/2022
Sap39	6/9/2022
Sap17	6/9/2022
Pac3	6/9/2022
Sap12	6/9/2022
R25	6/9/2022
R41	6/9/2022
Mhy17	6/13/2022
Sar1	6/13/2022
Sap39	6/13/2022
Sap42	6/13/2022
Sap9	6/13/2022
Sap17	6/13/2022
R26	6/13/2022
Sar56	6/13/2022
Zu9	6/13/2022
Ec20	6/13/2022
R28	6/13/2022
At20	6/13/2022
Ec28	6/13/2022
R24	6/14/2022
Ec20	6/14/2022
Sap43	6/14/2022
Sap41	6/14/2022
Sap6	6/14/2022
Sap23	6/14/2022
Sap10	6/14/2022
Sap22	6/14/2022
Sap27	6/14/2022
Ec15	6/14/2022
Sap8	6/14/2022
R58	6/14/2022
R26	6/14/2022
Sar53	6/14/2022
R40	6/14/2022
Ec17	6/14/2022
Cyd9	6/14/2022
Ag1	6/14/2022
Sap10	6/15/2022
Sap23	6/15/2022
Sap17	6/15/2022
Pac12	6/15/2022
Sap13	6/15/2022
R39	6/15/2022
Sap40	6/15/2022
Sap42	6/15/2022
Sap39	6/15/2022
Sar60	6/15/2022
R26	6/15/2022
R35	6/15/2022
Sap9	6/15/2022
Sap21	6/15/2022
Nu14	6/15/2022
Ec18	6/15/2022
Pac7	6/15/2022
Sar66	6/15/2022
Sap41	6/15/2022
Nu15	6/15/2022
Sar56	6/15/2022
Zu7	6/15/2022
Ec27	6/15/2022
R37	6/15/2022
Pac8	6/15/2022
Zu9	6/15/2022
Ec39	6/15/2022
Ec13	6/15/2022
Mhy12	6/15/2022
Sap43	6/16/2022
Sap39	6/16/2022
Sap40	6/16/2022
R37	6/16/2022
Sar18	6/16/2022
Sar17	6/16/2022
Sap9	6/16/2022
Sap41	6/16/2022
Sap27	6/16/2022
Hew6	6/16/2022
E29	6/16/2022
Sap42	6/16/2022
Sap22	6/16/2022
Sap39	6/17/2022
Sap27	6/17/2022
Sap43	6/17/2022
R40	6/17/2022
R43	6/17/2022
R37	6/17/2022
R12	6/17/2022
R26	6/17/2022
Mhy36	6/17/2022
Nu21	6/17/2022
R56	6/17/2022
Sar1	6/17/2022
Hew6	6/17/2022
R33	6/18/2022
Ec10	6/18/2022
Ec13	6/18/2022
Ag7	6/18/2022
R27	6/18/2022
Pac13	6/20/2022
Pac8	6/20/2022
E33	6/20/2022
Sap43	6/20/2022
R41	6/21/2022
Pac7	6/21/2022
Sap40	6/21/2022
Pac14	6/21/2022
Sar60	6/21/2022
R12	6/21/2022
Sap42	6/21/2022
Nu26	6/21/2022
Nu8	6/21/2022
Ec28	6/21/2022
Nu21	6/21/2022
Zu2	6/21/2022
Nu29	6/21/2022
Nu25	6/21/2022
Sap41	6/21/2022
Sap9	6/21/2022
E29	6/21/2022
R58	6/21/2022
Ag9	6/23/2022
Sap40	6/24/2022
E29	6/24/2022
Ec28	6/24/2022
Nu29	6/24/2022
Pac7	6/24/2022
R15	6/24/2022
Sar53	6/24/2022
R23	6/24/2022
R14	6/24/2022
Nu9	6/24/2022
Pac12	6/24/2022
R38	6/24/2022
Nu30	6/24/2022
Sap39	6/24/2022
Ec20	6/24/2022
Sar52	6/24/2022
Ag7	6/24/2022
Mhy37	6/24/2022
Pac8	6/24/2022
Pac15	6/24/2022
R49	6/24/2022
Sar60	6/24/2022
R58	6/24/2022
Mhy38	6/24/2022
Sap41	6/27/2022
Ec28	6/27/2022
Sap27	6/27/2022
Ag9	6/27/2022
Nu3	6/27/2022
Sap42	6/27/2022
Nu26	6/27/2022
Mhy37	6/27/2022
Zu11	6/27/2022
Nu22	6/27/2022
Nu23	6/27/2022
Nu32	6/27/2022
Sap43	6/28/2022
Nu28	6/28/2022
R15	6/28/2022
Sar66	6/28/2022
Sap40	6/28/2022
Mhy35	6/28/2022
Pac10	6/28/2022
Sap44	6/28/2022
Sap39	6/29/2022
E40	6/29/2022
Sap13	6/29/2022
Sap40	6/29/2022
R13	6/29/2022
E23	6/29/2022
R14	6/29/2022
Pac11	6/29/2022
Sap27	6/29/2022
Nu28	6/29/2022
Sap6	6/29/2022
R37	6/29/2022
Nu32	6/29/2022
Pac7	6/29/2022
Pac15	6/29/2022
Nu34	6/29/2022
E22	6/29/2022
Sar2	6/29/2022
E24	6/29/2022
Nu31	6/29/2022
R40	6/30/2022
Nu31	6/30/2022
R24	6/30/2022
Sap6	6/30/2022
Sap42	6/30/2022
Sap39	6/30/2022
Sap13	6/30/2022
Sap27	6/30/2022
Sap42	6/30/2022
Sap41	6/30/2022
Ec17	6/30/2022
Nu20	6/30/2022
R14	6/30/2022
Nu36	6/30/2022
E20	7/1/2022
Mhy35	7/1/2022
Sar19	7/1/2022
Pac11	7/1/2022
Pac15	7/1/2022
Sap42	7/1/2022
E24	7/1/2022
Nu31	7/1/2022
Sar50	7/1/2022
Nu9	7/1/2022
Mhy39	7/1/2022
Sap6	7/1/2022
R14	7/1/2022
Sap41	7/5/2022
R15	7/5/2022
Ec1	7/5/2022
Pac8	7/5/2022
Sap43	7/5/2022
Nu9	7/5/2022
Pac15	7/5/2022
Sap40	7/5/2022
Sap39	7/5/2022
R28	7/5/2022
E20	7/5/2022
Sap27	7/5/2022
Nu7	7/5/2022
Nu39	7/5/2022
Nu6	7/5/2022
E23	7/5/2022
Ec17	7/5/2022
Nu31	7/5/2022
R35	7/5/2022
Sar60	7/6/2022
R27	7/6/2022
Sap41	7/6/2022
R37	7/6/2022
Sap42	7/6/2022
Sap40	7/6/2022
Nu31	7/6/2022
Pac8	7/6/2022
Nu7	7/6/2022
Dd11	7/6/2022
Sap27	7/7/2022
Nu49	7/7/2022
Nu40	7/7/2022
Nu18	7/7/2022
Pac8	7/7/2022
R40	7/7/2022
Ec17	7/7/2022
Sap41	7/7/2022
Sap40	7/7/2022
E33	7/7/2022
R37	7/7/2022
R5	7/7/2022
Mhy37	7/7/2022
Nu6	7/7/2022
R40	7/11/2022
Pac15	7/11/2022
Sap6	7/11/2022
R15	7/11/2022
Cyd11	7/11/2022
Dd11	7/11/2022
Sap41	7/11/2022
Pac11	7/11/2022
Att24	7/11/2022
Cyd12	7/11/2022
Att28	7/11/2022
Sap39	7/11/2022
Nu20	7/11/2022
Ec17	7/11/2022
Dd11	7/13/2022
R40	7/13/2022
Att24	7/13/2022
Sap39	7/13/2022
Sap41	7/13/2022
Sap27	7/13/2022
Sap40	7/13/2022
Dd11	7/14/2022
Sap27	7/14/2022
Pac11	7/14/2022
Sap39	7/14/2022
Nu18	7/14/2022
R33	7/14/2022
R15	7/14/2022
Sap42	7/14/2022
Nu31	7/14/2022
Sap41	7/18/2022
Sap40	7/18/2022
Sap42	7/18/2022
Sap39	7/18/2022
Nu60	7/18/2022
Nu22	7/18/2022
Nu63	7/18/2022
Sar50	7/18/2022
Cyd13	7/18/2022
Nu15	7/18/2022
Nu17	7/18/2022
Nu52	7/18/2022
Sap43	7/18/2022
Nu62	7/18/2022
Nu55	7/18/2022
Nu56	7/18/2022
Nu58	7/18/2022
Nu69	7/18/2022
Sap41	7/22/2022
Nu26	7/22/2022
Cyd14	7/22/2022
E33	7/22/2022
Sar50	7/22/2022
Nu56	7/22/2022
Nu22	7/22/2022
Nu70	7/22/2022
Nu33	7/22/2022
Nu66	7/22/2022
Nu57	7/22/2022
Nu55	7/22/2022
Nu58	7/22/2022
Sap41	7/23/2022
Ros28	7/23/2022
Cyd14	7/23/2022
E33	7/23/2022
Sar50	7/23/2022
Nu69	7/23/2022
Sap47	7/23/2022
Cyd13	7/23/2022
Nu33	7/23/2022
Nu44	7/25/2022
Nu57	7/25/2022
Nu6	7/25/2022
Sap39	7/25/2022
Sap40	7/25/2022
R28	7/25/2022
Nu68	7/25/2022
Nu35	7/25/2022
Ec17	7/25/2022
Nu69	7/25/2022
Nu15	7/25/2022
Nu55	7/25/2022
Sap45	7/25/2022
Sap47	7/25/2022
Nu58	7/25/2022
Nu63	7/25/2022
Nu70	7/25/2022
Nu49	7/25/2022
Nu59	7/28/2022
Sap41	7/28/2022
Nu55	7/28/2022
HeIs4	7/28/2022
Nu54	7/28/2022
Nu22	7/28/2022
Cyd16	7/28/2022
Sap46	7/28/2022
Cyd11	7/28/2022
Nu60	7/28/2022
Pac18	7/28/2022
R28	7/28/2022
Sap41	7/30/2022
Nu69	7/30/2022
Nu60	7/30/2022
Sap39	7/30/2022
Sap40	7/30/2022
Nu56	7/30/2022
Mhy39	7/30/2022
Nu53	7/30/2022
Nu18	7/30/2022
Cyd14	7/30/2022
Sap47	7/30/2022
H1	7/30/2022
Is4	7/30/2022
Nu65	7/30/2022
Nu49	8/1/2022
Nu61	8/1/2022
Nu58	8/1/2022
Nu60	8/1/2022
Nu47	8/1/2022
Nu62	8/1/2022
Pac39	8/1/2022
Pac19	8/1/2022
Sap40	8/1/2022
Cyd16	8/1/2022
Mhy41	8/1/2022
Nu18	8/1/2022
Ec17	8/1/2022
Nu63	8/1/2022
Nu9	8/1/2022
Nu65	8/1/2022
Sap47	8/1/2022
Sap45	8/1/2022
H1	8/1/2022
Is3	8/1/2022
Is4	8/1/2022
Nu34	8/1/2022
Nu13	8/2/2022
Nu12	8/2/2022
H39	8/2/2022
MHy41	8/2/2022
Ec13	8/2/2022
H107	8/2/2022
Nu61	8/2/2022
Ec17	8/2/2022
Nu34	8/2/2022
H155	8/2/2022
Nu62	8/2/2022
Nu49	8/2/2022
Is4	8/2/2022
Nu9	8/2/2022
Cyd14	8/2/2022
Nu68	8/2/2022
Cyd15	8/2/2022
Pac18	8/2/2022
Is6	8/2/2022
Sar66	8/2/2022
Sap41	8/2/2022
EHy1	8/2/2022
Nu18	8/2/2022
Pac19	8/2/2022
At27	8/2/2022
Cyd11	8/2/2022
Ph9	8/2/2022
H160	8/2/2022
Cyd13	8/4/2022
Sap43	8/4/2022
Cyd13	8/4/2022
Pac19	8/4/2022
Sap40	8/4/2022
Cyd11	8/4/2022
Nu15	8/4/2022
H105	8/4/2022
Att27	8/4/2022
Is6	8/4/2022
Nu3	8/4/2022
H3	8/4/2022
Nu60	8/4/2022
D8	8/4/2022
Pac18	8/4/2022
Nu61	8/4/2022
H113	8/4/2022
H134	8/4/2022
H63	8/4/2022
Is157	8/8/2022
Nu9	8/8/2022
H68	8/8/2022
Ec17	8/8/2022
Dd12	8/8/2022
E34	8/8/2022
Is3	8/8/2022
Is6	8/8/2022
Sap39	8/8/2022
Dd12	8/10/2022
Ec13	8/10/2022
Sap47	8/10/2022
Sap39	8/10/2022
Nu53	8/10/2022
H116	8/10/2022
Dd15	8/11/2022
H161	8/11/2022
Nu56	8/11/2022
Nu66	8/11/2022
H114	8/11/2022
Sap40	8/11/2022
H136	8/11/2022
Nu55	8/11/2022
Nu69	8/11/2022
Sap45	8/11/2022
Is4	8/11/2022
Dd14	8/11/2022
H121	8/11/2022
H113	8/11/2022
H125	8/16/2022
H120	8/16/2022
H113	8/16/2022
H136	8/16/2022
H131	8/16/2022
H111	8/16/2022
Sap13	8/16/2022
Sap15	8/16/2022
H41	8/16/2022
Dd15	8/16/2022
Dd14	8/16/2022
Is6	8/16/2022
Sap45	8/16/2022
Hew12	8/17/2022
H1	8/17/2022
Nu62	8/17/2022
Nu60	8/17/2022
H41	8/17/2022
Dd14	8/17/2022
Dd15	8/17/2022
Hew9	8/17/2022
Is6	8/17/2022
Sap47	8/18/2022
Nu67	8/17/2022
H145	8/17/2022
Sap49	8/17/2022
Dd14	8/25/2022
Nu60	8/25/2022
Cyd14	8/25/2022
Hew14	8/30/2022
Sap45	8/30/2022
Sap50	8/30/2022
H145	8/30/2022
Sap14	8/30/2022
Nu55	8/30/2022
Nu62	8/30/2022
Hew10	8/30/2022
H124	8/30/2022
Dd16	8/30/2022
H170	9/26/2022
H131	9/26/2022
Nu77	10/3/2022
Nu74	10/3/2022
Hyd3	10/3/2022
Nu72	10/3/2022
Him2	10/3/2022
Nu78	10/3/2022
Is11	10/3/2022
Is8	10/3/2022
Nu74	10/11/2022
Ple2	10/11/2022
Nu84	10/11/2022
Nu86	10/11/2022
Sap53	10/11/2022
Sap55	10/11/2022
Nu87	10/11/2022
Nu90	10/14/2022
Ec35	10/14/2022
Him1	10/14/2022
Nu77	10/14/2022
Ec30	10/14/2022
Ec34	10/14/2022
Is8	10/14/2022
Is11	10/14/2022
Sap56	10/14/2022
Nu76	10/14/2022
D21	10/14/2022
Nu76	10/17/2022
Nu75	10/17/2022
H400	10/17/2022
Ec37	10/17/2022
Nu72	10/17/2022
Ec36	10/17/2022
Ec38	10/17/2022
H401	10/17/2022
Nu87	10/17/2022
Sap56	10/17/2022
Ple2	10/17/2022
Nu79	10/18/2022
Nu80	10/18/2022
Is13	10/18/2022
Dp23	10/18/2022
H401	10/18/2022
Ec38	10/18/2022
Nu79	10/18/2022
Sap52	10/18/2022
Nu92	10/18/2022
Nu76	10/18/2022
Sap58	10/18/2022
Ec37	10/18/2022
Nu72	10/25/2022
Nu80	10/25/2022
Ec37	10/25/2022
D25	10/25/2022
Ec39	10/25/2022
Nu91	10/25/2022
Nu75	10/25/2022
Nu86	10/25/2022
Sap57	10/25/2022
D21	10/25/2022
D25	11/4/2022
Dd29	11/7/2022
Cyth12	11/7/2022
Cyth35	11/7/2022
H411	11/7/2022
Cyth19	11/7/2022
Cyth17	11/7/2022
Cyth8	11/7/2022
H420	11/7/2022
Sap52	11/7/2022
Cyth4	11/7/2022
H423	11/7/2022
Cyth39	11/7/2022
Cyth9	11/7/2022
Cyth3	11/7/2022
Dd26	11/7/2022
Dd30	11/7/2022
H425	11/23/2022
H424	11/23/2022
Ec46	11/27/2022
Cyth45	11/28/2022
Ec70	11/28/2022
Cyth64	11/28/2022
Cyth66	11/28/2022
Ec54	11/29/2022
Ec55	11/29/2022
Sap68	1/9/2023
Sap59	1/9/2023
Sap75	1/9/2023
Sap67	1/9/2023
Sap77	1/9/2023
