# Supplementary material for: Evolution of increased longevity and slowed ageing in a genus of tropical butterfly
Source: Nat Commun. 2026 Jun 16;17:5077. doi: 10.1038/s41467-026-73635-7 (PMC13272878; doi:10.1038/s41467-026-73635-7)
Supplement: Supplementary file 6 — Source Data [file 41467_2026_73635_MOESM6_ESM.zip › Source_Data/Source_Data_Figure_1/Table_1_max_lifespans.csv]

Species	Feeding habit	Max Lifespan (days)
Heliconius hewitsoni	PF	348
Heliconius erato	PF	274
Heliconius hecale	PF	277
Heliconius melpomene	PF	260
Heliconius ismenius	PF	245
Heliconius cydno weymeri	PF	244
Heliconius hortense	PF	198
Heliconius charitonia	PF	184
Heliconius sapho	PF	177
Heliconius sara	PF	170
Heliconius ethilla	PF	162
Heliconius atthis	PF	210
Heliconius numata	PF	210
Heliconius clysonymus	PF	156
Heliconius hermathena	PF	139
Heliconius pachinus	PF	106
Heliconius hecalesia	PF	89
Heliconius eleuchia	PF	86
Heliconius nattereri	PF	77
Dryas iulia	NPF	98
Heliconius doris	PF	69
Heliconius xanthocles	PF	66
Dryadula phaetusa	NPF	85
Agraulis vanillae	NPF	60
Eueides isabella	NPF	45
Philaethria dido	NPF	44
Dione juno	NPF	14
