# Supplementary material for: Evolution of increased longevity and slowed ageing in a genus of tropical butterfly
Source: Nat Commun. 2026 Jun 16;17:5077. doi: 10.1038/s41467-026-73635-7 (PMC13272878; doi:10.1038/s41467-026-73635-7)
Supplement: Supplementary file 6 — Source Data [file 41467_2026_73635_MOESM6_ESM.zip › Source_Data/Source_Data_Figure_2/Supplementary_Data_6.csv]

ID	Species	Sex	Eclosed	Plant	Diet	Time_weighed	Time_weighed_fraction	Time_weighed_hours	Weight	FW_length	Age	Death	Status
HL1	Hecale	F	3/12/2022	NA	PF	14:00:00	0.5833	14	0.142	37	119	7/9/2022	0
HL7	Hecale	F	4/7/2022	NA	PF	14:00:00	0.5833	14	0.182	40	119	8/4/2022	1
HL79	Hecale	F	7/15/2022	nitida	PF	16:00:00	0.6667	16	0.224	44	115	11/7/2022	1
HL24	Hecale	F	4/15/2022	NA	PF	14:30:00	0.6042	14.5	0.166	40	112	8/5/2022	1
HL45	Hecale	F	4/26/2022	NA	PD	15:00:00	0.625	15	0.248	45	106	8/10/2022	1
HL21	Hecale	M	4/14/2022	NA	PF	13:00:00	0.5417	13	0.247	46	96	7/19/2022	0
HL4	Hecale	F	4/3/2022	NA	PF	10:00:00	0.4167	10	0.284	39	87	6/29/2022	1
HL15	Hecale	M	4/11/2022	NA	PF	12:30:00	0.5208	12.5	0.27	47	86	7/6/2022	0
HL5	Hecale	M	4/7/2022	NA	PF	14:00:00	0.5833	14	0.211	40	83	6/29/2022	1
HL86	Hecale	M	8/7/2022	nitida	PF	15:00:00	0.625	15	0.228	45	83	10/29/2022	1
HL13	Hecale	M	4/9/2022	NA	PF	15:30:00	0.6458	15.5	0.286	40	81	6/29/2022	1
HL33	Hecale	M	4/19/2022	NA	PF	12:15:00	0.5104	12.25	0.232	43	78	7/6/2022	1
HL17	Hecale	M	4/13/2022	NA	PF	11:30:00	0.4792	11.5	0.171	39	77	6/29/2022	1
HL18	Hecale	M	4/13/2022	NA	PF	11:30:00	0.4792	11.5	0.192	40	77	6/29/2022	1
HL35	Hecale	F	4/19/2022	NA	PD	12:15:00	0.5104	12.25	0.164	40	76	7/4/2022	1
HL38	Hecale	F	4/26/2022	NA	PD	15:00:00	0.625	15	0.264	45	76	7/11/2022	1
HL81	Hecale	F	7/15/2022	nitida	PD	16:00:00	0.6667	16	0.208	42	75	9/28/2022	1
HL47	Hecale	F	4/29/2022	NA	PD	12:30:00	0.5208	12.5	0.289	40	74	7/12/2022	1
HL71	Hecale	M	6/30/2022	riparia	PD	14:15:00	0.5938	14.25	0.244	43	74	9/12/2022	0
HL60	Hecale	F	5/29/2022	NA	PF	13:00:00	0.5417	13	0.238	45	71	8/8/2022	1
HL2	Hecale	F	3/15/2022	NA	PF	13:00:00	0.5417	13	0.154	37	69	5/23/2022	1
HL91	Hecale	M	8/9/2022	nitida	PD	16:30:00	0.6875	16.5	0.227	45	69	10/17/2022	1
HL50	Hecale	M	4/30/2022	NA	PD	12:00:00	0.5	12	0.303	45	66	7/5/2022	1
HL77	Hecale	M	7/4/2022	riparia	PF	13:00:00	0.5417	13	0.235	44	66	9/8/2022	1
HL62	Hecale	M	6/5/2022	NA	PD	11:01:00	0.459	11.02	0.225	43	65	8/9/2022	1
HL14	Hecale	F	4/11/2022	NA	PF	12:30:00	0.5208	12.5	0.213	40	63	6/13/2022	1
HL63	Hecale	F	6/6/2022	NA	PD	13:30:00	0.5625	13.5	0.236	45	63	8/8/2022	1
HL16	Hecale	F	4/11/2022	NA	PF	12:30:00	0.5208	12.5	0.118	40	59	6/9/2022	1
HL55	Hecale	M	5/9/2022	NA	PD	12:30:00	0.5208	12.5	0.168	40	59	7/7/2022	1
HL93	Hecale	F	8/10/2022	nitida	PD	15:00:00	0.625	15	0.215	42	59	10/8/2022	1
HL32	Hecale	F	4/18/2022	NA	PD	12:30:00	0.5208	12.5	0.181	41	57	6/14/2022	1
HL83	Hecale	M	8/5/2022	NA	PF	15:45:00	0.6563	15.75	0.22	43	56	9/30/2022	1
HL11	Hecale	F	4/9/2022	NA	PF	15:30:00	0.6458	15.5	0.31	43	55	6/3/2022	1
HL19	Hecale	M	4/13/2022	NA	PF	11:30:00	0.4792	11.5	0.191	40	54	6/6/2022	1
HL27	Hecale	F	4/15/2022	NA	PD	14:30:00	0.6042	14.5	0.145	37	52	6/6/2022	1
HL82	Hecale	F	8/5/2022	NA	PF	15:45:00	0.6563	15.75	0.221	43	52	9/26/2022	1
HL9	Hecale	F	4/8/2022	NA	PF	13:30:00	0.5625	13.5	0.189	41	52	5/30/2022	1
HL6	Hecale	F	4/7/2022	NA	PF	14:00:00	0.5833	14	0.228	43	50	5/27/2022	1
HL72	Hecale	M	7/1/2022	riparia	PD	12:40:00	0.5278	12.67	0.182	39	49	8/19/2022	1
HL69	Hecale	F	6/29/2022	riparia	PD	12:20:00	0.5139	12.33	0.278	43	48	8/16/2022	1
HL96	Hecale	M	9/18/2022	vitifolia	PF	16:30:00	0.6875	16.5	0.156	38	48	11/5/2022	1
HL25	Hecale	M	4/15/2022	NA	PD	14:30:00	0.6042	14.5	0.162	39	47	6/1/2022	1
HL85	Hecale	F	8/7/2022	nitida	PF	15:00:00	0.625	15	0.168	40	47	9/23/2022	1
HL66	Hecale	F	6/29/2022	riparia	PF	12:20:00	0.5139	12.33	0.175	39	44	8/12/2022	1
HL84	Hecale	F	8/6/2022	nitida	PD	13:10:00	0.5486	13.17	0.126	36	43	9/18/2022	1
HL31	Hecale	F	4/18/2022	NA	PD	12:30:00	0.5208	12.5	0.181	40	42	5/30/2022	0
HL10	Hecale	F	4/8/2022	NA	PF	13:30:00	0.5625	13.5	0.203	39	41	5/19/2022	0
HL59	Hecale	M	5/25/2022	NA	PD	12:40:00	0.5278	12.67	0.279	44	41	7/5/2022	1
HL48	Hecale	F	4/29/2022	NA	PD	12:30:00	0.5208	12.5	0.135	33	40	6/8/2022	0
HL67	Hecale	M	6/29/2022	riparia	PF	12:20:00	0.5139	12.33	0.265	43	40	8/8/2022	1
HL75	Hecale	F	7/4/2022	riparia	PD	13:00:00	0.5417	13	0.176	41	40	8/13/2022	1
HL80	Hecale	M	7/15/2022	nitida	PD	16:00:00	0.6667	16	0.197	43	40	8/24/2022	0
HL40	Hecale	M	4/26/2022	NA	PD	15:00:00	0.625	15	0.204	44	38	6/3/2022	1
HL52	Hecale	M	5/1/2022	NA	PD	15:00:00	0.625	15	0.208	44	38	6/8/2022	1
HL92	Hecale	M	8/10/2022	nitida	PD	15:00:00	0.625	15	0.231	45	38	9/17/2022	1
HL89	Hecale	M	8/7/2022	nitida	PF	15:00:00	0.625	15	0.161	35	37	9/13/2022	1
HL101	Hecale	M	10/10/2022	riparia	PF	9:00:00	0.375	9	0.217	44	36	11/15/2022	1
HL61	Hecale	F	5/29/2022	NA	PD	13:00:00	0.5417	13	0.406	43	36	7/4/2022	1
HL74	Hecale	F	7/4/2022	riparia	PF	13:00:00	0.5417	13	0.249	44	35	8/8/2022	1
HL36	Hecale	F	4/25/2022	NA	PD	13:00:00	0.5417	13	0.252	44	32	5/27/2022	1
HL100	Hecale	M	10/10/2022	riparia	PD	9:00:00	0.375	9	0.108	37	29	11/8/2022	1
HL30	Hecale	M	4/18/2022	NA	PF	12:30:00	0.5208	12.5	0.153	40	29	5/17/2022	1
HL54	Hecale	F	5/6/2022	NA	PD	14:00:00	0.5833	14	0.217	41	29	6/4/2022	1
HL95	Hecale	F	9/18/2022	vitifolia	PF	16:30:00	0.6875	16.5	0.113	34	22	10/10/2022	1
HL43	Hecale	F	4/29/2022	NA	PD	12:30:00	0.5208	12.5	0.18	42	20	5/19/2022	1
HL42	Hecale	M	4/27/2022	NA	PD	13:00:00	0.5417	13	0.218	41	19	5/16/2022	1
HL70	Hecale	M	6/30/2022	riparia	PF	14:15:00	0.5938	14.25	0.217	42	19	7/19/2022	1
HL49	Hecale	M	4/30/2022	NA	PD	12:00:00	0.5	12	0.238	40	16	5/16/2022	0
HL90	Hecale	M	8/7/2022	nitida	PD	15:00:00	0.625	15	0.136	39	15	8/22/2022	1
HL39	Hecale	F	4/26/2022	NA	PD	15:00:00	0.625	15	0.194	44	8	5/4/2022	1
HL3	Hecale	F	3/20/2022	NA	PF	14:00:00	0.5833	14	0.118	37	7	3/27/2022	0
HL46	Hecale	F	4/29/2022	NA	PD	12:30:00	0.5208	12.5	0.206	41	7	5/6/2022	1
HL73	Hecale	F	7/1/2022	nitida	PF	12:40:00	0.5278	12.67	0.158	40	7	7/8/2022	1
HL28	Hecale	F	4/16/2022	NA	PD	15:30:00	0.6458	15.5	0.273	43	6	4/22/2022	1
HL20	Hecale	M	4/14/2022	NA	PF	13:00:00	0.5417	13	0.194	41	4	4/18/2022	0
HL56	Hecale	M	5/16/2022	NA	PD	12:40:00	0.5278	12.67	0.232	41	4	5/20/2022	1
HL76	Hecale	M	7/4/2022	riparia	PD	13:00:00	0.5417	13	0.199	45	4	7/8/2022	1
HL78	Hecale	M	7/15/2022	nitida	PF	16:00:00	0.6667	16	0.216	42	3	7/18/2022	1
HL94	Hecale	F	9/18/2022	vitifolia	PF	16:30:00	0.6875	16.5	0.159	40	3	9/21/2022	1
HL64	Hecale	F	6/7/2022	NA	PD	12:30:00	0.5208	12.5	0.237	45	2	6/9/2022	0
HL41	Hecale	F	4/26/2022	NA	PD	15:00:00	0.625	15	0.173	41	1	4/27/2022	0
HL51	Hecale	M	4/30/2022	NA	PD	12:00:00	0.5	12	0.246	40	1	5/1/2022	1
HL65	Hecale	M	6/22/2022	NA	PF	13:30:00	0.5625	13.5	0.126	40	1	6/23/2022	1
DL18	Dryas	M	6/9/2022	NA	PD	13:00:00	0.5417	13	0.186	43	50	7/29/2022	1
DL24	Dryas	M	6/18/2022	NA	PF	13:30:00	0.5625	13.5	0.2	43	48	8/5/2022	1
DL61	Dryas	M	9/12/2022	auriculata	PD	14:45:00	0.6146	14.75	0.19	41	42	10/24/2022	1
DL84	Dryas	M	9/23/2022	pittieri	PF	15:20:00	0.6389	15.33	0.14	39	42	11/4/2022	1
DL22	Dryas	M	6/14/2022	NA	PF	12:45:00	0.5313	12.75	0.177	40	41	7/25/2022	1
DL72	Dryas	M	9/18/2022	NA	PF	16:00:00	0.6667	16	0.172	40	41	10/29/2022	1
DL50	Dryas	M	8/30/2022	NA	PD	16:30:00	0.6875	16.5	0.287	47	38	10/7/2022	1
DL73	Dryas	F	9/20/2022	NA	PF	15:00:00	0.625	15	0.136	37	37	10/27/2022	1
DL73T	Dryas	M	9/29/2022	biflora	PD	17:30:00	0.7292	17.5	0.183	41	37	11/5/2022	1
DL35	Dryas	F	7/1/2022	NA	PD	12:40:00	0.5278	12.67	0.247	42	35	8/5/2022	1
DL75	Dryas	M	9/21/2022	NA	PD	16:00:00	0.6667	16	0.123	36	35	10/26/2022	1
DL100	Dryas	F	10/4/2022	NA	PF	12:00:00	0.5	12	0.249	43	34	11/7/2022	1
DL77T	Dryas	M	10/1/2022	biflora	PD	17:30:00	0.7292	17.5	0.14	39	34	11/4/2022	1
DL99	Dryas	M	10/2/2022	auriculata	PF	16:00:00	0.6667	16	0.203	43	34	11/5/2022	1
DL19	Dryas	M	6/9/2022	NA	PD	13:00:00	0.5417	13	0.216	44	32	7/11/2022	1
DL23	Dryas	M	6/17/2022	NA	PD	13:00:00	0.5417	13	0.185	40	32	7/19/2022	1
DL89	Dryas	F	9/27/2022	pittieri	PF	8:15:00	0.3438	8.25	0.141	39	32	10/29/2022	1
DL90	Dryas	M	9/27/2022	pittieri	PF	8:15:00	0.3438	8.25	0.135	40	32	10/29/2022	1
DL101	Dryas	F	10/4/2022	NA	PD	12:00:00	0.5	12	0.25	40	31	11/4/2022	1
DL12	Dryas	F	6/7/2022	NA	PF	14:40:00	0.6111	14.67	0.219	44	31	7/8/2022	1
DL16	Dryas	F	6/8/2022	NA	PD	12:45:00	0.5313	12.75	0.197	42	30	7/8/2022	1
DL70T	Dryas	M	9/28/2022	biflora	PD	16:30:00	0.6875	16.5	0.151	39	30	10/28/2022	1
DL102	Dryas	M	10/12/2022	biflora	PF	15:30:00	0.6458	15.5	0.201	44	29	11/10/2022	1
DL15	Dryas	F	6/8/2022	NA	PD	12:45:00	0.5313	12.75	0.167	40	29	7/7/2022	0
DL29	Dryas	M	6/28/2022	NA	PD	14:30:00	0.6042	14.5	0.188	42	29	7/27/2022	1
DL32	Dryas	M	6/30/2022	NA	PF	14:15:00	0.5938	14.25	0.154	42	29	7/29/2022	1
DL34	Dryas	F	6/30/2022	NA	PD	14:15:00	0.5938	14.25	0.181	40	29	7/29/2022	1
DL43	Dryas	F	7/11/2022	biflora	PF	13:30:00	0.5625	13.5	0.206	42	29	8/9/2022	1
DL44	Dryas	F	7/12/2022	biflora	PD	16:00:00	0.6667	16	0.085	31	29	8/10/2022	1
DL72T	Dryas	M	9/29/2022	biflora	PD	17:30:00	0.7292	17.5	0.147	41	29	10/28/2022	1
DL41	Dryas	M	7/11/2022	biflora	PF	13:30:00	0.5625	13.5	0.184	37	28	8/8/2022	1
DL33	Dryas	M	6/30/2022	biflora	PF	14:15:00	0.5938	14.25	0.26	43	27	7/27/2022	1
DL58	Dryas	M	9/6/2022	pittieri	PF	14:30:00	0.6042	14.5	0.177	41	27	10/3/2022	1
DL60	Dryas	M	9/12/2022	NA	PF	14:45:00	0.6146	14.75	0.202	43	27	10/9/2022	1
DL63	Dryas	F	9/13/2022	maracuya	PD	16:00:00	0.6667	16	0.139	37	27	10/10/2022	1
DL7	Dryas	M	5/24/2022	NA	PF	13:30:00	0.5625	13.5	0.164	41	27	6/20/2022	1
DL11	Dryas	M	5/27/2022	NA	PF	13:30:00	0.5625	13.5	0.2	43	26	6/22/2022	1
DL78T	Dryas	M	10/1/2022	biflora	PD	17:30:00	0.7292	17.5	0.193	42	25	10/26/2022	1
DL10	Dryas	M	5/27/2022	NA	PF	13:30:00	0.5625	13.5	0.239	42	24	6/20/2022	1
DL27	Dryas	M	6/28/2022	NA	PF	14:30:00	0.6042	14.5	0.189	42	24	7/22/2022	1
DL56	Dryas	M	9/5/2022	pittieri	PD	17:00:00	0.7083	17	0.156	40	24	9/29/2022	1
DL57	Dryas	F	9/5/2022	pittieri	PD	17:00:00	0.7083	17	0.102	33	24	9/29/2022	1
DL20	Dryas	F	6/10/2022	NA	PF	14:00:00	0.5833	14	0.157	40	23	7/3/2022	1
DL94	Dryas	M	9/29/2022	pittieri	PD	17:30:00	0.7292	17.5	0.183	41	23	10/22/2022	1
DL37	Dryas	M	7/8/2022	biflora	PD	12:20:00	0.5139	12.33	0.205	41	22	7/30/2022	1
DL46	Dryas	M	8/30/2022	auriculata	PF	16:30:00	0.6875	16.5	0.169	40	22	9/21/2022	1
DL5	Dryas	F	5/17/2022	NA	PD	13:45:00	0.5729	13.75	0.173	50	22	6/8/2022	0
DL51	Dryas	M	8/30/2022	auriculata	PD	16:30:00	0.6875	16.5	0.14	38	22	9/21/2022	1
DL120T	Dryas	M	10/6/2022	biflora	PF	14:00:00	0.5833	14	0.131	38	21	NA	0
DL26	Dryas	M	6/27/2022	NA	PF	13:15:00	0.5521	13.25	0.265	46	21	7/18/2022	1
DL48	Dryas	M	8/30/2022	NA	PF	16:30:00	0.6875	16.5	0.123	38	21	9/20/2022	1
DL66	Dryas	M	9/16/2022	NA	PD	15:30:00	0.6458	15.5	0.164	46	21	10/7/2022	1
DL68	Dryas	M	9/16/2022	NA	PF	15:30:00	0.6458	15.5	0.186	42	21	10/7/2022	1
DL69	Dryas	M	9/17/2022	auriculata	PF	14:30:00	0.6042	14.5	0.16	39	21	10/8/2022	1
DL13	Dryas	F	6/7/2022	NA	PD	14:40:00	0.6111	14.67	0.248	47	20	6/27/2022	1
DL21	Dryas	F	6/13/2022	NA	PF	NA	NA	NA	0.22	41	20	7/3/2022	1
DL64	Dryas	M	9/15/2022	NA	PF	16:45:00	0.6979	16.75	0.159	40	20	10/5/2022	1
DL78	Dryas	M	9/22/2022	auriculata	PD	17:30:00	0.7292	17.5	0.206	43	20	10/12/2022	1
DL93	Dryas	M	9/29/2022	pittieri	PF	17:30:00	0.7292	17.5	0.123	38	20	10/19/2022	1
DL25	Dryas	F	6/20/2022	NA	PF	13:00:00	0.5417	13	0.244	43	18	7/8/2022	1
DL55	Dryas	M	9/1/2022	auriculata	PD	15:00:00	0.625	15	0.089	35	17	9/18/2022	1
DL76	Dryas	M	9/21/2022	pittieri	PD	16:00:00	0.6667	16	0.101	35	17	10/8/2022	1
DL70	Dryas	F	9/17/2022	auriculata	PF	14:30:00	0.6042	14.5	0.151	37	16	10/3/2022	1
DL81	Dryas	M	9/22/2022	pittieri	PD	17:30:00	0.7292	17.5	0.125	38	16	10/8/2022	1
DL86	Dryas	M	9/23/2022	pittieri	PD	15:20:00	0.6389	15.33	0.196	42	16	10/9/2022	1
DL79	Dryas	F	9/22/2022	auriculata	PD	17:30:00	0.7292	17.5	0.18	40	15	10/7/2022	1
DL104	Dryas	M	10/14/2022	biflora	PF	15:45:00	0.6563	15.75	0.181	43	13	10/27/2022	0
DL1	Dryas	M	5/15/2022	NA	PF	12:50:00	0.5347	12.83	0.22	41	12	5/27/2022	1
DL53	Dryas	M	8/31/2022	auriculata	PD	14:00:00	0.5833	14	0.119	37	12	9/12/2022	1
DL88	Dryas	M	9/26/2022	NA	PD	16:30:00	0.6875	16.5	0.183	42	11	10/7/2022	1
DL92	Dryas	F	9/28/2022	pittieri	PD	16:30:00	0.6875	16.5	0.299	44	11	10/9/2022	1
DL103	Dryas	M	10/14/2022	biflora	PF	15:45:00	0.6563	15.75	0.108	37	10	10/24/2022	1
DL38	Dryas	M	7/9/2022	biflora	PD	14:00:00	0.5833	14	0.133	38	9	7/18/2022	1
DL95	Dryas	F	9/30/2022	NA	PF	16:30:00	0.6875	16.5	0.163	38	9	10/9/2022	1
DL47	Dryas	F	8/30/2022	auriculata	PF	16:30:00	0.6875	16.5	0.115	34	8	NA	0
DL31	Dryas	F	6/29/2022	NA	PF	12:20:00	0.5139	12.33	0.204	41	7	7/6/2022	1
DL44	Dryas	F	7/13/2022	biflora	PF	14:00:00	0.5833	14	0.181	39	7	7/20/2022	1
DL6	Dryas	F	5/18/2022	NA	PF	13:30:00	0.5625	13.5	0.2	40	6	5/24/2022	1
DL87	Dryas	F	9/24/2022	pittieri	PD	15:30:00	0.6458	15.5	0.142	38	6	9/30/2022	1
DL98	Dryas	M	10/2/2022	NA	PF	16:00:00	0.6667	16	0.223	44	6	10/8/2022	1
DL28	Dryas	M	6/28/2022	NA	PF	14:30:00	0.6042	14.5	0.201	42	5	7/3/2022	1
DL82	Dryas	M	9/23/2022	auriculata	PF	15:20:00	0.6389	15.33	0.102	34	3	9/26/2022	0
DL83	Dryas	M	9/23/2022	pittieri	PF	15:20:00	0.6389	15.33	0.205	41	3	9/26/2022	1
DL59	Dryas	F	9/6/2022	pittieri	PD	14:30:00	0.6042	14.5	0.167	38	2	9/8/2022	1
DL8	Dryas	M	5/24/2022	NA	PD	13:30:00	0.5625	13.5	0.165	41	2	5/26/2022	1
DL2	Dryas	M	5/16/2022	NA	PD	12:40:00	0.5278	12.67	0.277	41	1	5/17/2022	0
DL39	Dryas	M	7/10/2022	biflora	PD	13:30:00	0.5625	13.5	0.1	34	1	7/11/2022	1
HL68	Hecale	F	6/29/2022	riparia	PD	12:20:00	0.5139	12.33	0.299	46	28	NA	0
HL23	Hecale	M	4/15/2022	NA	PD	14:30:00	0.6042	14.5	0.209	44	11	NA	0
HL26	Hecale	M	4/15/2022	NA	PD	14:30:00	0.6042	14.5	0.2	42	11	NA	0
HL29	Hecale	M	4/16/2022	NA	PD	15:30:00	0.6458	15.5	0.179	38	10	NA	0
HL34	Hecale	M	4/18/2022	NA	PD	16:00:00	0.6667	16	0.162	41	8	NA	0
HL37	Hecale	M	4/21/2022	NA	PD	13:00:00	0.5417	13	0.221	40	5	NA	0
HL8	Hecale	F	4/8/2022	NA	PF	13:30:00	0.5625	13.5	0.179	40	77	NA	0
HL12	Hecale	M	4/9/2022	NA	PF	15:30:00	0.6458	15.5	0.134	37	76	NA	0
HL87	Hecale	M	8/7/2022	nitida	PF	15:00:00	0.625	15	0.13	36	64	NA	0
HL88	Hecale	F	8/7/2022	nitida	PF	15:00:00	0.625	15	0.129	35	53	NA	0
HL97	Hecale	M	9/18/2022	vitifolia	PF	16:30:00	0.6875	16.5	0.146	39	51	NA	0
HL99	Hecale	M	9/25/2022	vitifolia	PF	16:30:00	0.6875	16.5	0.131	38	44	NA	0
HL44	Hecale	M	4/29/2022	NA	PD	12:30:00	0.5208	12.5	0.183	40	21	NA	0
DL67T	Dryas	M	9/28/2022	biflora	PF	16:30:00	0.6875	16.5	0.189	42	41	NA	0
DL91	Dryas	M	9/27/2022	pittieri	PD	8:15:00	0.3438	8.25	0.134	39	36	NA	0
DL42	Dryas	M	7/11/2022	biflora	PF	13:30:00	0.5625	13.5	0.16	40	35	NA	0
DL76T	Dryas	M	10/1/2022	biflora	PD	17:30:00	0.7292	17.5	0.161	42	34	NA	0
DL80	Dryas	M	9/22/2022	pittieri	PF	17:30:00	0.7292	17.5	0.195	42	34	NA	0
DL85	Dryas	M	9/23/2022	pittieri	PD	15:20:00	0.6389	15.33	0.165	40	33	NA	0
DL126T	Dryas	M	10/8/2022	biflora	PD	17:00:00	0.7083	17	0.166	42	31	NA	0
DL105	Dryas	M	10/14/2022	biflora	PD	15:45:00	0.6563	15.75	0.125	40	25	NA	0
DL97	Dryas	F	10/2/2022	NA	PF	16:00:00	0.6667	16	0.183	40	24	NA	0
DL14	Dryas	M	6/7/2022	NA	PD	14:40:00	0.6111	14.67	0.213	45	22	NA	0
DL30	Dryas	M	6/28/2022	NA	PD	14:30:00	0.6042	14.5	0.193	42	22	NA	0
DL4	Dryas	F	5/17/2022	NA	PD	13:45:00	0.5729	13.75	0.252	44	22	NA	0
DL40	Dryas	F	7/10/2022	biflora	PD	13:30:00	0.5625	13.5	0.164	40	22	NA	0
DL45	Dryas	M	8/30/2022	pittieri	PF	16:30:00	0.6875	16.5	0.143	39	22	NA	0
DL49	Dryas	F	8/30/2022	NA	PF	16:30:00	0.6875	16.5	0.246	44	22	NA	0
DL52	Dryas	M	8/30/2022	auriculata	PD	16:30:00	0.6875	16.5	0.118	37	22	NA	0
DL54	Dryas	F	9/1/2022	NA	PF	15:00:00	0.625	15	0.186	40	22	NA	0
DL65	Dryas	F	9/15/2022	auriculata	PD	16:45:00	0.6979	16.75	0.132	37	22	NA	0
DL96	Dryas	F	9/30/2022	NA	PD	16:30:00	0.6875	16.5	0.175	39	21	NA	0
DL79T	Dryas	M	10/1/2022	biflora	PD	17:30:00	0.7292	17.5	0.147	39	11	NA	0
DL74	Dryas	M	9/20/2022	auriculata	PF	15:00:00	0.625	15	0.095	30	10	NA	0
DL62	Dryas	F	9/13/2022	NA	PF	16:00:00	0.6667	16	0.18	46	9	NA	0
DL77	Dryas	M	9/22/2022	auriculata	PF	17:30:00	0.7292	17.5	0.198	44	8	NA	0
DL9	Dryas	F	5/26/2022	NA	PF	13:00:00	0.5417	13	0.214	42	8	NA	0
DL17	Dryas	F	6/8/2022	NA	PD	12:45:00	0.5313	12.75	0.187	41	7	NA	0
DL3	Dryas	F	5/16/2022	NA	PF	12:40:00	0.5278	12.67	0.186	41	7	NA	0
DL67	Dryas	M	9/16/2022	NA	PD	15:30:00	0.6458	15.5	0.2	42	7	NA	0
DL36	Dryas	M	7/1/2022	NA	PD	12:40:00	0.5278	12.67	0.145	34	0	NA	0
DL71	Dryas	M	9/18/2022	auriculata	PD	16:00:00	0.6667	16	0.144	38	0	NA	0
