# Supplementary material for: Evolution of increased longevity and slowed ageing in a genus of tropical butterfly
Source: Nat Commun. 2026 Jun 16;17:5077. doi: 10.1038/s41467-026-73635-7 (PMC13272878; doi:10.1038/s41467-026-73635-7)
Supplement: Supplementary file 6 — Source Data [file 41467_2026_73635_MOESM6_ESM.zip › Source_Data/Source_Data_Figure_3/Supplementary_Data_7.csv]

ID	Age_weeks	Date	Time_weighed	Time_weighed_fraction	Time_weighed_hours	Weight	Species	Sex	Diet	Eclosion_weight	FW_length	Longevity
HL1	3	4/1/2022	10:52:00	0.4528	10.87	0.175	Hecale	F	PF	0.142	37	119
HL2	3	4/6/2022	13:17:00	0.5535	13.28	0.16	Hecale	F	PF	0.154	37	69
HL4	1	4/11/2022	12:57:00	0.5396	12.95	0.213	Hecale	F	PF	0.284	39	87
HL1	5	4/15/2022	14:30:00	0.6042	14.5	0.161	Hecale	F	PF	0.142	37	119
HL10	1	4/15/2022	14:30:00	0.6042	14.5	0.18	Hecale	F	PF	0.203	39	41
HL11	1	4/15/2022	14:30:00	0.6042	14.5	0.278	Hecale	F	PF	0.31	43	55
HL12	1	4/15/2022	14:30:00	0.6042	14.5	0.108	Hecale	M	PF	0.134	37	76
HL13	1	4/15/2022	14:30:00	0.6042	14.5	0.192	Hecale	M	PF	0.286	40	81
HL5	1	4/15/2022	14:30:00	0.6042	14.5	0.176	Hecale	M	PF	0.211	40	83
HL6	1	4/15/2022	14:30:00	0.6042	14.5	0.248	Hecale	F	PF	0.228	43	50
HL7	1	4/15/2022	14:30:00	0.6042	14.5	0.168	Hecale	F	PF	0.182	40	119
HL8	1	4/15/2022	14:30:00	0.6042	14.5	0.224	Hecale	F	PF	0.179	40	77
HL9	1	4/15/2022	14:30:00	0.6042	14.5	0.186	Hecale	F	PF	0.189	41	52
HL14	1	4/18/2022	12:54:00	0.5375	12.9	0.233	Hecale	F	PF	0.213	40	63
HL15	1	4/18/2022	12:54:00	0.5375	12.9	0.244	Hecale	M	PF	0.27	47	86
HL2	5	4/20/2022	12:34:00	0.5236	12.57	0.191	Hecale	F	PF	0.154	37	69
HL17	1	4/20/2022	12:34:00	0.5236	12.57	0.135	Hecale	M	PF	0.171	39	77
HL18	1	4/20/2022	12:34:00	0.5236	12.57	0.163	Hecale	M	PF	0.192	40	77
HL19	1	4/20/2022	12:34:00	0.5236	12.57	0.155	Hecale	M	PF	0.191	40	54
HL27	1	4/22/2022	12:44:00	0.5306	12.73	0.17	Hecale	F	PD	0.145	37	52
HL23	1	4/22/2022	12:04:00	0.5028	12.07	0.176	Hecale	M	PD	0.209	44	11
HL25	1	4/22/2022	12:04:00	0.5028	12.07	0.154	Hecale	M	PD	0.162	39	47
HL26	1	4/22/2022	12:04:00	0.5028	12.07	0.166	Hecale	M	PD	0.2	42	11
HL29	1	4/22/2022	12:04:00	0.5028	12.07	0.157	Hecale	M	PD	0.179	38	10
HL21	1	4/22/2022	12:04:00	0.5028	12.07	0.244	Hecale	M	PF	0.247	46	96
HL4	3	4/25/2022	13:00:00	0.5417	13	0.206	Hecale	F	PF	0.284	39	87
HL30	1	4/25/2022	13:00:00	0.5417	13	0.14	Hecale	M	PF	0.153	40	29
HL31	1	4/25/2022	13:00:00	0.5417	13	0.206	Hecale	F	PD	0.181	40	42
HL34	1	4/25/2022	13:00:00	0.5417	13	0.154	Hecale	M	PD	0.162	41	8
HL32	1	4/25/2022	13:00:00	0.5417	13	0.217	Hecale	F	PD	0.181	41	57
HL35	1	4/27/2022	12:30:00	0.5208	12.5	0.182	Hecale	F	PD	0.164	40	76
HL12	3	4/29/2022	12:36:00	0.525	12.6	0.122	Hecale	M	PF	0.134	37	76
HL5	3	4/29/2022	12:36:00	0.525	12.6	0.18	Hecale	M	PF	0.211	40	83
HL13	3	4/29/2022	12:36:00	0.525	12.6	0.19	Hecale	M	PF	0.286	40	81
HL8	3	4/29/2022	13:02:00	0.5431	13.03	0.188	Hecale	F	PF	0.179	40	77
HL6	3	4/29/2022	13:02:00	0.5431	13.03	0.253	Hecale	F	PF	0.228	43	50
HL1	7	4/29/2022	13:02:00	0.5431	13.03	0.146	Hecale	F	PF	0.142	37	119
HL10	3	4/29/2022	13:02:00	0.5431	13.03	0.184	Hecale	F	PF	0.203	39	41
HL11	3	4/29/2022	13:02:00	0.5431	13.03	0.278	Hecale	F	PF	0.31	43	55
HL9	3	4/29/2022	13:02:00	0.5431	13.03	0.183	Hecale	F	PF	0.189	41	52
HL7	3	4/29/2022	13:02:00	0.5431	13.03	0.198	Hecale	F	PF	0.182	40	119
HL36	1	5/2/2022	13:02:00	0.5431	13.03	0.272	Hecale	F	PD	0.252	44	32
HL14	3	5/2/2022	13:02:00	0.5431	13.03	0.234	Hecale	F	PF	0.213	40	63
HL15	3	5/2/2022	13:02:00	0.5431	13.03	0.305	Hecale	M	PF	0.27	47	86
HL42	1	5/4/2022	13:30:00	0.5625	13.5	0.175	Hecale	M	PD	0.218	41	19
HL19	3	5/4/2022	13:30:00	0.5625	13.5	0.161	Hecale	M	PF	0.191	40	54
HL18	3	5/4/2022	13:30:00	0.5625	13.5	0.149	Hecale	M	PF	0.192	40	77
HL40	1	5/4/2022	13:30:00	0.5625	13.5	0.181	Hecale	M	PD	0.204	44	38
HL17	3	5/4/2022	13:30:00	0.5625	13.5	0.126	Hecale	M	PF	0.171	39	77
HL45	1	5/4/2022	13:30:00	0.5625	13.5	0.251	Hecale	F	PD	0.248	45	106
HL38	1	5/4/2022	13:30:00	0.5625	13.5	0.281	Hecale	F	PD	0.264	45	76
HL2	7	5/4/2022	13:30:00	0.5625	13.5	0.136	Hecale	F	PF	0.154	37	69
HL48	1	5/6/2022	13:15:00	0.5521	13.25	0.139	Hecale	F	PD	0.135	33	40
HL21	3	5/6/2022	13:15:00	0.5521	13.25	0.241	Hecale	M	PF	0.247	46	96
HL47	1	5/6/2022	13:15:00	0.5521	13.25	0.248	Hecale	F	PD	0.289	40	74
HL43	1	5/6/2022	13:15:00	0.5521	13.25	0.226	Hecale	F	PD	0.18	42	20
HL24	3	5/6/2022	13:15:00	0.5521	13.25	0.156	Hecale	F	PF	0.166	40	112
HL27	3	5/6/2022	13:15:00	0.5521	13.25	0.126	Hecale	F	PD	0.145	37	52
HL50	1	5/6/2022	13:15:00	0.5521	13.25	0.248	Hecale	M	PD	0.303	45	66
HL49	1	5/6/2022	13:15:00	0.5521	13.25	0.153	Hecale	M	PD	0.238	40	16
HL44	1	5/6/2022	13:15:00	0.5521	13.25	0.147	Hecale	M	PD	0.183	40	21
HL25	3	5/6/2022	13:15:00	0.5521	13.25	0.129	Hecale	M	PD	0.162	39	47
HL52	1	5/9/2022	12:32:00	0.5222	12.53	0.181	Hecale	M	PD	0.208	44	38
HL30	3	5/9/2022	12:32:00	0.5222	12.53	0.13	Hecale	M	PF	0.153	40	29
HL31	3	5/9/2022	12:32:00	0.5222	12.53	0.189	Hecale	F	PD	0.181	40	42
HL32	3	5/9/2022	12:32:00	0.5222	12.53	0.179	Hecale	F	PD	0.181	41	57
HL4	5	5/9/2022	12:32:00	0.5222	12.53	0.211	Hecale	F	PF	0.284	39	87
HL35	3	5/11/2022	13:06:00	0.5458	13.1	0.184	Hecale	F	PD	0.164	40	76
HL33	3	5/11/2022	13:06:00	0.5458	13.1	0.212	Hecale	M	PF	0.232	43	78
HL13	5	5/13/2022	12:45:00	0.5313	12.75	0.194	Hecale	M	PF	0.286	40	81
HL5	5	5/13/2022	12:45:00	0.5313	12.75	0.178	Hecale	M	PF	0.211	40	83
HL12	5	5/13/2022	12:45:00	0.5313	12.75	0.125	Hecale	M	PF	0.134	37	76
HL11	5	5/13/2022	13:44:00	0.5722	13.73	0.264	Hecale	F	PF	0.31	43	55
HL1	9	5/13/2022	13:44:00	0.5722	13.73	0.151	Hecale	F	PF	0.142	37	119
HL10	5	5/13/2022	13:44:00	0.5722	13.73	0.193	Hecale	F	PF	0.203	39	41
HL9	5	5/13/2022	13:44:00	0.5722	13.73	0.175	Hecale	F	PF	0.189	41	52
HL8	5	5/13/2022	13:44:00	0.5722	13.73	0.186	Hecale	F	PF	0.179	40	77
HL6	5	5/13/2022	13:44:00	0.5722	13.73	0.214	Hecale	F	PF	0.228	43	50
HL54	1	5/13/2022	13:44:00	0.5722	13.73	0.174	Hecale	F	PD	0.217	41	29
HL7	5	5/13/2022	13:44:00	0.5722	13.73	0.199	Hecale	F	PF	0.182	40	119
HL14	5	5/16/2022	12:33:00	0.5229	12.55	0.184	Hecale	F	PF	0.213	40	63
HL15	5	5/16/2022	12:33:00	0.5229	12.55	0.24	Hecale	M	PF	0.27	47	86
HL36	3	5/16/2022	12:33:00	0.5229	12.55	0.231	Hecale	F	PD	0.252	44	32
HL55	1	5/16/2022	12:33:00	0.5229	12.55	0.147	Hecale	M	PD	0.168	40	59
HL2	9	5/18/2022	12:30:00	0.5208	12.5	0.135	Hecale	F	PF	0.154	37	69
HL17	5	5/18/2022	12:30:00	0.5208	12.5	0.134	Hecale	M	PF	0.171	39	77
HL18	5	5/18/2022	12:30:00	0.5208	12.5	0.172	Hecale	M	PF	0.192	40	77
HL19	5	5/18/2022	12:30:00	0.5208	12.5	0.16	Hecale	M	PF	0.191	40	54
HL38	3	5/18/2022	12:30:00	0.5208	12.5	0.27	Hecale	F	PD	0.264	45	76
HL40	3	5/18/2022	12:30:00	0.5208	12.5	0.171	Hecale	M	PD	0.204	44	38
HL45	3	5/18/2022	12:30:00	0.5208	12.5	0.299	Hecale	F	PD	0.248	45	106
HL21	5	5/20/2022	12:01:00	0.5007	12.02	0.27	Hecale	M	PF	0.247	46	96
HL25	5	5/20/2022	12:01:00	0.5007	12.02	0.131	Hecale	M	PD	0.162	39	47
HL27	5	5/20/2022	12:01:00	0.5007	12.02	0.125	Hecale	F	PD	0.145	37	52
HL24	5	5/20/2022	12:01:00	0.5007	12.02	0.18	Hecale	F	PF	0.166	40	112
HL44	3	5/20/2022	12:01:00	0.5007	12.02	0.147	Hecale	M	PD	0.183	40	21
HL48	3	5/20/2022	12:01:00	0.5007	12.02	0.125	Hecale	F	PD	0.135	33	40
HL50	3	5/20/2022	12:01:00	0.5007	12.02	0.216	Hecale	M	PD	0.303	45	66
HL32	5	5/23/2022	13:45:00	0.5729	13.75	0.158	Hecale	F	PD	0.181	41	57
HL52	3	5/23/2022	13:45:00	0.5729	13.75	0.178	Hecale	M	PD	0.208	44	38
HL31	5	5/23/2022	13:45:00	0.5729	13.75	0.174	Hecale	F	PD	0.181	40	42
HL4	7	5/23/2022	13:45:00	0.5729	13.75	0.212	Hecale	F	PF	0.284	39	87
DL3	1	5/23/2022	13:45:00	0.5729	13.75	0.206	Dryas	F	PF	0.186	41	7
DL1	1	5/23/2022	13:45:00	0.5729	13.75	0.181	Dryas	M	PF	0.22	41	12
HL33	5	5/25/2022	12:45:00	0.5313	12.75	0.227	Hecale	M	PF	0.232	43	78
HL35	5	5/25/2022	12:45:00	0.5313	12.75	0.161	Hecale	F	PD	0.164	40	76
DL5	1	5/25/2022	12:45:00	0.5313	12.75	0.159	Dryas	F	PD	0.173	50	22
DL4	1	5/25/2022	12:45:00	0.5313	12.75	0.236	Dryas	F	PD	0.252	44	22
HL13	7	5/27/2022	13:30:00	0.5625	13.5	0.202	Hecale	M	PF	0.286	40	81
HL12	7	5/27/2022	13:30:00	0.5625	13.5	0.132	Hecale	M	PF	0.134	37	76
HL5	7	5/27/2022	13:30:00	0.5625	13.5	0.19	Hecale	M	PF	0.211	40	83
HL9	7	5/27/2022	13:30:00	0.5625	13.5	0.16	Hecale	F	PF	0.189	41	52
HL8	7	5/27/2022	13:30:00	0.5625	13.5	0.165	Hecale	F	PF	0.179	40	77
HL11	7	5/27/2022	13:30:00	0.5625	13.5	0.215	Hecale	F	PF	0.31	43	55
HL7	7	5/27/2022	13:30:00	0.5625	13.5	0.201	Hecale	F	PF	0.182	40	119
HL54	3	5/27/2022	13:30:00	0.5625	13.5	0.2	Hecale	F	PD	0.217	41	29
HL55	3	5/30/2022	12:24:00	0.5167	12.4	0.144	Hecale	M	PD	0.168	40	59
HL15	7	5/30/2022	12:24:00	0.5167	12.4	0.258	Hecale	M	PF	0.27	47	86
HL14	7	5/30/2022	12:55:00	0.5382	12.92	0.19	Hecale	F	PF	0.213	40	63
HL1	11	5/30/2022	12:55:00	0.5382	12.92	0.156	Hecale	F	PF	0.142	37	119
DL7	1	6/1/2022	13:10:00	0.5486	13.17	0.144	Dryas	M	PF	0.164	41	27
HL59	1	6/1/2022	13:10:00	0.5486	13.17	0.221	Hecale	M	PD	0.279	44	41
HL38	5	6/1/2022	13:10:00	0.5486	13.17	0.276	Hecale	F	PD	0.264	45	76
HL40	5	6/1/2022	13:10:00	0.5486	13.17	0.157	Hecale	M	PD	0.204	44	38
HL45	5	6/1/2022	13:10:00	0.5486	13.17	0.283	Hecale	F	PD	0.248	45	106
HL17	7	6/1/2022	13:10:00	0.5486	13.17	0.146	Hecale	M	PF	0.171	39	77
HL18	7	6/1/2022	13:10:00	0.5486	13.17	0.166	Hecale	M	PF	0.192	40	77
HL19	7	6/1/2022	13:10:00	0.5486	13.17	0.163	Hecale	M	PF	0.191	40	54
HL48	5	6/3/2022	13:02:00	0.5431	13.03	0.13	Hecale	F	PD	0.135	33	40
DL9	1	6/3/2022	13:02:00	0.5431	13.03	0.209	Dryas	F	PF	0.214	42	8
HL27	7	6/3/2022	13:02:00	0.5431	13.03	0.115	Hecale	F	PD	0.145	37	52
HL47	5	6/3/2022	13:02:00	0.5431	13.03	0.23	Hecale	F	PD	0.289	40	74
HL24	7	6/3/2022	13:02:00	0.5431	13.03	0.174	Hecale	F	PF	0.166	40	112
DL10	1	6/3/2022	13:02:00	0.5431	13.03	0.214	Dryas	M	PF	0.239	42	24
HL50	5	6/3/2022	13:02:00	0.5431	13.03	0.207	Hecale	M	PD	0.303	45	66
HL21	7	6/3/2022	13:02:00	0.5431	13.03	0.218	Hecale	M	PF	0.247	46	96
DL11	1	6/3/2022	13:02:00	0.5431	13.03	0.148	Dryas	M	PF	0.2	43	26
HL32	7	6/6/2022	13:24:00	0.5583	13.4	0.142	Hecale	F	PD	0.181	41	57
HL52	5	6/6/2022	13:24:00	0.5583	13.4	0.158	Hecale	M	PD	0.208	44	38
HL60	1	6/6/2022	13:24:00	0.5583	13.4	0.207	Hecale	F	PF	0.238	45	71
HL4	9	6/6/2022	13:24:00	0.5583	13.4	0.224	Hecale	F	PF	0.284	39	87
HL35	7	6/8/2022	12:46:00	0.5319	12.77	0.156	Hecale	F	PD	0.164	40	76
HL33	7	6/8/2022	12:46:00	0.5319	12.77	0.211	Hecale	M	PF	0.232	43	78
DL4	3	6/8/2022	12:46:00	0.5319	12.77	0.234	Dryas	F	PD	0.252	44	22
HL1	13	6/10/2022	13:53:00	0.5785	13.88	0.152	Hecale	F	PF	0.142	37	119
HL8	9	6/10/2022	13:53:00	0.5785	13.88	0.194	Hecale	F	PF	0.179	40	77
HL7	9	6/10/2022	13:53:00	0.5785	13.88	0.176	Hecale	F	PF	0.182	40	119
HL12	9	6/10/2022	13:53:00	0.5785	13.88	0.12	Hecale	M	PF	0.134	37	76
HL5	9	6/10/2022	13:53:00	0.5785	13.88	0.161	Hecale	M	PF	0.211	40	83
HL13	9	6/10/2022	13:53:00	0.5785	13.88	0.186	Hecale	M	PF	0.286	40	81
HL55	5	6/13/2022	12:53:00	0.5368	12.88	0.122	Hecale	M	PD	0.168	40	59
HL62	1	6/13/2022	12:53:00	0.5368	12.88	0.181	Hecale	M	PD	0.225	43	65
HL63	1	6/13/2022	12:53:00	0.5368	12.88	0.216	Hecale	F	PD	0.236	45	63
HL15	9	6/13/2022	12:53:00	0.5368	12.88	0.226	Hecale	M	PF	0.27	47	86
DL13	1	6/15/2022	12:17:00	0.5118	12.28	0.194	Dryas	F	PD	0.248	47	20
DL14	1	6/15/2022	12:17:00	0.5118	12.28	0.156	Dryas	M	PD	0.213	45	22
HL17	9	6/15/2022	12:17:00	0.5118	12.28	0.138	Hecale	M	PF	0.171	39	77
DL7	3	6/15/2022	12:17:00	0.5118	12.28	0.121	Dryas	M	PF	0.164	41	27
DL16	1	6/15/2022	12:17:00	0.5118	12.28	0.25	Dryas	F	PD	0.197	42	30
HL59	3	6/15/2022	12:17:00	0.5118	12.28	0.196	Hecale	M	PD	0.279	44	41
DL15	1	6/15/2022	12:17:00	0.5118	12.28	0.156	Dryas	F	PD	0.167	40	29
HL45	7	6/15/2022	12:17:00	0.5118	12.28	0.236	Hecale	F	PD	0.248	45	106
DL17	1	6/15/2022	12:17:00	0.5118	12.28	0.19	Dryas	F	PD	0.187	41	7
HL38	7	6/15/2022	12:17:00	0.5118	12.28	0.216	Hecale	F	PD	0.264	45	76
DL12	1	6/15/2022	12:17:00	0.5118	12.28	0.204	Dryas	F	PF	0.219	44	31
HL18	9	6/15/2022	12:17:00	0.5118	12.28	0.152	Hecale	M	PF	0.192	40	77
HL21	9	6/17/2022	13:30:00	0.5625	13.5	0.224	Hecale	M	PF	0.247	46	96
HL24	9	6/17/2022	13:30:00	0.5625	13.5	0.196	Hecale	F	PF	0.166	40	112
HL47	7	6/17/2022	13:30:00	0.5625	13.5	0.23	Hecale	F	PD	0.289	40	74
HL50	7	6/17/2022	13:30:00	0.5625	13.5	0.216	Hecale	M	PD	0.303	45	66
DL10	3	6/17/2022	13:30:00	0.5625	13.5	0.149	Dryas	M	PF	0.239	42	24
DL11	3	6/17/2022	13:30:00	0.5625	13.5	0.136	Dryas	M	PF	0.2	43	26
DL18	1	6/17/2022	13:30:00	0.5625	13.5	0.174	Dryas	M	PD	0.186	43	50
DL19	1	6/17/2022	13:30:00	0.5625	13.5	0.166	Dryas	M	PD	0.216	44	32
DL20	1	6/17/2022	13:30:00	0.5625	13.5	0.184	Dryas	F	PF	0.157	40	23
HL60	3	6/20/2022	13:00:00	0.5417	13	0.224	Hecale	F	PF	0.238	45	71
HL4	11	6/20/2022	13:00:00	0.5417	13	0.192	Hecale	F	PF	0.284	39	87
HL33	9	6/22/2022	13:15:00	0.5521	13.25	0.202	Hecale	M	PF	0.232	43	78
DL22	1	6/22/2022	13:15:00	0.5521	13.25	0.136	Dryas	M	PF	0.177	40	41
HL35	9	6/22/2022	13:15:00	0.5521	13.25	0.142	Hecale	F	PD	0.164	40	76
DL24	1	6/24/2022	11:51:00	0.4938	11.85	0.176	Dryas	M	PF	0.2	43	48
DL23	1	6/24/2022	11:51:00	0.4938	11.85	0.176	Dryas	M	PD	0.185	40	32
HL13	11	6/24/2022	11:51:00	0.4938	11.85	0.2	Hecale	M	PF	0.286	40	81
HL5	11	6/24/2022	11:51:00	0.4938	11.85	0.176	Hecale	M	PF	0.211	40	83
HL12	11	6/24/2022	11:51:00	0.4938	11.85	0.12	Hecale	M	PF	0.134	37	76
HL8	11	6/24/2022	13:10:00	0.5486	13.17	0.191	Hecale	F	PF	0.179	40	77
HL7	11	6/24/2022	13:10:00	0.5486	13.17	0.211	Hecale	F	PF	0.182	40	119
HL1	15	6/24/2022	13:10:00	0.5486	13.17	0.145	Hecale	F	PF	0.142	37	119
HL55	7	6/27/2022	11:15:00	0.4688	11.25	0.137	Hecale	M	PD	0.168	40	59
HL15	11	6/27/2022	11:15:00	0.4688	11.25	0.272	Hecale	M	PF	0.27	47	86
HL62	3	6/27/2022	11:15:00	0.4688	11.25	0.197	Hecale	M	PD	0.225	43	65
HL63	3	6/27/2022	13:15:00	0.5521	13.25	0.188	Hecale	F	PD	0.236	45	63
DL25	1	6/27/2022	13:15:00	0.5521	13.25	0.245	Dryas	F	PF	0.244	43	18
DL14	3	6/29/2022	12:00:00	0.5	12	0.126	Dryas	M	PD	0.213	45	22
HL59	5	6/29/2022	12:00:00	0.5	12	0.189	Hecale	M	PD	0.279	44	41
DL15	3	6/29/2022	12:00:00	0.5	12	0.158	Dryas	F	PD	0.167	40	29
HL45	9	6/29/2022	12:30:00	0.5208	12.5	0.205	Hecale	F	PD	0.248	45	106
DL12	3	6/29/2022	12:30:00	0.5208	12.5	0.175	Dryas	F	PF	0.219	44	31
HL38	9	6/29/2022	12:30:00	0.5208	12.5	0.197	Hecale	F	PD	0.264	45	76
DL16	3	6/29/2022	12:30:00	0.5208	12.5	0.209	Dryas	F	PD	0.197	42	30
HL21	11	7/1/2022	12:40:00	0.5278	12.67	0.221	Hecale	M	PF	0.247	46	96
DL18	3	7/1/2022	12:40:00	0.5278	12.67	0.141	Dryas	M	PD	0.186	43	50
HL24	11	7/1/2022	12:40:00	0.5278	12.67	0.205	Hecale	F	PF	0.166	40	112
DL19	3	7/1/2022	12:40:00	0.5278	12.67	0.143	Dryas	M	PD	0.216	44	32
HL47	9	7/1/2022	12:40:00	0.5278	12.67	0.222	Hecale	F	PD	0.289	40	74
DL20	3	7/1/2022	12:40:00	0.5278	12.67	0.164	Dryas	F	PF	0.157	40	23
HL60	5	7/4/2022	13:20:00	0.5556	13.33	0.218	Hecale	F	PF	0.238	45	71
DL26	1	7/4/2022	13:20:00	0.5556	13.33	0.257	Dryas	M	PF	0.265	46	21
HL67	1	7/6/2022	12:30:00	0.5208	12.5	0.248	Hecale	M	PF	0.265	43	40
DL30	1	7/6/2022	12:30:00	0.5208	12.5	0.167	Dryas	M	PD	0.193	42	22
DL29	1	7/6/2022	12:30:00	0.5208	12.5	0.165	Dryas	M	PD	0.188	42	29
DL27	1	7/6/2022	12:30:00	0.5208	12.5	0.157	Dryas	M	PF	0.189	42	24
DL22	3	7/6/2022	12:30:00	0.5208	12.5	0.131	Dryas	M	PF	0.177	40	41
HL69	1	7/6/2022	12:30:00	0.5208	12.5	0.254	Hecale	F	PD	0.278	43	48
HL66	1	7/6/2022	12:30:00	0.5208	12.5	0.184	Hecale	F	PF	0.175	39	44
HL68	1	7/6/2022	12:30:00	0.5208	12.5	0.266	Hecale	F	PD	0.299	46	28
HL72	1	7/8/2022	12:20:00	0.5139	12.33	0.154	Hecale	M	PD	0.182	39	49
HL70	1	7/8/2022	12:20:00	0.5139	12.33	0.192	Hecale	M	PF	0.217	42	19
HL71	1	7/8/2022	12:20:00	0.5139	12.33	0.214	Hecale	M	PD	0.244	43	74
DL24	3	7/8/2022	12:20:00	0.5139	12.33	0.149	Dryas	M	PF	0.2	43	48
DL32	1	7/8/2022	12:20:00	0.5139	12.33	0.178	Dryas	M	PF	0.154	42	29
DL33	1	7/8/2022	12:20:00	0.5139	12.33	0.207	Dryas	M	PF	0.26	43	27
DL23	3	7/8/2022	12:20:00	0.5139	12.33	0.104	Dryas	M	PD	0.185	40	32
HL7	13	7/8/2022	12:20:00	0.5139	12.33	0.166	Hecale	F	PF	0.182	40	119
DL35	1	7/8/2022	12:20:00	0.5139	12.33	0.183	Dryas	F	PD	0.247	42	35
HL1	17	7/8/2022	12:20:00	0.5139	12.33	0.111	Hecale	F	PF	0.142	37	119
DL34	1	7/8/2022	12:20:00	0.5139	12.33	0.248	Dryas	F	PD	0.181	40	29
HL77	1	7/11/2022	13:30:00	0.5625	13.5	0.226	Hecale	M	PF	0.235	44	66
HL74	1	7/11/2022	13:30:00	0.5625	13.5	0.214	Hecale	F	PF	0.249	44	35
HL62	5	7/11/2022	13:30:00	0.5625	13.5	0.174	Hecale	M	PD	0.225	43	65
HL75	1	7/11/2022	13:30:00	0.5625	13.5	0.166	Hecale	F	PD	0.176	41	40
HL63	5	7/11/2022	13:30:00	0.5625	13.5	0.167	Hecale	F	PD	0.236	45	63
HL45	11	7/13/2022	14:15:00	0.5938	14.25	0.183	Hecale	F	PD	0.248	45	106
HL21	13	7/15/2022	13:30:00	0.5625	13.5	0.2	Hecale	M	PF	0.247	46	96
HL24	13	7/15/2022	13:30:00	0.5625	13.5	0.186	Hecale	F	PF	0.166	40	112
DL38	1	7/15/2022	13:30:00	0.5625	13.5	0.092	Dryas	M	PD	0.133	38	9
DL37	1	7/15/2022	13:30:00	0.5625	13.5	0.175	Dryas	M	PD	0.205	41	22
DL18	5	7/15/2022	13:30:00	0.5625	13.5	0.118	Dryas	M	PD	0.186	43	50
DL40	1	7/18/2022	13:30:00	0.5625	13.5	0.174	Dryas	F	PD	0.164	40	22
DL42	1	7/18/2022	13:30:00	0.5625	13.5	0.147	Dryas	M	PF	0.16	40	35
HL60	7	7/18/2022	13:30:00	0.5625	13.5	0.199	Hecale	F	PF	0.238	45	71
DL41	1	7/18/2022	13:30:00	0.5625	13.5	0.12	Dryas	M	PF	0.184	37	28
DL43	1	7/18/2022	13:30:00	0.5625	13.5	0.228	Dryas	F	PF	0.206	42	29
HL68	3	7/20/2022	12:00:00	0.5	12	0.225	Hecale	F	PD	0.299	46	28
DL44	1	7/20/2022	12:00:00	0.5	12	0.095	Dryas	F	PD	0.085	31	29
HL67	3	7/20/2022	12:00:00	0.5	12	0.208	Hecale	M	PF	0.265	43	40
DL27	3	7/20/2022	12:00:00	0.5	12	0.133	Dryas	M	PF	0.189	42	24
DL22	5	7/20/2022	12:00:00	0.5	12	0.125	Dryas	M	PF	0.177	40	41
DL30	3	7/20/2022	12:00:00	0.5	12	0.141	Dryas	M	PD	0.193	42	22
DL29	3	7/20/2022	12:00:00	0.5	12	0.137	Dryas	M	PD	0.188	42	29
HL69	3	7/20/2022	12:00:00	0.5	12	0.23	Hecale	F	PD	0.278	43	48
HL7	15	7/22/2022	14:18:00	0.5958	14.3	0.171	Hecale	F	PF	0.182	40	119
DL35	3	7/22/2022	14:18:00	0.5958	14.3	0.228	Dryas	F	PD	0.247	42	35
HL79	1	7/22/2022	14:18:00	0.5958	14.3	0.246	Hecale	F	PF	0.224	44	115
DL34	3	7/22/2022	14:18:00	0.5958	14.3	0.16	Dryas	F	PD	0.181	40	29
HL81	1	7/22/2022	14:18:00	0.5958	14.3	0.209	Hecale	F	PD	0.208	42	75
DL24	5	7/22/2022	14:18:00	0.5958	14.3	0.13	Dryas	M	PF	0.2	43	48
DL32	3	7/22/2022	14:18:00	0.5958	14.3	0.121	Dryas	M	PF	0.154	42	29
HL80	1	7/22/2022	14:18:00	0.5958	14.3	0.172	Hecale	M	PD	0.197	43	40
DL33	3	7/22/2022	14:18:00	0.5958	14.3	0.164	Dryas	M	PF	0.26	43	27
HL72	3	7/22/2022	14:18:00	0.5958	14.3	0.137	Hecale	M	PD	0.182	39	49
HL71	3	7/22/2022	14:18:00	0.5958	14.3	0.208	Hecale	M	PD	0.244	43	74
HL77	3	7/25/2022	13:30:00	0.5625	13.5	0.215	Hecale	M	PF	0.235	44	66
HL62	7	7/25/2022	13:30:00	0.5625	13.5	0.155	Hecale	M	PD	0.225	43	65
HL74	3	7/25/2022	13:30:00	0.5625	13.5	0.241	Hecale	F	PF	0.249	44	35
HL75	3	7/25/2022	13:30:00	0.5625	13.5	0.157	Hecale	F	PD	0.176	41	40
HL63	7	7/25/2022	13:30:00	0.5625	13.5	0.149	Hecale	F	PD	0.236	45	63
HL45	13	7/27/2022	12:20:00	0.5139	12.33	0.168	Hecale	F	PD	0.248	45	106
HL24	15	7/29/2022	14:30:00	0.6042	14.5	0.136	Hecale	F	PF	0.166	40	112
DL37	3	7/29/2022	14:30:00	0.6042	14.5	0.147	Dryas	M	PD	0.205	41	22
DL42	3	8/1/2022	11:42:00	0.4875	11.7	0.15	Dryas	M	PF	0.16	40	35
DL41	3	8/1/2022	11:42:00	0.4875	11.7	0.114	Dryas	M	PF	0.184	37	28
HL60	9	8/1/2022	12:48:00	0.5333	12.8	0.21	Hecale	F	PF	0.238	45	71
DL43	3	8/1/2022	12:48:00	0.5333	12.8	0.191	Dryas	F	PF	0.206	42	29
DL40	3	8/1/2022	12:48:00	0.5333	12.8	0.145	Dryas	F	PD	0.164	40	22
HL66	5	8/3/2022	12:10:00	0.5069	12.17	0.169	Hecale	F	PF	0.175	39	44
HL69	5	8/3/2022	12:10:00	0.5069	12.17	0.235	Hecale	F	PD	0.278	43	48
HL67	5	8/3/2022	12:10:00	0.5069	12.17	0.205	Hecale	M	PF	0.265	43	40
DL44	3	8/3/2022	12:10:00	0.5069	12.17	0.076	Dryas	F	PD	0.085	31	29
HL80	3	8/5/2022	12:45:00	0.5313	12.75	0.152	Hecale	M	PD	0.197	43	40
HL71	5	8/5/2022	12:45:00	0.5313	12.75	0.207	Hecale	M	PD	0.244	43	74
HL72	5	8/5/2022	12:45:00	0.5313	12.75	0.127	Hecale	M	PD	0.182	39	49
HL81	3	8/5/2022	12:45:00	0.5313	12.75	0.212	Hecale	F	PD	0.208	42	75
HL79	3	8/5/2022	12:45:00	0.5313	12.75	0.244	Hecale	F	PF	0.224	44	115
HL77	5	8/8/2022	13:00:00	0.5417	13	0.199	Hecale	M	PF	0.235	44	66
HL75	5	8/8/2022	13:00:00	0.5417	13	0.129	Hecale	F	PD	0.176	41	40
HL62	9	8/8/2022	13:00:00	0.5417	13	0.176	Hecale	M	PD	0.225	43	65
HL82	1	8/12/2022	15:00:00	0.625	15	0.193	Hecale	F	PF	0.221	43	52
HL83	1	8/12/2022	15:00:00	0.625	15	0.182	Hecale	M	PF	0.22	43	56
HL84	1	8/12/2022	15:00:00	0.625	15	0.116	Hecale	F	PD	0.126	36	43
DL42	5	8/15/2022	13:00:00	0.5417	13	0.119	Dryas	M	PF	0.16	40	35
HL89	1	8/15/2022	13:00:00	0.5417	13	0.149	Hecale	M	PF	0.161	35	37
HL86	1	8/15/2022	13:00:00	0.5417	13	0.247	Hecale	M	PF	0.228	45	83
HL85	1	8/15/2022	13:00:00	0.5417	13	0.179	Hecale	F	PF	0.168	40	47
HL90	1	8/15/2022	13:00:00	0.5417	13	0.107	Hecale	M	PD	0.136	39	15
HL88	1	8/15/2022	13:00:00	0.5417	13	0.138	Hecale	F	PF	0.129	35	53
HL87	1	8/15/2022	13:00:00	0.5417	13	0.131	Hecale	M	PF	0.13	36	64
HL92	1	8/17/2022	12:00:00	0.5	12	0.181	Hecale	M	PD	0.231	45	38
HL91	1	8/17/2022	12:00:00	0.5	12	0.22	Hecale	M	PD	0.227	45	69
HL93	1	8/17/2022	12:00:00	0.5	12	0.207	Hecale	F	PD	0.215	42	59
HL80	5	8/19/2022	15:00:00	0.625	15	0.116	Hecale	M	PD	0.197	43	40
HL71	7	8/19/2022	15:00:00	0.625	15	0.172	Hecale	M	PD	0.244	43	74
HL79	5	8/19/2022	15:00:00	0.625	15	0.21	Hecale	F	PF	0.224	44	115
HL81	5	8/19/2022	15:00:00	0.625	15	0.185	Hecale	F	PD	0.208	42	75
HL77	7	8/22/2022	11:30:00	0.4792	11.5	0.247	Hecale	M	PF	0.235	44	66
HL82	3	8/26/2022	13:00:00	0.5417	13	0.209	Hecale	F	PF	0.221	43	52
HL83	3	8/26/2022	13:00:00	0.5417	13	0.177	Hecale	M	PF	0.22	43	56
HL84	3	8/26/2022	13:00:00	0.5417	13	0.111	Hecale	F	PD	0.126	36	43
HL86	3	8/29/2022	14:00:00	0.5833	14	0.241	Hecale	M	PF	0.228	45	83
HL89	3	8/29/2022	14:00:00	0.5833	14	0.126	Hecale	M	PF	0.161	35	37
HL87	3	8/29/2022	14:00:00	0.5833	14	0.139	Hecale	M	PF	0.13	36	64
HL85	3	8/29/2022	14:00:00	0.5833	14	0.17	Hecale	F	PF	0.168	40	47
HL88	3	8/29/2022	14:00:00	0.5833	14	0.169	Hecale	F	PF	0.129	35	53
HL91	3	8/31/2022	10:45:00	0.4479	10.75	0.192	Hecale	M	PD	0.227	45	69
HL92	3	8/31/2022	10:45:00	0.4479	10.75	0.169	Hecale	M	PD	0.231	45	38
HL93	3	8/31/2022	10:45:00	0.4479	10.75	0.243	Hecale	F	PD	0.215	42	59
HL81	7	9/2/2022	12:30:00	0.5208	12.5	0.177	Hecale	F	PD	0.208	42	75
HL79	7	9/2/2022	12:30:00	0.5208	12.5	0.253	Hecale	F	PF	0.224	44	115
HL71	9	9/2/2022	12:30:00	0.5208	12.5	0.189	Hecale	M	PD	0.244	43	74
HL77	9	9/5/2022	11:30:00	0.4792	11.5	0.245	Hecale	M	PF	0.235	44	66
DL45	1	9/7/2022	14:20:00	0.5972	14.33	0.111	Dryas	M	PF	0.143	39	22
DL46	1	9/7/2022	14:20:00	0.5972	14.33	0.162	Dryas	M	PF	0.169	40	22
DL47	1	9/7/2022	14:20:00	0.5972	14.33	0.126	Dryas	F	PF	0.115	34	8
DL48	1	9/7/2022	14:20:00	0.5972	14.33	0.112	Dryas	M	PF	0.123	38	21
DL49	1	9/7/2022	14:20:00	0.5972	14.33	0.263	Dryas	F	PF	0.246	44	22
DL50	1	9/7/2022	14:20:00	0.5972	14.33	0.253	Dryas	M	PD	0.287	47	38
DL51	1	9/7/2022	14:20:00	0.5972	14.33	0.119	Dryas	M	PD	0.14	38	22
DL52	1	9/7/2022	14:20:00	0.5972	14.33	0.11	Dryas	M	PD	0.118	37	22
HL84	5	9/9/2022	14:46:00	0.6153	14.77	0.104	Hecale	F	PD	0.126	36	43
DL54	1	9/9/2022	14:46:00	0.6153	14.77	0.185	Dryas	F	PF	0.186	40	22
DL55	1	9/9/2022	14:46:00	0.6153	14.77	0.066	Dryas	M	PD	0.089	35	17
HL83	5	9/9/2022	14:46:00	0.6153	14.77	0.167	Hecale	M	PF	0.22	43	56
HL82	5	9/9/2022	14:46:00	0.6153	14.77	0.21	Hecale	F	PF	0.221	43	52
DL56	1	9/12/2022	14:30:00	0.6042	14.5	0.132	Dryas	M	PD	0.156	40	24
DL57	1	9/12/2022	14:30:00	0.6042	14.5	0.106	Dryas	F	PD	0.102	33	24
HL86	5	9/12/2022	14:30:00	0.6042	14.5	0.216	Hecale	M	PF	0.228	45	83
HL87	5	9/12/2022	14:30:00	0.6042	14.5	0.131	Hecale	M	PF	0.13	36	64
HL85	5	9/12/2022	14:30:00	0.6042	14.5	0.159	Hecale	F	PF	0.168	40	47
HL89	5	9/12/2022	14:30:00	0.6042	14.5	0.096	Hecale	M	PF	0.161	35	37
HL92	5	9/14/2022	12:00:00	0.5	12	0.142	Hecale	M	PD	0.231	45	38
DL58	1	9/14/2022	12:00:00	0.5	12	0.145	Dryas	M	PF	0.177	41	27
HL93	5	9/14/2022	12:00:00	0.5	12	0.225	Hecale	F	PD	0.215	42	59
HL91	5	9/14/2022	12:00:00	0.5	12	0.171	Hecale	M	PD	0.227	45	69
HL81	9	9/16/2022	13:24:00	0.5583	13.4	0.168	Hecale	F	PD	0.208	42	75
HL79	9	9/16/2022	13:24:00	0.5583	13.4	0.237	Hecale	F	PF	0.224	44	115
DL60	1	9/19/2022	13:00:00	0.5417	13	0.172	Dryas	M	PF	0.202	43	27
DL61	1	9/19/2022	13:00:00	0.5417	13	0.168	Dryas	M	PD	0.19	41	42
DL49	3	9/21/2022	16:00:00	0.6667	16	0.183	Dryas	F	PF	0.246	44	22
DL50	3	9/21/2022	16:00:00	0.6667	16	0.201	Dryas	M	PD	0.287	47	38
DL46	3	9/21/2022	16:00:00	0.6667	16	0.113	Dryas	M	PF	0.169	40	22
DL51	3	9/21/2022	16:00:00	0.6667	16	0.094	Dryas	M	PD	0.14	38	22
DL52	3	9/21/2022	16:00:00	0.6667	16	0.086	Dryas	M	PD	0.118	37	22
DL63	1	9/21/2022	16:00:00	0.6667	16	0.096	Dryas	F	PD	0.139	37	27
DL68	1	9/23/2022	15:20:00	0.6389	15.33	0.184	Dryas	M	PF	0.186	42	21
DL65	1	9/23/2022	15:20:00	0.6389	15.33	0.155	Dryas	F	PD	0.132	37	22
DL70	1	9/23/2022	15:20:00	0.6389	15.33	0.154	Dryas	F	PF	0.151	37	16
DL67	1	9/23/2022	15:20:00	0.6389	15.33	0.175	Dryas	M	PD	0.2	42	7
DL69	1	9/23/2022	15:20:00	0.6389	15.33	0.14	Dryas	M	PF	0.16	39	21
DL64	1	9/23/2022	15:20:00	0.6389	15.33	0.141	Dryas	M	PF	0.159	40	20
DL66	1	9/23/2022	15:20:00	0.6389	15.33	0.144	Dryas	M	PD	0.164	46	21
HL83	7	9/23/2022	15:20:00	0.6389	15.33	0.187	Hecale	M	PF	0.22	43	56
HL82	7	9/23/2022	15:20:00	0.6389	15.33	0.233	Hecale	F	PF	0.221	43	52
HL96	1	9/26/2022	12:17:00	0.5118	12.28	0.144	Hecale	M	PF	0.156	38	48
HL97	1	9/26/2022	12:17:00	0.5118	12.28	0.13	Hecale	M	PF	0.146	39	51
DL72	1	9/26/2022	12:17:00	0.5118	12.28	0.144	Dryas	M	PF	0.172	40	41
DL78	1	9/26/2022	12:17:00	0.5118	12.28	0.22	Dryas	M	PD	0.206	43	20
HL87	7	9/26/2022	12:17:00	0.5118	12.28	0.144	Hecale	M	PF	0.13	36	64
HL86	7	9/26/2022	12:17:00	0.5118	12.28	0.211	Hecale	M	PF	0.228	45	83
DL56	3	9/26/2022	12:17:00	0.5118	12.28	0.103	Dryas	M	PD	0.156	40	24
HL95	1	9/26/2022	12:17:00	0.5118	12.28	0.113	Hecale	F	PF	0.113	34	22
DL57	3	9/26/2022	12:17:00	0.5118	12.28	0.086	Dryas	F	PD	0.102	33	24
HL93	7	9/28/2022	12:35:00	0.5243	12.58	0.187	Hecale	F	PD	0.215	42	59
DL76	1	9/28/2022	12:35:00	0.5243	12.58	0.087	Dryas	M	PD	0.101	35	17
DL74	1	9/28/2022	12:35:00	0.5243	12.58	0.078	Dryas	M	PF	0.095	30	10
DL75	1	9/28/2022	12:35:00	0.5243	12.58	0.108	Dryas	M	PD	0.123	36	35
DL58	3	9/28/2022	12:35:00	0.5243	12.58	0.116	Dryas	M	PF	0.177	41	27
DL73	1	9/28/2022	12:35:00	0.5243	12.58	0.171	Dryas	F	PF	0.136	37	37
HL91	7	9/28/2022	12:35:00	0.5243	12.58	0.158	Hecale	M	PD	0.227	45	69
DL77	1	9/30/2022	12:12:00	0.5083	12.2	0.177	Dryas	M	PF	0.198	44	8
DL86	1	9/30/2022	12:12:00	0.5083	12.2	0.153	Dryas	M	PD	0.196	42	16
DL84	1	9/30/2022	12:12:00	0.5083	12.2	0.142	Dryas	M	PF	0.14	39	42
HL79	11	9/30/2022	12:12:00	0.5083	12.2	0.218	Hecale	F	PF	0.224	44	115
DL85	1	9/30/2022	12:12:00	0.5083	12.2	0.139	Dryas	M	PD	0.165	40	33
DL81	1	9/30/2022	12:12:00	0.5083	12.2	0.11	Dryas	M	PD	0.125	38	16
DL80	1	9/30/2022	12:12:00	0.5083	12.2	0.157	Dryas	M	PF	0.195	42	34
DL79	1	9/30/2022	12:12:00	0.5083	12.2	0.2	Dryas	F	PD	0.18	40	15
HL99	1	10/3/2022	10:36:00	0.4417	10.6	0.123	Hecale	M	PF	0.131	38	44
DL61	3	10/3/2022	10:36:00	0.4417	10.6	0.147	Dryas	M	PD	0.19	41	42
DL88	1	10/3/2022	10:36:00	0.4417	10.6	0.158	Dryas	M	PD	0.183	42	11
DL60	3	10/3/2022	10:36:00	0.4417	10.6	0.161	Dryas	M	PF	0.202	43	27
DL92	1	10/5/2022	11:51:00	0.4938	11.85	0.339	Dryas	F	PD	0.299	44	11
DL63	3	10/5/2022	11:51:00	0.4938	11.85	0.076	Dryas	F	PD	0.139	37	27
DL91	1	10/5/2022	11:51:00	0.4938	11.85	0.124	Dryas	M	PD	0.134	39	36
DL89	1	10/5/2022	11:51:00	0.4938	11.85	0.137	Dryas	F	PF	0.141	39	32
DL90	1	10/5/2022	11:51:00	0.4938	11.85	0.131	Dryas	M	PF	0.135	40	32
DL69	3	10/5/2022	11:51:00	0.4938	11.85	0.125	Dryas	M	PF	0.16	39	21
DL50	5	10/5/2022	11:51:00	0.4938	11.85	0.203	Dryas	M	PD	0.287	47	38
DL96	1	10/7/2022	12:17:00	0.5118	12.28	0.225	Dryas	F	PD	0.175	39	21
DL94	1	10/7/2022	12:17:00	0.5118	12.28	0.148	Dryas	M	PD	0.183	41	23
DL93	1	10/7/2022	12:17:00	0.5118	12.28	0.112	Dryas	M	PF	0.123	38	20
DL65	3	10/7/2022	12:17:00	0.5118	12.28	0.159	Dryas	F	PD	0.132	37	22
DL66	3	10/7/2022	12:17:00	0.5118	12.28	0.137	Dryas	M	PD	0.164	46	21
DL95	1	10/7/2022	12:17:00	0.5118	12.28	0.213	Dryas	F	PF	0.163	38	9
HL96	3	10/10/2022	11:49:00	0.4924	11.82	0.116	Hecale	M	PF	0.156	38	48
DL97	1	10/10/2022	11:49:00	0.4924	11.82	0.186	Dryas	F	PF	0.183	40	24
HL97	3	10/10/2022	11:49:00	0.4924	11.82	0.128	Hecale	M	PF	0.146	39	51
DL72	3	10/10/2022	11:49:00	0.4924	11.82	0.114	Dryas	M	PF	0.172	40	41
DL99	1	10/10/2022	11:49:00	0.4924	11.82	0.163	Dryas	M	PF	0.203	43	34
HL86	9	10/10/2022	11:49:00	0.4924	11.82	0.183	Hecale	M	PF	0.228	45	83
HL87	9	10/10/2022	11:49:00	0.4924	11.82	0.12	Hecale	M	PF	0.13	36	64
DL75	3	10/12/2022	12:04:00	0.5028	12.07	0.1	Dryas	M	PD	0.123	36	35
DL100	1	10/12/2022	12:04:00	0.5028	12.07	0.191	Dryas	F	PF	0.249	43	34
HL91	9	10/12/2022	12:04:00	0.5028	12.07	0.143	Hecale	M	PD	0.227	45	69
DL101	1	10/12/2022	12:04:00	0.5028	12.07	0.242	Dryas	F	PD	0.25	40	31
DL73	3	10/12/2022	12:04:00	0.5028	12.07	0.134	Dryas	F	PF	0.136	37	37
DL84	3	10/14/2022	11:32:00	0.4806	11.53	0.119	Dryas	M	PF	0.14	39	42
DL85	3	10/14/2022	11:32:00	0.4806	11.53	0.113	Dryas	M	PD	0.165	40	33
HL79	13	10/14/2022	11:32:00	0.4806	11.53	0.222	Hecale	F	PF	0.224	44	115
DL80	3	10/14/2022	11:32:00	0.4806	11.53	0.138	Dryas	M	PF	0.195	42	34
HL99	3	10/17/2022	11:20:00	0.4722	11.33	0.146	Hecale	M	PF	0.131	38	44
DL61	5	10/17/2022	11:20:00	0.4722	11.33	0.148	Dryas	M	PD	0.19	41	42
HL100	1	10/17/2022	11:20:00	0.4722	11.33	0.108	Hecale	M	PD	0.108	37	29
HL101	1	10/17/2022	11:20:00	0.4722	11.33	0.204	Hecale	M	PF	0.217	44	36
DL70T	3	10/19/2022	12:50:00	0.5347	12.83	0.113	Dryas	M	PD	0.151	39	30
DL102	1	10/19/2022	12:50:00	0.5347	12.83	0.21	Dryas	M	PF	0.201	44	29
DL91	3	10/19/2022	12:50:00	0.5347	12.83	0.107	Dryas	M	PD	0.134	39	36
DL89	3	10/19/2022	12:50:00	0.5347	12.83	0.114	Dryas	F	PF	0.141	39	32
DL67T	3	10/19/2022	12:50:00	0.5347	12.83	0.145	Dryas	M	PF	0.189	42	41
DL90	3	10/19/2022	12:50:00	0.5347	12.83	0.112	Dryas	M	PF	0.135	40	32
DL73T	3	10/21/2022	11:28:00	0.4778	11.47	0.137	Dryas	M	PD	0.183	41	37
DL77T	3	10/21/2022	11:28:00	0.4778	11.47	0.112	Dryas	M	PD	0.14	39	34
DL94	3	10/21/2022	11:28:00	0.4778	11.47	0.139	Dryas	M	PD	0.183	41	23
DL78T	3	10/21/2022	11:28:00	0.4778	11.47	0.156	Dryas	M	PD	0.193	42	25
DL76T	3	10/21/2022	11:28:00	0.4778	11.47	0.126	Dryas	M	PD	0.161	42	34
DL103	1	10/21/2022	11:28:00	0.4778	11.47	0.097	Dryas	M	PF	0.108	37	10
DL104	1	10/21/2022	11:28:00	0.4778	11.47	0.172	Dryas	M	PF	0.181	43	13
DL105	1	10/21/2022	11:28:00	0.4778	11.47	0.128	Dryas	M	PD	0.125	40	25
DL96	3	10/21/2022	11:28:00	0.4778	11.47	0.151	Dryas	F	PD	0.175	39	21
HL97	5	10/24/2022	11:18:00	0.4708	11.3	0.141	Hecale	M	PF	0.146	39	51
HL86	11	10/24/2022	11:18:00	0.4708	11.3	0.17	Hecale	M	PF	0.228	45	83
DL99	3	10/24/2022	11:18:00	0.4708	11.3	0.15	Dryas	M	PF	0.203	43	34
DL97	3	10/24/2022	11:18:00	0.4708	11.3	0.147	Dryas	F	PF	0.183	40	24
DL100	3	10/26/2022	12:00:00	0.5	12	0.176	Dryas	F	PF	0.249	43	34
DL101	3	10/26/2022	12:00:00	0.5	12	0.18	Dryas	F	PD	0.25	40	31
HL100	3	10/31/2022	12:30:00	0.5208	12.5	0.097	Hecale	M	PD	0.108	37	29
DL120T	3	10/31/2022	12:30:00	0.5208	12.5	0.091	Dryas	M	PF	0.131	38	21
HL101	3	10/31/2022	12:30:00	0.5208	12.5	0.239	Hecale	M	PF	0.217	44	36
HL79	15	10/31/2022	12:30:00	0.5208	12.5	0.23	Hecale	F	PF	0.224	44	115
DL126T	3	10/31/2022	12:30:00	0.5208	12.5	0.122	Dryas	M	PD	0.166	42	31
DL80	5	10/31/2022	12:30:00	0.5208	12.5	0.141	Dryas	M	PF	0.195	42	34
DL85	5	10/31/2022	12:30:00	0.5208	12.5	0.115	Dryas	M	PD	0.165	40	33
HL99	5	10/31/2022	12:30:00	0.5208	12.5	0.162	Hecale	M	PF	0.131	38	44
DL84	5	10/31/2022	13:00:00	0.5417	13	0.118	Dryas	M	PF	0.14	39	42
DL102	3	11/2/2022	12:10:00	0.5069	12.17	0.169	Dryas	M	PF	0.201	44	29
DL91	5	11/2/2022	12:10:00	0.5069	12.17	0.101	Dryas	M	PD	0.134	39	36
DL67T	5	11/2/2022	12:10:00	0.5069	12.17	0.133	Dryas	M	PF	0.189	42	41
DL105	3	11/4/2022	12:54:00	0.5375	12.9	0.116	Dryas	M	PD	0.125	40	25
DL73T	5	11/4/2022	12:54:00	0.5375	12.9	0.139	Dryas	M	PD	0.183	41	37
DL76T	5	11/4/2022	12:54:00	0.5375	12.9	0.12	Dryas	M	PD	0.161	42	34
HL1	0	3/12/2022	14:00:00	0.5833	14	0.142	Hecale	F	PF	0.142	37	119
HL7	0	4/7/2022	14:00:00	0.5833	14	0.182	Hecale	F	PF	0.182	40	119
HL79	0	7/15/2022	16:00:00	0.6667	16	0.224	Hecale	F	PF	0.224	44	115
HL24	0	4/15/2022	14:30:00	0.6042	14.5	0.166	Hecale	F	PF	0.166	40	112
HL45	0	4/26/2022	15:00:00	0.625	15	0.248	Hecale	F	PD	0.248	45	106
HL21	0	4/14/2022	13:00:00	0.5417	13	0.247	Hecale	M	PF	0.247	46	96
HL4	0	4/3/2022	10:00:00	0.4167	10	0.284	Hecale	F	PF	0.284	39	87
HL15	0	4/11/2022	12:30:00	0.5208	12.5	0.27	Hecale	M	PF	0.27	47	86
HL5	0	4/7/2022	14:00:00	0.5833	14	0.211	Hecale	M	PF	0.211	40	83
HL86	0	8/7/2022	15:00:00	0.625	15	0.228	Hecale	M	PF	0.228	45	83
HL13	0	4/9/2022	15:30:00	0.6458	15.5	0.286	Hecale	M	PF	0.286	40	81
HL33	0	4/19/2022	12:15:00	0.5104	12.25	0.232	Hecale	M	PF	0.232	43	78
HL17	0	4/13/2022	11:30:00	0.4792	11.5	0.171	Hecale	M	PF	0.171	39	77
HL18	0	4/13/2022	11:30:00	0.4792	11.5	0.192	Hecale	M	PF	0.192	40	77
HL35	0	4/19/2022	12:15:00	0.5104	12.25	0.164	Hecale	F	PD	0.164	40	76
HL38	0	4/26/2022	15:00:00	0.625	15	0.264	Hecale	F	PD	0.264	45	76
HL81	0	7/15/2022	16:00:00	0.6667	16	0.208	Hecale	F	PD	0.208	42	75
HL47	0	4/29/2022	12:30:00	0.5208	12.5	0.289	Hecale	F	PD	0.289	40	74
HL71	0	6/30/2022	14:15:00	0.5938	14.25	0.244	Hecale	M	PD	0.244	43	74
HL60	0	5/29/2022	13:00:00	0.5417	13	0.238	Hecale	F	PF	0.238	45	71
HL2	0	3/15/2022	13:00:00	0.5417	13	0.154	Hecale	F	PF	0.154	37	69
HL91	0	8/9/2022	16:30:00	0.6875	16.5	0.227	Hecale	M	PD	0.227	45	69
HL50	0	4/30/2022	12:00:00	0.5	12	0.303	Hecale	M	PD	0.303	45	66
HL77	0	7/4/2022	13:00:00	0.5417	13	0.235	Hecale	M	PF	0.235	44	66
HL62	0	6/5/2022	11:01:00	0.459	11.02	0.225	Hecale	M	PD	0.225	43	65
HL14	0	4/11/2022	12:30:00	0.5208	12.5	0.213	Hecale	F	PF	0.213	40	63
HL63	0	6/6/2022	13:30:00	0.5625	13.5	0.236	Hecale	F	PD	0.236	45	63
HL55	0	5/9/2022	12:30:00	0.5208	12.5	0.168	Hecale	M	PD	0.168	40	59
HL93	0	8/10/2022	15:00:00	0.625	15	0.215	Hecale	F	PD	0.215	42	59
HL32	0	4/18/2022	12:30:00	0.5208	12.5	0.181	Hecale	F	PD	0.181	41	57
HL83	0	8/5/2022	15:45:00	0.6563	15.75	0.22	Hecale	M	PF	0.22	43	56
HL11	0	4/9/2022	15:30:00	0.6458	15.5	0.31	Hecale	F	PF	0.31	43	55
HL19	0	4/13/2022	11:30:00	0.4792	11.5	0.191	Hecale	M	PF	0.191	40	54
HL27	0	4/15/2022	14:30:00	0.6042	14.5	0.145	Hecale	F	PD	0.145	37	52
HL82	0	8/5/2022	15:45:00	0.6563	15.75	0.221	Hecale	F	PF	0.221	43	52
HL9	0	4/8/2022	13:30:00	0.5625	13.5	0.189	Hecale	F	PF	0.189	41	52
HL6	0	4/7/2022	14:00:00	0.5833	14	0.228	Hecale	F	PF	0.228	43	50
HL72	0	7/1/2022	12:40:00	0.5278	12.67	0.182	Hecale	M	PD	0.182	39	49
HL69	0	6/29/2022	12:20:00	0.5139	12.33	0.278	Hecale	F	PD	0.278	43	48
HL96	0	9/18/2022	16:30:00	0.6875	16.5	0.156	Hecale	M	PF	0.156	38	48
HL25	0	4/15/2022	14:30:00	0.6042	14.5	0.162	Hecale	M	PD	0.162	39	47
HL85	0	8/7/2022	15:00:00	0.625	15	0.168	Hecale	F	PF	0.168	40	47
HL66	0	6/29/2022	12:20:00	0.5139	12.33	0.175	Hecale	F	PF	0.175	39	44
HL84	0	8/6/2022	13:10:00	0.5486	13.17	0.126	Hecale	F	PD	0.126	36	43
HL31	0	4/18/2022	12:30:00	0.5208	12.5	0.181	Hecale	F	PD	0.181	40	42
HL10	0	4/8/2022	13:30:00	0.5625	13.5	0.203	Hecale	F	PF	0.203	39	41
HL59	0	5/25/2022	12:40:00	0.5278	12.67	0.279	Hecale	M	PD	0.279	44	41
HL48	0	4/29/2022	12:30:00	0.5208	12.5	0.135	Hecale	F	PD	0.135	33	40
HL67	0	6/29/2022	12:20:00	0.5139	12.33	0.265	Hecale	M	PF	0.265	43	40
HL75	0	7/4/2022	13:00:00	0.5417	13	0.176	Hecale	F	PD	0.176	41	40
HL80	0	7/15/2022	16:00:00	0.6667	16	0.197	Hecale	M	PD	0.197	43	40
HL40	0	4/26/2022	15:00:00	0.625	15	0.204	Hecale	M	PD	0.204	44	38
HL52	0	5/1/2022	15:00:00	0.625	15	0.208	Hecale	M	PD	0.208	44	38
HL92	0	8/10/2022	15:00:00	0.625	15	0.231	Hecale	M	PD	0.231	45	38
HL89	0	8/7/2022	15:00:00	0.625	15	0.161	Hecale	M	PF	0.161	35	37
HL101	0	10/10/2022	9:00:00	0.375	9	0.217	Hecale	M	PF	0.217	44	36
HL74	0	7/4/2022	13:00:00	0.5417	13	0.249	Hecale	F	PF	0.249	44	35
HL36	0	4/25/2022	13:00:00	0.5417	13	0.252	Hecale	F	PD	0.252	44	32
HL100	0	10/10/2022	9:00:00	0.375	9	0.108	Hecale	M	PD	0.108	37	29
HL30	0	4/18/2022	12:30:00	0.5208	12.5	0.153	Hecale	M	PF	0.153	40	29
HL54	0	5/6/2022	14:00:00	0.5833	14	0.217	Hecale	F	PD	0.217	41	29
HL95	0	9/18/2022	16:30:00	0.6875	16.5	0.113	Hecale	F	PF	0.113	34	22
HL43	0	4/29/2022	12:30:00	0.5208	12.5	0.18	Hecale	F	PD	0.18	42	20
HL42	0	4/27/2022	13:00:00	0.5417	13	0.218	Hecale	M	PD	0.218	41	19
HL70	0	6/30/2022	14:15:00	0.5938	14.25	0.217	Hecale	M	PF	0.217	42	19
HL49	0	4/30/2022	12:00:00	0.5	12	0.238	Hecale	M	PD	0.238	40	16
HL90	0	8/7/2022	15:00:00	0.625	15	0.136	Hecale	M	PD	0.136	39	15
HL39	0	4/26/2022	15:00:00	0.625	15	0.194	Hecale	F	PD	0.194	44	8
HL3	0	3/20/2022	14:00:00	0.5833	14	0.118	Hecale	F	PF	0.118	37	7
HL46	0	4/29/2022	12:30:00	0.5208	12.5	0.206	Hecale	F	PD	0.206	41	7
HL73	0	7/1/2022	12:40:00	0.5278	12.67	0.158	Hecale	F	PF	0.158	40	7
HL28	0	4/16/2022	15:30:00	0.6458	15.5	0.273	Hecale	F	PD	0.273	43	6
HL20	0	4/14/2022	13:00:00	0.5417	13	0.194	Hecale	M	PF	0.194	41	4
HL56	0	5/16/2022	12:40:00	0.5278	12.67	0.232	Hecale	M	PD	0.232	41	4
HL76	0	7/4/2022	13:00:00	0.5417	13	0.199	Hecale	M	PD	0.199	45	4
HL78	0	7/15/2022	16:00:00	0.6667	16	0.216	Hecale	M	PF	0.216	42	3
HL94	0	9/18/2022	16:30:00	0.6875	16.5	0.159	Hecale	F	PF	0.159	40	3
HL64	0	6/7/2022	12:30:00	0.5208	12.5	0.237	Hecale	F	PD	0.237	45	2
HL41	0	4/26/2022	15:00:00	0.625	15	0.173	Hecale	F	PD	0.173	41	1
HL51	0	4/30/2022	12:00:00	0.5	12	0.246	Hecale	M	PD	0.246	40	1
HL65	0	6/22/2022	13:30:00	0.5625	13.5	0.126	Hecale	M	PF	0.126	40	1
DL18	0	6/9/2022	13:00:00	0.5417	13	0.186	Dryas	M	PD	0.186	43	50
DL24	0	6/18/2022	13:30:00	0.5625	13.5	0.2	Dryas	M	PF	0.2	43	48
DL61	0	9/12/2022	14:45:00	0.6146	14.75	0.19	Dryas	M	PD	0.19	41	42
DL84	0	9/23/2022	15:20:00	0.6389	15.33	0.14	Dryas	M	PF	0.14	39	42
DL22	0	6/14/2022	12:45:00	0.5313	12.75	0.177	Dryas	M	PF	0.177	40	41
DL72	0	9/18/2022	16:00:00	0.6667	16	0.172	Dryas	M	PF	0.172	40	41
DL50	0	8/30/2022	16:30:00	0.6875	16.5	0.287	Dryas	M	PD	0.287	47	38
DL73	0	9/20/2022	15:00:00	0.625	15	0.136	Dryas	F	PF	0.136	37	37
DL73T	0	9/29/2022	17:30:00	0.7292	17.5	0.183	Dryas	M	PD	0.183	41	37
DL35	0	7/1/2022	12:40:00	0.5278	12.67	0.247	Dryas	F	PD	0.247	42	35
DL75	0	9/21/2022	16:00:00	0.6667	16	0.123	Dryas	M	PD	0.123	36	35
DL100	0	10/4/2022	12:00:00	0.5	12	0.249	Dryas	F	PF	0.249	43	34
DL77T	0	10/1/2022	17:30:00	0.7292	17.5	0.14	Dryas	M	PD	0.14	39	34
DL99	0	10/2/2022	16:00:00	0.6667	16	0.203	Dryas	M	PF	0.203	43	34
DL19	0	6/9/2022	13:00:00	0.5417	13	0.216	Dryas	M	PD	0.216	44	32
DL23	0	6/17/2022	13:00:00	0.5417	13	0.185	Dryas	M	PD	0.185	40	32
DL89	0	9/27/2022	8:15:00	0.3438	8.25	0.141	Dryas	F	PF	0.141	39	32
DL90	0	9/27/2022	8:15:00	0.3438	8.25	0.135	Dryas	M	PF	0.135	40	32
DL101	0	10/4/2022	12:00:00	0.5	12	0.25	Dryas	F	PD	0.25	40	31
DL12	0	6/7/2022	14:40:00	0.6111	14.67	0.219	Dryas	F	PF	0.219	44	31
DL16	0	6/8/2022	12:45:00	0.5313	12.75	0.197	Dryas	F	PD	0.197	42	30
DL70T	0	9/28/2022	16:30:00	0.6875	16.5	0.151	Dryas	M	PD	0.151	39	30
DL102	0	10/12/2022	15:30:00	0.6458	15.5	0.201	Dryas	M	PF	0.201	44	29
DL15	0	6/8/2022	12:45:00	0.5313	12.75	0.167	Dryas	F	PD	0.167	40	29
DL29	0	6/28/2022	14:30:00	0.6042	14.5	0.188	Dryas	M	PD	0.188	42	29
DL32	0	6/30/2022	14:15:00	0.5938	14.25	0.154	Dryas	M	PF	0.154	42	29
DL34	0	6/30/2022	14:15:00	0.5938	14.25	0.181	Dryas	F	PD	0.181	40	29
DL43	0	7/11/2022	13:30:00	0.5625	13.5	0.206	Dryas	F	PF	0.206	42	29
DL44	0	7/12/2022	16:00:00	0.6667	16	0.085	Dryas	F	PD	0.085	31	29
DL72T	0	9/29/2022	17:30:00	0.7292	17.5	0.147	Dryas	M	PD	0.147	41	29
DL41	0	7/11/2022	13:30:00	0.5625	13.5	0.184	Dryas	M	PF	0.184	37	28
DL33	0	6/30/2022	14:15:00	0.5938	14.25	0.26	Dryas	M	PF	0.26	43	27
DL58	0	9/6/2022	14:30:00	0.6042	14.5	0.177	Dryas	M	PF	0.177	41	27
DL60	0	9/12/2022	14:45:00	0.6146	14.75	0.202	Dryas	M	PF	0.202	43	27
DL63	0	9/13/2022	16:00:00	0.6667	16	0.139	Dryas	F	PD	0.139	37	27
DL7	0	5/24/2022	13:30:00	0.5625	13.5	0.164	Dryas	M	PF	0.164	41	27
DL11	0	5/27/2022	13:30:00	0.5625	13.5	0.2	Dryas	M	PF	0.2	43	26
DL78T	0	10/1/2022	17:30:00	0.7292	17.5	0.193	Dryas	M	PD	0.193	42	25
DL10	0	5/27/2022	13:30:00	0.5625	13.5	0.239	Dryas	M	PF	0.239	42	24
DL27	0	6/28/2022	14:30:00	0.6042	14.5	0.189	Dryas	M	PF	0.189	42	24
DL56	0	9/5/2022	17:00:00	0.7083	17	0.156	Dryas	M	PD	0.156	40	24
DL57	0	9/5/2022	17:00:00	0.7083	17	0.102	Dryas	F	PD	0.102	33	24
DL20	0	6/10/2022	14:00:00	0.5833	14	0.157	Dryas	F	PF	0.157	40	23
DL94	0	9/29/2022	17:30:00	0.7292	17.5	0.183	Dryas	M	PD	0.183	41	23
DL37	0	7/8/2022	12:20:00	0.5139	12.33	0.205	Dryas	M	PD	0.205	41	22
DL46	0	8/30/2022	16:30:00	0.6875	16.5	0.169	Dryas	M	PF	0.169	40	22
DL5	0	5/17/2022	13:45:00	0.5729	13.75	0.173	Dryas	F	PD	0.173	50	22
DL51	0	8/30/2022	16:30:00	0.6875	16.5	0.14	Dryas	M	PD	0.14	38	22
DL120T	0	10/6/2022	14:00:00	0.5833	14	0.131	Dryas	M	PF	0.131	38	21
DL26	0	6/27/2022	13:15:00	0.5521	13.25	0.265	Dryas	M	PF	0.265	46	21
DL48	0	8/30/2022	16:30:00	0.6875	16.5	0.123	Dryas	M	PF	0.123	38	21
DL66	0	9/16/2022	15:30:00	0.6458	15.5	0.164	Dryas	M	PD	0.164	46	21
DL68	0	9/16/2022	15:30:00	0.6458	15.5	0.186	Dryas	M	PF	0.186	42	21
DL69	0	9/17/2022	14:30:00	0.6042	14.5	0.16	Dryas	M	PF	0.16	39	21
DL13	0	6/7/2022	14:40:00	0.6111	14.67	0.248	Dryas	F	PD	0.248	47	20
DL21	0	6/13/2022	NA	NA	NA	0.22	Dryas	F	PF	0.22	41	20
DL64	0	9/15/2022	16:45:00	0.6979	16.75	0.159	Dryas	M	PF	0.159	40	20
DL78	0	9/22/2022	17:30:00	0.7292	17.5	0.206	Dryas	M	PD	0.206	43	20
DL93	0	9/29/2022	17:30:00	0.7292	17.5	0.123	Dryas	M	PF	0.123	38	20
DL25	0	6/20/2022	13:00:00	0.5417	13	0.244	Dryas	F	PF	0.244	43	18
DL55	0	9/1/2022	15:00:00	0.625	15	0.089	Dryas	M	PD	0.089	35	17
DL76	0	9/21/2022	16:00:00	0.6667	16	0.101	Dryas	M	PD	0.101	35	17
DL70	0	9/17/2022	14:30:00	0.6042	14.5	0.151	Dryas	F	PF	0.151	37	16
DL81	0	9/22/2022	17:30:00	0.7292	17.5	0.125	Dryas	M	PD	0.125	38	16
DL86	0	9/23/2022	15:20:00	0.6389	15.33	0.196	Dryas	M	PD	0.196	42	16
DL79	0	9/22/2022	17:30:00	0.7292	17.5	0.18	Dryas	F	PD	0.18	40	15
DL104	0	10/14/2022	15:45:00	0.6563	15.75	0.181	Dryas	M	PF	0.181	43	13
DL1	0	5/15/2022	12:50:00	0.5347	12.83	0.22	Dryas	M	PF	0.22	41	12
DL53	0	8/31/2022	14:00:00	0.5833	14	0.119	Dryas	M	PD	0.119	37	12
DL88	0	9/26/2022	16:30:00	0.6875	16.5	0.183	Dryas	M	PD	0.183	42	11
DL92	0	9/28/2022	16:30:00	0.6875	16.5	0.299	Dryas	F	PD	0.299	44	11
DL103	0	10/14/2022	15:45:00	0.6563	15.75	0.108	Dryas	M	PF	0.108	37	10
DL38	0	7/9/2022	14:00:00	0.5833	14	0.133	Dryas	M	PD	0.133	38	9
DL95	0	9/30/2022	16:30:00	0.6875	16.5	0.163	Dryas	F	PF	0.163	38	9
DL47	0	8/30/2022	16:30:00	0.6875	16.5	0.115	Dryas	F	PF	0.115	34	8
DL31	0	6/29/2022	12:20:00	0.5139	12.33	0.204	Dryas	F	PF	0.204	41	7
DL44	0	7/13/2022	14:00:00	0.5833	14	0.181	Dryas	F	PF	0.181	39	7
DL6	0	5/18/2022	13:30:00	0.5625	13.5	0.2	Dryas	F	PF	0.2	40	6
DL87	0	9/24/2022	15:30:00	0.6458	15.5	0.142	Dryas	F	PD	0.142	38	6
DL98	0	10/2/2022	16:00:00	0.6667	16	0.223	Dryas	M	PF	0.223	44	6
DL28	0	6/28/2022	14:30:00	0.6042	14.5	0.201	Dryas	M	PF	0.201	42	5
DL82	0	9/23/2022	15:20:00	0.6389	15.33	0.102	Dryas	M	PF	0.102	34	3
DL83	0	9/23/2022	15:20:00	0.6389	15.33	0.205	Dryas	M	PF	0.205	41	3
DL59	0	9/6/2022	14:30:00	0.6042	14.5	0.167	Dryas	F	PD	0.167	38	2
DL8	0	5/24/2022	13:30:00	0.5625	13.5	0.165	Dryas	M	PD	0.165	41	2
DL2	0	5/16/2022	12:40:00	0.5278	12.67	0.277	Dryas	M	PD	0.277	41	1
DL39	0	7/10/2022	13:30:00	0.5625	13.5	0.1	Dryas	M	PD	0.1	34	1
HL68	0	6/29/2022	12:20:00	0.5139	12.33	0.299	Hecale	F	PD	0.299	46	28
HL23	0	4/15/2022	14:30:00	0.6042	14.5	0.209	Hecale	M	PD	0.209	44	11
HL26	0	4/15/2022	14:30:00	0.6042	14.5	0.2	Hecale	M	PD	0.2	42	11
HL29	0	4/16/2022	15:30:00	0.6458	15.5	0.179	Hecale	M	PD	0.179	38	10
HL34	0	4/18/2022	16:00:00	0.6667	16	0.162	Hecale	M	PD	0.162	41	8
HL37	0	4/21/2022	13:00:00	0.5417	13	0.221	Hecale	M	PD	0.221	40	5
HL8	0	4/8/2022	13:30:00	0.5625	13.5	0.179	Hecale	F	PF	0.179	40	77
HL12	0	4/9/2022	15:30:00	0.6458	15.5	0.134	Hecale	M	PF	0.134	37	76
HL87	0	8/7/2022	15:00:00	0.625	15	0.13	Hecale	M	PF	0.13	36	64
HL88	0	8/7/2022	15:00:00	0.625	15	0.129	Hecale	F	PF	0.129	35	53
HL97	0	9/18/2022	16:30:00	0.6875	16.5	0.146	Hecale	M	PF	0.146	39	51
HL99	0	9/25/2022	16:30:00	0.6875	16.5	0.131	Hecale	M	PF	0.131	38	44
HL44	0	4/29/2022	12:30:00	0.5208	12.5	0.183	Hecale	M	PD	0.183	40	21
DL67T	0	9/28/2022	16:30:00	0.6875	16.5	0.189	Dryas	M	PF	0.189	42	41
DL91	0	9/27/2022	8:15:00	0.3438	8.25	0.134	Dryas	M	PD	0.134	39	36
DL42	0	7/11/2022	13:30:00	0.5625	13.5	0.16	Dryas	M	PF	0.16	40	35
DL76T	0	10/1/2022	17:30:00	0.7292	17.5	0.161	Dryas	M	PD	0.161	42	34
DL80	0	9/22/2022	17:30:00	0.7292	17.5	0.195	Dryas	M	PF	0.195	42	34
DL85	0	9/23/2022	15:20:00	0.6389	15.33	0.165	Dryas	M	PD	0.165	40	33
DL126T	0	10/8/2022	17:00:00	0.7083	17	0.166	Dryas	M	PD	0.166	42	31
DL105	0	10/14/2022	15:45:00	0.6563	15.75	0.125	Dryas	M	PD	0.125	40	25
DL97	0	10/2/2022	16:00:00	0.6667	16	0.183	Dryas	F	PF	0.183	40	24
DL14	0	6/7/2022	14:40:00	0.6111	14.67	0.213	Dryas	M	PD	0.213	45	22
DL30	0	6/28/2022	14:30:00	0.6042	14.5	0.193	Dryas	M	PD	0.193	42	22
DL4	0	5/17/2022	13:45:00	0.5729	13.75	0.252	Dryas	F	PD	0.252	44	22
DL40	0	7/10/2022	13:30:00	0.5625	13.5	0.164	Dryas	F	PD	0.164	40	22
DL45	0	8/30/2022	16:30:00	0.6875	16.5	0.143	Dryas	M	PF	0.143	39	22
DL49	0	8/30/2022	16:30:00	0.6875	16.5	0.246	Dryas	F	PF	0.246	44	22
DL52	0	8/30/2022	16:30:00	0.6875	16.5	0.118	Dryas	M	PD	0.118	37	22
DL54	0	9/1/2022	15:00:00	0.625	15	0.186	Dryas	F	PF	0.186	40	22
DL65	0	9/15/2022	16:45:00	0.6979	16.75	0.132	Dryas	F	PD	0.132	37	22
DL96	0	9/30/2022	16:30:00	0.6875	16.5	0.175	Dryas	F	PD	0.175	39	21
DL79T	0	10/1/2022	17:30:00	0.7292	17.5	0.147	Dryas	M	PD	0.147	39	11
DL74	0	9/20/2022	15:00:00	0.625	15	0.095	Dryas	M	PF	0.095	30	10
DL62	0	9/13/2022	16:00:00	0.6667	16	0.18	Dryas	F	PF	0.18	46	9
DL77	0	9/22/2022	17:30:00	0.7292	17.5	0.198	Dryas	M	PF	0.198	44	8
DL9	0	5/26/2022	13:00:00	0.5417	13	0.214	Dryas	F	PF	0.214	42	8
DL17	0	6/8/2022	12:45:00	0.5313	12.75	0.187	Dryas	F	PD	0.187	41	7
DL3	0	5/16/2022	12:40:00	0.5278	12.67	0.186	Dryas	F	PF	0.186	41	7
DL67	0	9/16/2022	15:30:00	0.6458	15.5	0.2	Dryas	M	PD	0.2	42	7
DL36	0	7/1/2022	12:40:00	0.5278	12.67	0.145	Dryas	M	PD	0.145	34	0
DL71	0	9/18/2022	16:00:00	0.6667	16	0.144	Dryas	M	PD	0.144	38	0
