# Supplementary material for: Evolution of increased longevity and slowed ageing in a genus of tropical butterfly
Source: Nat Commun. 2026 Jun 16;17:5077. doi: 10.1038/s41467-026-73635-7 (PMC13272878; doi:10.1038/s41467-026-73635-7)
Supplement: Supplementary file 6 — Source Data [file 41467_2026_73635_MOESM6_ESM.zip › Source_Data/Source_Data_Figure_3/Supplementary_Data_8.csv]

ID	Age_weeks	Date	Time_assayed	Time_assayed_fraction	Time_assayed_hours	GS1	GS2	GS3	GS4	GS5	Max_GS	Species	Sex	Diet	Eclosion_weight	FW_length	Longevity
HL1	5	4/15/2022	14:30:00	0.6042	14.5	1.465	1.422	1.019	1.005	0.858	1.465	Hecale	F	PF	0.142	37	119
HL10	1	4/15/2022	14:30:00	0.6042	14.5	0.675	1.509	0.89	1.975	2.218	2.218	Hecale	F	PF	0.203	39	41
HL11	1	4/15/2022	14:30:00	0.6042	14.5	2.15	1.049	1.423	1.456	1.683	2.15	Hecale	F	PF	0.31	43	55
HL12	1	4/15/2022	14:30:00	0.6042	14.5	0.751	2.502	2.122	1.44	1.693	2.502	Hecale	M	PF	0.134	37	76
HL13	1	4/15/2022	14:30:00	0.6042	14.5	1.642	1.341	2.229	1.119	3.118	3.118	Hecale	M	PF	0.286	40	81
HL5	1	4/15/2022	14:30:00	0.6042	14.5	1.778	1.723	2.064	2.142	2.627	2.627	Hecale	M	PF	0.211	40	83
HL6	1	4/15/2022	14:30:00	0.6042	14.5	1.395	1.123	1.771	1.768	2.124	2.124	Hecale	F	PF	0.228	43	50
HL7	1	4/15/2022	14:30:00	0.6042	14.5	1.802	1.707	1.321	1.582	2.235	2.235	Hecale	F	PF	0.182	40	119
HL8	1	4/15/2022	14:30:00	0.6042	14.5	1.156	0.854	0.738	1.878	2.092	2.092	Hecale	F	PF	0.179	40	77
HL9	1	4/15/2022	14:30:00	0.6042	14.5	0.522	1.409	1.928	1.522	1.072	1.928	Hecale	F	PF	0.189	41	52
HL14	1	4/18/2022	12:54:00	0.5375	12.9	1.616	2.252	1.786	4.033	0.598	4.033	Hecale	F	PF	0.213	40	63
HL15	1	4/18/2022	12:54:00	0.5375	12.9	1.67	1.958	2.132	2.299	2.799	2.799	Hecale	M	PF	0.27	47	86
HL16	1	4/18/2022	12:54:00	0.5375	12.9	2.569	1.637	1.5	1.693	1.902	2.569	Hecale	F	PF	0.118	40	59
HL2	5	4/20/2022	12:34:00	0.5236	12.57	2.756	1.206	1.539	1.676	1.565	2.756	Hecale	F	PF	0.154	37	69
HL17	1	4/20/2022	12:34:00	0.5236	12.57	0.928	1.283	1.608	1.056	1.288	1.608	Hecale	M	PF	0.171	39	77
HL18	1	4/20/2022	12:34:00	0.5236	12.57	1.195	1.414	1.719	1.836	2.737	2.737	Hecale	M	PF	0.192	40	77
HL19	1	4/20/2022	12:34:00	0.5236	12.57	1.918	2.246	2.933	1.157	1.828	2.933	Hecale	M	PF	0.191	40	54
HL27	1	4/22/2022	12:44:00	0.5306	12.73	1.647	1.3	1.465	1.548	1.426	1.647	Hecale	F	PD	0.145	37	52
HL23	1	4/22/2022	12:04:00	0.5028	12.07	0.833	1.055	0.271	1.503	1.132	1.503	Hecale	M	PD	0.209	44	11
HL25	1	4/22/2022	12:04:00	0.5028	12.07	0.365	0.559	0.643	0.292	1.355	1.355	Hecale	M	PD	0.162	39	47
HL26	1	4/22/2022	12:04:00	0.5028	12.07	0.732	0.047	0.722	1.139	1.017	1.139	Hecale	M	PD	0.2	42	11
HL29	1	4/22/2022	12:04:00	0.5028	12.07	0.35	0.868	0.984	0.709	0.658	0.984	Hecale	M	PD	0.179	38	10
HL21	1	4/22/2022	12:04:00	0.5028	12.07	1.151	3.007	2.116	2.627	1.666	3.007	Hecale	M	PF	0.247	46	96
HL4	3	4/25/2022	13:00:00	0.5417	13	0.212	0.743	1.203	0.73	0.902	1.203	Hecale	F	PF	0.284	39	87
HL30	1	4/25/2022	13:00:00	0.5417	13	0.953	0.979	0.988	1.668	0.989	1.668	Hecale	M	PF	0.153	40	29
HL31	1	4/25/2022	13:00:00	0.5417	13	0.439	1.446	1.517	1.545	0.828	1.545	Hecale	F	PD	0.181	40	42
HL34	1	4/25/2022	13:00:00	0.5417	13	0.921	0.82	1.209	1.018	0.879	1.209	Hecale	M	PD	0.162	41	8
HL32	1	4/25/2022	13:00:00	0.5417	13	1.139	1.366	1.539	1.516	1.871	1.871	Hecale	F	PD	0.181	41	57
HL35	1	4/27/2022	12:30:00	0.5208	12.5	0.758	0.667	1.507	0.78	0.94	1.507	Hecale	F	PD	0.164	40	76
HL12	3	4/29/2022	12:36:00	0.525	12.6	2.013	1.55	1.67	1.753	1.812	2.013	Hecale	M	PF	0.134	37	76
HL5	3	4/29/2022	12:36:00	0.525	12.6	2.966	1.955	4.245	2.276	1.305	4.245	Hecale	M	PF	0.211	40	83
HL13	3	4/29/2022	12:36:00	0.525	12.6	1.772	3.315	3.306	1.666	3.009	3.315	Hecale	M	PF	0.286	40	81
HL8	3	4/29/2022	13:02:00	0.5431	13.03	1.53	2.293	2.684	2.903	2.948	2.948	Hecale	F	PF	0.179	40	77
HL6	3	4/29/2022	13:02:00	0.5431	13.03	4.335	3.564	2.016	2.138	2.279	4.335	Hecale	F	PF	0.228	43	50
HL1	7	4/29/2022	13:02:00	0.5431	13.03	2.202	2.252	1.924	2.13	1.797	2.252	Hecale	F	PF	0.142	37	119
HL10	3	4/29/2022	13:02:00	0.5431	13.03	1.318	1.352	1.278	1.295	2.149	2.149	Hecale	F	PF	0.203	39	41
HL11	3	4/29/2022	13:02:00	0.5431	13.03	2.55	3.051	1.646	2.677	2.996	3.051	Hecale	F	PF	0.31	43	55
HL9	3	4/29/2022	13:02:00	0.5431	13.03	2.278	2.333	2.649	1.08	2.043	2.649	Hecale	F	PF	0.189	41	52
HL7	3	4/29/2022	13:02:00	0.5431	13.03	2.464	2.736	2.098	2.443	1.238	2.736	Hecale	F	PF	0.182	40	119
HL36	1	5/2/2022	13:02:00	0.5431	13.03	1.347	1.715	1.179	2.112	2.014	2.112	Hecale	F	PD	0.252	44	32
HL14	3	5/2/2022	13:02:00	0.5431	13.03	1.735	1.721	1.744	1.742	1.01	1.744	Hecale	F	PF	0.213	40	63
HL16	3	5/2/2022	13:02:00	0.5431	13.03	1.303	1.34	1.364	1.039	2.613	2.613	Hecale	F	PF	0.118	40	59
HL15	3	5/2/2022	13:02:00	0.5431	13.03	2.757	1.426	1.487	1.944	1.063	2.757	Hecale	M	PF	0.27	47	86
HL42	1	5/4/2022	13:30:00	0.5625	13.5	1.185	0.768	0.91	1.267	1.644	1.644	Hecale	M	PD	0.218	41	19
HL19	3	5/4/2022	13:30:00	0.5625	13.5	1.472	1.75	0.943	0.575	2.13	2.13	Hecale	M	PF	0.191	40	54
HL18	3	5/4/2022	13:30:00	0.5625	13.5	1.253	0.845	1.519	1.425	1.249	1.519	Hecale	M	PF	0.192	40	77
HL40	1	5/4/2022	13:30:00	0.5625	13.5	1.723	3.098	1.699	1.461	1.501	3.098	Hecale	M	PD	0.204	44	38
HL17	3	5/4/2022	13:30:00	0.5625	13.5	1.311	1.475	0.945	0.681	1.003	1.475	Hecale	M	PF	0.171	39	77
HL45	1	5/4/2022	13:30:00	0.5625	13.5	1.34	0.996	1.097	1.513	1.633	1.633	Hecale	F	PD	0.248	45	106
HL38	1	5/4/2022	13:30:00	0.5625	13.5	1.928	2.318	3.226	3.304	2.404	3.304	Hecale	F	PD	0.264	45	76
HL2	7	5/4/2022	13:30:00	0.5625	13.5	0.753	1.22	1.784	2.36	1.941	2.36	Hecale	F	PF	0.154	37	69
HL48	1	5/6/2022	13:15:00	0.5521	13.25	0.464	0.637	0.532	0.46	0.571	0.637	Hecale	F	PD	0.135	33	40
HL21	3	5/6/2022	13:15:00	0.5521	13.25	1.469	1.739	1.444	2.818	1.312	2.818	Hecale	M	PF	0.247	46	96
HL47	1	5/6/2022	13:15:00	0.5521	13.25	1.262	0.645	0.879	0.999	1.148	1.262	Hecale	F	PD	0.289	40	74
HL43	1	5/6/2022	13:15:00	0.5521	13.25	0.491	0.58	0.636	1.016	2.331	2.331	Hecale	F	PD	0.18	42	20
HL24	3	5/6/2022	13:15:00	0.5521	13.25	0.716	0.448	1.62	1.113	0.604	1.62	Hecale	F	PF	0.166	40	112
HL27	3	5/6/2022	13:15:00	0.5521	13.25	0.52	0.663	0.639	0.276	0.328	0.663	Hecale	F	PD	0.145	37	52
HL50	1	5/6/2022	13:15:00	0.5521	13.25	1.588	0.869	1.214	1.105	0.521	1.588	Hecale	M	PD	0.303	45	66
HL49	1	5/6/2022	13:15:00	0.5521	13.25	0.872	0.338	0.641	0.898	0.4	0.898	Hecale	M	PD	0.238	40	16
HL44	1	5/6/2022	13:15:00	0.5521	13.25	0.904	0.59	1.002	0.791	1.429	1.429	Hecale	M	PD	0.183	40	21
HL25	3	5/6/2022	13:15:00	0.5521	13.25	0.442	0.276	0.403	0.627	0.937	0.937	Hecale	M	PD	0.162	39	47
HL52	1	5/9/2022	12:32:00	0.5222	12.53	1.249	1.348	1.769	2.039	1.421	2.039	Hecale	M	PD	0.208	44	38
HL30	3	5/9/2022	12:32:00	0.5222	12.53	1.779	0.692	1.664	1.447	1.509	1.779	Hecale	M	PF	0.153	40	29
HL31	3	5/9/2022	12:32:00	0.5222	12.53	1.737	1.346	1.564	1.196	1.279	1.737	Hecale	F	PD	0.181	40	42
HL32	3	5/9/2022	12:32:00	0.5222	12.53	3.216	1.912	2.035	1.744	1.615	3.216	Hecale	F	PD	0.181	41	57
HL4	5	5/9/2022	12:32:00	0.5222	12.53	1.382	1.736	1.479	2.017	2.117	2.117	Hecale	F	PF	0.284	39	87
HL35	3	5/11/2022	13:06:00	0.5458	13.1	1.35	0.528	1.067	0.757	0.633	1.35	Hecale	F	PD	0.164	40	76
HL33	3	5/11/2022	13:06:00	0.5458	13.1	0.737	1.23	1.298	1.188	0.77	1.298	Hecale	M	PF	0.232	43	78
HL13	5	5/13/2022	12:45:00	0.5313	12.75	1.068	3.394	1.262	2.7	2.099	3.394	Hecale	M	PF	0.286	40	81
HL5	5	5/13/2022	12:45:00	0.5313	12.75	0.577	0.729	1.361	1.136	1.422	1.422	Hecale	M	PF	0.211	40	83
HL12	5	5/13/2022	12:45:00	0.5313	12.75	1.566	1.628	1.671	1.231	1.605	1.671	Hecale	M	PF	0.134	37	76
HL11	5	5/13/2022	13:44:00	0.5722	13.73	1.829	3.026	1.966	2.55	2.106	3.026	Hecale	F	PF	0.31	43	55
HL1	9	5/13/2022	13:44:00	0.5722	13.73	1.545	1.887	1.536	2.407	1.836	2.407	Hecale	F	PF	0.142	37	119
HL10	5	5/13/2022	13:44:00	0.5722	13.73	1.193	2.904	2.111	1.737	3.914	3.914	Hecale	F	PF	0.203	39	41
HL9	5	5/13/2022	13:44:00	0.5722	13.73	0.711	1.21	0.381	1.876	0.539	1.876	Hecale	F	PF	0.189	41	52
HL8	5	5/13/2022	13:44:00	0.5722	13.73	1.719	2.851	2.6	2.288	2.247	2.851	Hecale	F	PF	0.179	40	77
HL6	5	5/13/2022	13:44:00	0.5722	13.73	1.305	2.515	2.195	1.108	1.022	2.515	Hecale	F	PF	0.228	43	50
HL54	1	5/13/2022	13:44:00	0.5722	13.73	2.158	1.485	1.039	1.071	2.15	2.158	Hecale	F	PD	0.217	41	29
HL7	5	5/13/2022	13:44:00	0.5722	13.73	2.529	2.793	2.714	2.613	1.771	2.793	Hecale	F	PF	0.182	40	119
HL14	5	5/16/2022	12:33:00	0.5229	12.55	2.174	2.835	1.725	2.119	1.719	2.835	Hecale	F	PF	0.213	40	63
HL15	5	5/16/2022	12:33:00	0.5229	12.55	2.327	1.545	1.281	1.191	1.179	2.327	Hecale	M	PF	0.27	47	86
HL16	5	5/16/2022	12:33:00	0.5229	12.55	1.376	2.199	1.716	2.428	2.124	2.428	Hecale	F	PF	0.118	40	59
HL36	3	5/16/2022	12:33:00	0.5229	12.55	1.244	1.191	0.989	1.224	0.831	1.244	Hecale	F	PD	0.252	44	32
HL55	1	5/16/2022	12:33:00	0.5229	12.55	0.62	1.115	0.546	1.268	0.593	1.268	Hecale	M	PD	0.168	40	59
HL2	9	5/18/2022	12:30:00	0.5208	12.5	2.095	1.907	1.216	1.152	1.188	2.095	Hecale	F	PF	0.154	37	69
HL17	5	5/18/2022	12:30:00	0.5208	12.5	1.12	1.066	0.941	1.698	1.212	1.698	Hecale	M	PF	0.171	39	77
HL18	5	5/18/2022	12:30:00	0.5208	12.5	2.099	1.259	0.779	0.608	1.114	2.099	Hecale	M	PF	0.192	40	77
HL19	5	5/18/2022	12:30:00	0.5208	12.5	1.103	1.205	1.016	1.004	1.535	1.535	Hecale	M	PF	0.191	40	54
HL38	3	5/18/2022	12:30:00	0.5208	12.5	2.338	2.445	2.351	2.658	1.881	2.658	Hecale	F	PD	0.264	45	76
HL40	3	5/18/2022	12:30:00	0.5208	12.5	2.196	3.575	2.236	1.9	1.667	3.575	Hecale	M	PD	0.204	44	38
HL45	3	5/18/2022	12:30:00	0.5208	12.5	0.916	1.677	1.296	1.318	1.198	1.677	Hecale	F	PD	0.248	45	106
HL21	5	5/20/2022	12:01:00	0.5007	12.02	1.711	1.936	2.413	1.097	1.485	2.413	Hecale	M	PF	0.247	46	96
HL25	5	5/20/2022	12:01:00	0.5007	12.02	0.409	0.766	1.118	0.999	0.418	1.118	Hecale	M	PD	0.162	39	47
HL27	5	5/20/2022	12:01:00	0.5007	12.02	0.638	1	1.309	1.079	0.936	1.309	Hecale	F	PD	0.145	37	52
HL24	5	5/20/2022	12:01:00	0.5007	12.02	1.294	1.095	1.404	1.246	1.59	1.59	Hecale	F	PF	0.166	40	112
HL44	3	5/20/2022	12:01:00	0.5007	12.02	2.064	0.857	1.084	1.327	1.516	2.064	Hecale	M	PD	0.183	40	21
HL47	3	5/20/2022	12:01:00	0.5007	12.02	4.632	3.987	1.493	2.18	2.959	4.632	Hecale	F	PD	0.289	40	74
HL48	3	5/20/2022	12:01:00	0.5007	12.02	0.944	0.704	1.233	1.126	0.785	1.233	Hecale	F	PD	0.135	33	40
HL50	3	5/20/2022	12:01:00	0.5007	12.02	1.989	1.477	1.232	1.408	1.504	1.989	Hecale	M	PD	0.303	45	66
HL32	5	5/23/2022	13:45:00	0.5729	13.75	1.95	1.08	0.85	1.665	1.303	1.95	Hecale	F	PD	0.181	41	57
HL52	3	5/23/2022	13:45:00	0.5729	13.75	2.709	0.765	1.226	1.095	1.174	2.709	Hecale	M	PD	0.208	44	38
HL31	5	5/23/2022	13:45:00	0.5729	13.75	1.384	0.947	0.857	0.583	0.5	1.384	Hecale	F	PD	0.181	40	42
HL4	7	5/23/2022	13:45:00	0.5729	13.75	1.062	1.199	0.804	1.094	0.801	1.199	Hecale	F	PF	0.284	39	87
DL3	1	5/23/2022	13:45:00	0.5729	13.75	0.88	1.273	1.33	1.103	1.178	1.33	Dryas	F	PF	0.186	41	7
DL1	1	5/23/2022	13:45:00	0.5729	13.75	0.681	0.354	0.444	0.871	0.766	0.871	Dryas	M	PF	0.22	41	12
HL33	5	5/25/2022	12:45:00	0.5313	12.75	1.732	2.352	2.107	0.462	1.614	2.352	Hecale	M	PF	0.232	43	78
HL35	5	5/25/2022	12:45:00	0.5313	12.75	0.997	0.947	1.021	0.868	1.153	1.153	Hecale	F	PD	0.164	40	76
DL5	1	5/25/2022	12:45:00	0.5313	12.75	0.783	1.389	0.918	2.198	0.62	2.198	Dryas	F	PD	0.173	50	22
DL4	1	5/25/2022	12:45:00	0.5313	12.75	0.403	0.439	1.213	0.638	0.418	1.213	Dryas	F	PD	0.252	44	22
HL13	7	5/27/2022	13:30:00	0.5625	13.5	0.991	2.266	0.948	2.675	1.905	2.675	Hecale	M	PF	0.286	40	81
HL12	7	5/27/2022	13:30:00	0.5625	13.5	1.105	1.953	1.507	1.229	2.04	2.04	Hecale	M	PF	0.134	37	76
HL5	7	5/27/2022	13:30:00	0.5625	13.5	2.071	1.923	1.755	2.305	2.143	2.305	Hecale	M	PF	0.211	40	83
HL9	7	5/27/2022	13:30:00	0.5625	13.5	1.262	0.677	0.96	0.588	1.053	1.262	Hecale	F	PF	0.189	41	52
HL8	7	5/27/2022	13:30:00	0.5625	13.5	2.378	1.838	0.848	0.814	1.504	2.378	Hecale	F	PF	0.179	40	77
HL11	7	5/27/2022	13:30:00	0.5625	13.5	1.062	1.327	1.187	1.347	1.952	1.952	Hecale	F	PF	0.31	43	55
HL7	7	5/27/2022	13:30:00	0.5625	13.5	1.313	2.692	0.769	1.373	1.887	2.692	Hecale	F	PF	0.182	40	119
HL54	3	5/27/2022	13:30:00	0.5625	13.5	2.371	2.207	2.062	2.788	2.093	2.788	Hecale	F	PD	0.217	41	29
HL55	3	5/30/2022	12:24:00	0.5167	12.4	1.651	1.197	0.937	1.515	1.164	1.651	Hecale	M	PD	0.168	40	59
HL15	7	5/30/2022	12:24:00	0.5167	12.4	1.364	2.2	2.302	2.042	2.937	2.937	Hecale	M	PF	0.27	47	86
HL14	7	5/30/2022	12:55:00	0.5382	12.92	0.624	1.224	0.923	0.565	0.818	1.224	Hecale	F	PF	0.213	40	63
HL16	7	5/30/2022	12:55:00	0.5382	12.92	0.906	1.827	1.178	1.397	0.883	1.827	Hecale	F	PF	0.118	40	59
HL1	11	5/30/2022	12:55:00	0.5382	12.92	2.067	1.172	1.119	1.128	0.692	2.067	Hecale	F	PF	0.142	37	119
DL7	1	6/1/2022	13:10:00	0.5486	13.17	1.171	0.777	0.629	0.341	0.375	1.171	Dryas	M	PF	0.164	41	27
HL59	1	6/1/2022	13:10:00	0.5486	13.17	0.657	0.645	0.855	0.337	0.265	0.855	Hecale	M	PD	0.279	44	41
HL38	5	6/1/2022	13:10:00	0.5486	13.17	2.084	0.767	0.971	2.07	1.251	2.084	Hecale	F	PD	0.264	45	76
HL40	5	6/1/2022	13:10:00	0.5486	13.17	1.394	1.797	0.755	3.092	1.936	3.092	Hecale	M	PD	0.204	44	38
HL45	5	6/1/2022	13:10:00	0.5486	13.17	0.747	1.124	0.732	2.206	1.236	2.206	Hecale	F	PD	0.248	45	106
HL17	7	6/1/2022	13:10:00	0.5486	13.17	1.503	1.053	1.221	1.301	1.578	1.578	Hecale	M	PF	0.171	39	77
HL18	7	6/1/2022	13:10:00	0.5486	13.17	1.495	0.988	0.823	1.867	2.466	2.466	Hecale	M	PF	0.192	40	77
HL19	7	6/1/2022	13:10:00	0.5486	13.17	1.135	0.926	1.023	0.567	0.925	1.135	Hecale	M	PF	0.191	40	54
HL48	5	6/3/2022	13:02:00	0.5431	13.03	1.922	0.925	0.895	1.522	1.326	1.922	Hecale	F	PD	0.135	33	40
DL9	1	6/3/2022	13:02:00	0.5431	13.03	1.054	1.3	1.135	0.956	0.681	1.3	Dryas	F	PF	0.214	42	8
HL27	7	6/3/2022	13:02:00	0.5431	13.03	0.953	1.379	1.089	1.565	0.812	1.565	Hecale	F	PD	0.145	37	52
HL47	5	6/3/2022	13:02:00	0.5431	13.03	3.369	2.849	1.737	2.544	2.479	3.369	Hecale	F	PD	0.289	40	74
HL24	7	6/3/2022	13:02:00	0.5431	13.03	1.679	1.608	1.649	1.994	2.039	2.039	Hecale	F	PF	0.166	40	112
DL10	1	6/3/2022	13:02:00	0.5431	13.03	1.524	1.73	1.065	1.43	1.108	1.73	Dryas	M	PF	0.239	42	24
HL50	5	6/3/2022	13:02:00	0.5431	13.03	1.936	1.961	1.714	1.519	1.176	1.961	Hecale	M	PD	0.303	45	66
HL21	7	6/3/2022	13:02:00	0.5431	13.03	2.525	2.875	2.994	2.547	2.257	2.994	Hecale	M	PF	0.247	46	96
DL11	1	6/3/2022	13:02:00	0.5431	13.03	0.991	1.415	1.825	1.16	0.947	1.825	Dryas	M	PF	0.2	43	26
HL32	7	6/6/2022	13:24:00	0.5583	13.4	1.631	1.442	1.389	1.619	1.274	1.631	Hecale	F	PD	0.181	41	57
HL52	5	6/6/2022	13:24:00	0.5583	13.4	2.365	1.916	1.284	2.08	1.1	2.365	Hecale	M	PD	0.208	44	38
HL60	1	6/6/2022	13:24:00	0.5583	13.4	0.856	1.615	1.168	1.297	1.827	1.827	Hecale	F	PF	0.238	45	71
HL61	1	6/6/2022	13:24:00	0.5583	13.4	1.927	3.194	3.123	2.213	1.077	3.194	Hecale	F	PD	0.406	43	36
HL4	9	6/6/2022	13:24:00	0.5583	13.4	1.445	1.091	1.611	2.97	0.898	2.97	Hecale	F	PF	0.284	39	87
HL35	7	6/8/2022	12:46:00	0.5319	12.77	2.487	1.568	2.988	1.639	1.927	2.988	Hecale	F	PD	0.164	40	76
HL33	7	6/8/2022	12:46:00	0.5319	12.77	1.844	3.223	1.268	1.358	2.055	3.223	Hecale	M	PF	0.232	43	78
DL4	3	6/8/2022	12:46:00	0.5319	12.77	0.566	1.891	1.339	1.533	1.387	1.891	Dryas	F	PD	0.252	44	22
HL1	13	6/10/2022	13:53:00	0.5785	13.88	0.906	1.063	1.157	1.622	1.051	1.622	Hecale	F	PF	0.142	37	119
HL8	9	6/10/2022	13:53:00	0.5785	13.88	2.654	1.691	2.252	1.348	1.649	2.654	Hecale	F	PF	0.179	40	77
HL7	9	6/10/2022	13:53:00	0.5785	13.88	1.021	2.484	1.972	4.312	2.067	4.312	Hecale	F	PF	0.182	40	119
HL12	9	6/10/2022	13:53:00	0.5785	13.88	1.499	1.491	1.272	1.615	0.71	1.615	Hecale	M	PF	0.134	37	76
HL5	9	6/10/2022	13:53:00	0.5785	13.88	0.628	1.011	0.787	1.258	1.017	1.258	Hecale	M	PF	0.211	40	83
HL13	9	6/10/2022	13:53:00	0.5785	13.88	0.687	1.091	0.593	1.447	0.84	1.447	Hecale	M	PF	0.286	40	81
HL55	5	6/13/2022	12:53:00	0.5368	12.88	1.2	1.62	0.259	0.405	0.838	1.62	Hecale	M	PD	0.168	40	59
HL62	1	6/13/2022	12:53:00	0.5368	12.88	1.122	0.909	1.32	1.132	0.359	1.32	Hecale	M	PD	0.225	43	65
HL63	1	6/13/2022	12:53:00	0.5368	12.88	1.758	0.494	0.393	0.393	1.25	1.758	Hecale	F	PD	0.236	45	63
HL15	9	6/13/2022	12:53:00	0.5368	12.88	1.413	1.488	1.76	1.62	1.827	1.827	Hecale	M	PF	0.27	47	86
DL13	1	6/15/2022	12:17:00	0.5118	12.28	1.76	1.402	1.787	0.484	0.605	1.787	Dryas	F	PD	0.248	47	20
DL14	1	6/15/2022	12:17:00	0.5118	12.28	0.794	0.615	0.578	0.631	1.126	1.126	Dryas	M	PD	0.213	45	22
HL17	9	6/15/2022	12:17:00	0.5118	12.28	2.01	1.367	0.93	1.356	1.556	2.01	Hecale	M	PF	0.171	39	77
DL7	3	6/15/2022	12:17:00	0.5118	12.28	2.871	2.029	1.806	1.904	1.702	2.871	Dryas	M	PF	0.164	41	27
DL16	1	6/15/2022	12:17:00	0.5118	12.28	0.921	0.837	0.929	1.72	1.28	1.72	Dryas	F	PD	0.197	42	30
HL59	3	6/15/2022	12:17:00	0.5118	12.28	1.29	0.513	1.444	1.586	1.898	1.898	Hecale	M	PD	0.279	44	41
DL15	1	6/15/2022	12:17:00	0.5118	12.28	0.456	0.371	0.675	0.571	1.057	1.057	Dryas	F	PD	0.167	40	29
HL45	7	6/15/2022	12:17:00	0.5118	12.28	2.106	2.083	1.819	2.74	1.68	2.74	Hecale	F	PD	0.248	45	106
DL17	1	6/15/2022	12:17:00	0.5118	12.28	0.167	0.284	0.765	0.77	0.73	0.77	Dryas	F	PD	0.187	41	7
HL38	7	6/15/2022	12:17:00	0.5118	12.28	3.113	2.511	2.691	1.671	3.284	3.284	Hecale	F	PD	0.264	45	76
DL12	1	6/15/2022	12:17:00	0.5118	12.28	1.037	1.038	0.856	1.177	1.602	1.602	Dryas	F	PF	0.219	44	31
HL18	9	6/15/2022	12:17:00	0.5118	12.28	0.696	1.105	1.212	0.476	0.709	1.212	Hecale	M	PF	0.192	40	77
HL21	9	6/17/2022	13:30:00	0.5625	13.5	1.23	0.005	2.86	1.92	1.43	2.86	Hecale	M	PF	0.247	46	96
HL24	9	6/17/2022	13:30:00	0.5625	13.5	1.44	1.36	2.09	1.38	0.89	2.09	Hecale	F	PF	0.166	40	112
HL47	7	6/17/2022	13:30:00	0.5625	13.5	2.91	2.09	1.9	2.94	2.48	2.94	Hecale	F	PD	0.289	40	74
HL50	7	6/17/2022	13:30:00	0.5625	13.5	0.89	1.36	1.85	0.26	1.18	1.85	Hecale	M	PD	0.303	45	66
DL10	3	6/17/2022	13:30:00	0.5625	13.5	0.96	1.98	1.78	1.38	3.11	3.11	Dryas	M	PF	0.239	42	24
DL11	3	6/17/2022	13:30:00	0.5625	13.5	0.86	0.69	1.03	0.84	1.6	1.6	Dryas	M	PF	0.2	43	26
DL18	1	6/17/2022	13:30:00	0.5625	13.5	0.69	2.8	0.48	1.3	1.5	2.8	Dryas	M	PD	0.186	43	50
DL19	1	6/17/2022	13:30:00	0.5625	13.5	1.4	1.28	1.29	1.23	0.962	1.4	Dryas	M	PD	0.216	44	32
DL20	1	6/17/2022	13:30:00	0.5625	13.5	0.01	0.148	0.98	1.21	0.99	1.21	Dryas	F	PF	0.157	40	23
HL60	3	6/20/2022	13:00:00	0.5417	13	1.558	1.721	1.558	0.763	1.194	1.721	Hecale	F	PF	0.238	45	71
HL4	11	6/20/2022	13:00:00	0.5417	13	2.917	2.004	1.83	2.607	2.5	2.917	Hecale	F	PF	0.284	39	87
HL61	3	6/20/2022	13:00:00	0.5417	13	1.963	0.829	0.825	1.275	0.821	1.963	Hecale	F	PD	0.406	43	36
HL33	9	6/22/2022	13:15:00	0.5521	13.25	2.55	2.16	2.34	1.32	1.78	2.55	Hecale	M	PF	0.232	43	78
DL22	1	6/22/2022	13:15:00	0.5521	13.25	0.7	1.08	1.11	1.5	0.65	1.5	Dryas	M	PF	0.177	40	41
HL35	9	6/22/2022	13:15:00	0.5521	13.25	1.49	2.27	1.31	1.06	1.35	2.27	Hecale	F	PD	0.164	40	76
DL24	1	6/24/2022	11:51:00	0.4938	11.85	0.449	1.434	1.035	0.789	1.401	1.434	Dryas	M	PF	0.2	43	48
DL23	1	6/24/2022	11:51:00	0.4938	11.85	0.952	0.664	0.944	0.565	1.211	1.211	Dryas	M	PD	0.185	40	32
HL13	11	6/24/2022	11:51:00	0.4938	11.85	1.255	0.638	0.591	0.771	0.737	1.255	Hecale	M	PF	0.286	40	81
HL5	11	6/24/2022	11:51:00	0.4938	11.85	0.695	0.951	1.181	1.732	0.7	1.732	Hecale	M	PF	0.211	40	83
HL12	11	6/24/2022	11:51:00	0.4938	11.85	1.044	0.62	0.644	0.794	0.827	1.044	Hecale	M	PF	0.134	37	76
HL8	11	6/24/2022	13:10:00	0.5486	13.17	2.194	1.16	1.439	2.583	2.775	2.775	Hecale	F	PF	0.179	40	77
HL7	11	6/24/2022	13:10:00	0.5486	13.17	1.53	1.342	1.087	2.974	0.427	2.974	Hecale	F	PF	0.182	40	119
HL1	15	6/24/2022	13:10:00	0.5486	13.17	0.51	0.896	1.332	0.349	1.169	1.332	Hecale	F	PF	0.142	37	119
HL55	7	6/27/2022	11:15:00	0.4688	11.25	0.691	0.416	0.444	0.441	0.246	0.691	Hecale	M	PD	0.168	40	59
HL15	11	6/27/2022	11:15:00	0.4688	11.25	1.445	0.809	0.601	0.763	1.713	1.713	Hecale	M	PF	0.27	47	86
HL62	3	6/27/2022	11:15:00	0.4688	11.25	2.053	0.403	1.395	1.343	1.421	2.053	Hecale	M	PD	0.225	43	65
HL63	3	6/27/2022	13:15:00	0.5521	13.25	1.216	0.741	2.138	0.889	0.706	2.138	Hecale	F	PD	0.236	45	63
DL25	1	6/27/2022	13:15:00	0.5521	13.25	0.757	0.407	0.632	0.827	0.697	0.827	Dryas	F	PF	0.244	43	18
DL14	3	6/29/2022	12:00:00	0.5	12	0.222	0.789	0.761	0.239	0.256	0.789	Dryas	M	PD	0.213	45	22
HL59	5	6/29/2022	12:00:00	0.5	12	0.878	0.473	0.424	0.698	0.673	0.878	Hecale	M	PD	0.279	44	41
DL15	3	6/29/2022	12:00:00	0.5	12	0.642	0.988	1.362	0.893	1.606	1.606	Dryas	F	PD	0.167	40	29
HL45	9	6/29/2022	12:30:00	0.5208	12.5	1.063	0.783	1.267	0.983	2.707	2.707	Hecale	F	PD	0.248	45	106
DL12	3	6/29/2022	12:30:00	0.5208	12.5	0.372	0.715	0.555	0.584	0.441	0.715	Dryas	F	PF	0.219	44	31
HL38	9	6/29/2022	12:30:00	0.5208	12.5	1.771	1.638	1.631	2.49	1.778	2.49	Hecale	F	PD	0.264	45	76
DL16	3	6/29/2022	12:30:00	0.5208	12.5	1.032	1.104	1.577	0.827	1.139	1.577	Dryas	F	PD	0.197	42	30
HL21	11	7/1/2022	12:40:00	0.5278	12.67	1.328	1.215	1.723	1.272	1.5	1.723	Hecale	M	PF	0.247	46	96
DL18	3	7/1/2022	12:40:00	0.5278	12.67	2.241	0.665	0.177	0.856	0.372	2.241	Dryas	M	PD	0.186	43	50
HL24	11	7/1/2022	12:40:00	0.5278	12.67	1.131	1.636	1.621	1.985	1.561	1.985	Hecale	F	PF	0.166	40	112
DL19	3	7/1/2022	12:40:00	0.5278	12.67	0.895	0.391	0.503	0.561	0.459	0.895	Dryas	M	PD	0.216	44	32
HL47	9	7/1/2022	12:40:00	0.5278	12.67	1.067	2.23	0.868	1.135	0.555	2.23	Hecale	F	PD	0.289	40	74
DL20	3	7/1/2022	12:40:00	0.5278	12.67	1.428	0.839	1.374	1.285	1	1.428	Dryas	F	PF	0.157	40	23
HL60	5	7/4/2022	13:20:00	0.5556	13.33	1.238	2.096	1.98	1.073	1.012	2.096	Hecale	F	PF	0.238	45	71
DL26	1	7/4/2022	13:20:00	0.5556	13.33	1.518	1.862	1.22	1.471	0.492	1.862	Dryas	M	PF	0.265	46	21
HL67	1	7/6/2022	12:30:00	0.5208	12.5	0.708	1.492	1.867	2.548	1.987	2.548	Hecale	M	PF	0.265	43	40
DL30	1	7/6/2022	12:30:00	0.5208	12.5	0.458	0.239	0.009	0.883	1.343	1.343	Dryas	M	PD	0.193	42	22
DL29	1	7/6/2022	12:30:00	0.5208	12.5	0.407	0.378	0.128	0.597	0.567	0.597	Dryas	M	PD	0.188	42	29
DL27	1	7/6/2022	12:30:00	0.5208	12.5	0.009	0.308	0.326	1.029	1.02	1.029	Dryas	M	PF	0.189	42	24
DL22	3	7/6/2022	12:30:00	0.5208	12.5	1.701	0.457	1.194	0.727	1.161	1.701	Dryas	M	PF	0.177	40	41
HL69	1	7/6/2022	12:30:00	0.5208	12.5	0.958	0.974	2.517	1.998	1.887	2.517	Hecale	F	PD	0.278	43	48
HL66	1	7/6/2022	12:30:00	0.5208	12.5	0.939	1.271	0.643	0.713	1.459	1.459	Hecale	F	PF	0.175	39	44
HL68	1	7/6/2022	12:30:00	0.5208	12.5	1.489	1.089	2.682	2.187	0.471	2.682	Hecale	F	PD	0.299	46	28
HL72	1	7/8/2022	12:20:00	0.5139	12.33	1.426	1.681	1.635	1.426	1.423	1.681	Hecale	M	PD	0.182	39	49
HL70	1	7/8/2022	12:20:00	0.5139	12.33	1.243	1.196	1.965	1.561	1.676	1.965	Hecale	M	PF	0.217	42	19
HL71	1	7/8/2022	12:20:00	0.5139	12.33	1.74	1.529	1.102	0.815	2.021	2.021	Hecale	M	PD	0.244	43	74
DL24	3	7/8/2022	12:20:00	0.5139	12.33	1.022	0.764	0.734	0.911	1.217	1.217	Dryas	M	PF	0.2	43	48
DL32	1	7/8/2022	12:20:00	0.5139	12.33	0.48	0.125	0.647	0.56	1.315	1.315	Dryas	M	PF	0.154	42	29
DL33	1	7/8/2022	12:20:00	0.5139	12.33	1.53	0.494	0.897	0.634	1.089	1.53	Dryas	M	PF	0.26	43	27
DL23	3	7/8/2022	12:20:00	0.5139	12.33	1.332	1.148	0.739	0.934	0.817	1.332	Dryas	M	PD	0.185	40	32
HL7	13	7/8/2022	12:20:00	0.5139	12.33	0.923	1.78	0.943	2.697	0.447	2.697	Hecale	F	PF	0.182	40	119
DL35	1	7/8/2022	12:20:00	0.5139	12.33	0.837	1.336	1.447	0.908	1.302	1.447	Dryas	F	PD	0.247	42	35
HL1	17	7/8/2022	12:20:00	0.5139	12.33	0.527	0.485	0.555	0.738	1.129	1.129	Hecale	F	PF	0.142	37	119
DL34	1	7/8/2022	12:20:00	0.5139	12.33	0.593	0.158	0.24	0.46	0.305	0.593	Dryas	F	PD	0.181	40	29
HL77	1	7/11/2022	13:30:00	0.5625	13.5	2.013	0.689	0.992	1.992	1.693	2.013	Hecale	M	PF	0.235	44	66
HL74	1	7/11/2022	13:30:00	0.5625	13.5	1.908	1.498	0.49	1.469	0.998	1.908	Hecale	F	PF	0.249	44	35
HL62	5	7/11/2022	13:30:00	0.5625	13.5	1.919	2.478	1.117	1.838	3.456	3.456	Hecale	M	PD	0.225	43	65
HL75	1	7/11/2022	13:30:00	0.5625	13.5	1.029	1.18	2.169	0.986	NA	2.169	Hecale	F	PD	0.176	41	40
HL63	5	7/11/2022	13:30:00	0.5625	13.5	0.426	1.593	1.043	0.68	0.119	1.593	Hecale	F	PD	0.236	45	63
HL45	11	7/13/2022	14:15:00	0.5938	14.25	1.645	2.023	0.803	1.191	0.957	2.023	Hecale	F	PD	0.248	45	106
HL21	13	7/15/2022	13:30:00	0.5625	13.5	1.573	1.183	0.704	2.022	1.254	2.022	Hecale	M	PF	0.247	46	96
HL24	13	7/15/2022	13:30:00	0.5625	13.5	1.406	0.522	0.324	0.239	0.689	1.406	Hecale	F	PF	0.166	40	112
DL38	1	7/15/2022	13:30:00	0.5625	13.5	0.145	0.153	0.66	0.402	0.103	0.66	Dryas	M	PD	0.133	38	9
DL37	1	7/15/2022	13:30:00	0.5625	13.5	0.93	0.355	0.272	0.258	1.174	1.174	Dryas	M	PD	0.205	41	22
DL18	5	7/15/2022	13:30:00	0.5625	13.5	0.104	0.481	1.232	0.442	0.763	1.232	Dryas	M	PD	0.186	43	50
DL40	1	7/18/2022	13:30:00	0.5625	13.5	0.424	0.136	0.463	0.644	0.47	0.644	Dryas	F	PD	0.164	40	22
DL42	1	7/18/2022	13:30:00	0.5625	13.5	0.609	0.782	1.26	0.132	0.597	1.26	Dryas	M	PF	0.16	40	35
HL60	7	7/18/2022	13:30:00	0.5625	13.5	0.682	1.032	1.267	1.377	1.486	1.486	Hecale	F	PF	0.238	45	71
DL41	1	7/18/2022	13:30:00	0.5625	13.5	1.106	0.548	0.899	0.596	0.605	1.106	Dryas	M	PF	0.184	37	28
DL43	1	7/18/2022	13:30:00	0.5625	13.5	0.704	1.138	1.51	1.307	1.603	1.603	Dryas	F	PF	0.206	42	29
HL68	3	7/20/2022	12:00:00	0.5	12	0.934	1.562	2.424	1.915	1.71	2.424	Hecale	F	PD	0.299	46	28
DL44	1	7/20/2022	12:00:00	0.5	12	0.202	0.631	0.439	0.479	0.455	0.631	Dryas	F	PD	0.085	31	29
HL67	3	7/20/2022	12:00:00	0.5	12	2.191	1.795	1.809	2.528	2.767	2.767	Hecale	M	PF	0.265	43	40
DL27	3	7/20/2022	12:00:00	0.5	12	0.48	1.395	0.556	1.781	0.353	1.781	Dryas	M	PF	0.189	42	24
DL22	5	7/20/2022	12:00:00	0.5	12	0.648	1.059	1.103	1.08	1.338	1.338	Dryas	M	PF	0.177	40	41
DL30	3	7/20/2022	12:00:00	0.5	12	0.482	1.259	1.216	1.47	1.828	1.828	Dryas	M	PD	0.193	42	22
DL29	3	7/20/2022	12:00:00	0.5	12	0.822	1.441	1.697	0.722	0.988	1.697	Dryas	M	PD	0.188	42	29
HL69	3	7/20/2022	12:00:00	0.5	12	2.826	2.601	2.668	3.669	2.386	3.669	Hecale	F	PD	0.278	43	48
HL7	15	7/22/2022	14:18:00	0.5958	14.3	0.985	2.415	0.972	1.014	1.26	2.415	Hecale	F	PF	0.182	40	119
DL35	3	7/22/2022	14:18:00	0.5958	14.3	1.365	1.536	1.358	1.369	1.428	1.536	Dryas	F	PD	0.247	42	35
HL79	1	7/22/2022	14:18:00	0.5958	14.3	0.676	0.843	0.525	0.804	1.041	1.041	Hecale	F	PF	0.224	44	115
DL34	3	7/22/2022	14:18:00	0.5958	14.3	0.74	0.702	1.5	1.477	0.965	1.5	Dryas	F	PD	0.181	40	29
HL81	1	7/22/2022	14:18:00	0.5958	14.3	1.708	0.362	1.137	1.708	1.312	1.708	Hecale	F	PD	0.208	42	75
DL24	5	7/22/2022	14:18:00	0.5958	14.3	0.489	0.789	0.212	0.146	0.385	0.789	Dryas	M	PF	0.2	43	48
DL32	3	7/22/2022	14:18:00	0.5958	14.3	1.592	1.294	1.046	0.717	1.129	1.592	Dryas	M	PF	0.154	42	29
HL80	1	7/22/2022	14:18:00	0.5958	14.3	1.512	1.409	1.383	1.242	0.826	1.512	Hecale	M	PD	0.197	43	40
DL33	3	7/22/2022	14:18:00	0.5958	14.3	0.615	1.208	0.872	0.211	1.188	1.208	Dryas	M	PF	0.26	43	27
HL72	3	7/22/2022	14:18:00	0.5958	14.3	0.812	1.592	1.321	0.622	1.176	1.592	Hecale	M	PD	0.182	39	49
HL71	3	7/22/2022	14:18:00	0.5958	14.3	1.55	1.146	1.295	1.899	1.714	1.899	Hecale	M	PD	0.244	43	74
HL77	3	7/25/2022	13:30:00	0.5625	13.5	1.518	1.249	2.076	1.35	2.329	2.329	Hecale	M	PF	0.235	44	66
HL62	7	7/25/2022	13:30:00	0.5625	13.5	0.71	1.316	1.397	0.926	0.627	1.397	Hecale	M	PD	0.225	43	65
HL74	3	7/25/2022	13:30:00	0.5625	13.5	2.018	1.205	0.785	0.711	0.269	2.018	Hecale	F	PF	0.249	44	35
HL75	3	7/25/2022	13:30:00	0.5625	13.5	1.466	1.512	1.303	1.125	1.499	1.512	Hecale	F	PD	0.176	41	40
HL63	7	7/25/2022	13:30:00	0.5625	13.5	0.499	1.113	1.045	1.13	1.439	1.439	Hecale	F	PD	0.236	45	63
HL45	13	7/27/2022	12:20:00	0.5139	12.33	2.289	0.973	0.925	1.45	0.408	2.289	Hecale	F	PD	0.248	45	106
HL24	15	7/29/2022	14:30:00	0.6042	14.5	0.339	0.449	0.52	0.332	0.481	0.52	Hecale	F	PF	0.166	40	112
DL37	3	7/29/2022	14:30:00	0.6042	14.5	0.988	0.603	0.664	0.582	0.554	0.988	Dryas	M	PD	0.205	41	22
DL42	3	8/1/2022	11:42:00	0.4875	11.7	0.991	0.229	0.28	0.229	0.125	0.991	Dryas	M	PF	0.16	40	35
DL41	3	8/1/2022	11:42:00	0.4875	11.7	0.628	0.343	0.779	0.337	0.51	0.779	Dryas	M	PF	0.184	37	28
HL60	9	8/1/2022	12:48:00	0.5333	12.8	1.132	0.801	0.421	1.008	2.132	2.132	Hecale	F	PF	0.238	45	71
DL43	3	8/1/2022	12:48:00	0.5333	12.8	0.421	0.508	1.211	1.221	0.858	1.221	Dryas	F	PF	0.206	42	29
DL40	3	8/1/2022	12:48:00	0.5333	12.8	0.506	0.434	0.728	1.134	0.509	1.134	Dryas	F	PD	0.164	40	22
HL66	5	8/3/2022	12:10:00	0.5069	12.17	1.789	1.145	0.904	1.273	1.855	1.855	Hecale	F	PF	0.175	39	44
HL69	5	8/3/2022	12:10:00	0.5069	12.17	1.023	1.696	1.881	1.285	1.761	1.881	Hecale	F	PD	0.278	43	48
HL67	5	8/3/2022	12:10:00	0.5069	12.17	3.055	2.033	2.411	2.471	2.596	3.055	Hecale	M	PF	0.265	43	40
DL44	3	8/3/2022	12:10:00	0.5069	12.17	0.575	0.39	0.029	0.633	0.709	0.709	Dryas	F	PD	0.085	31	29
HL80	3	8/5/2022	12:45:00	0.5313	12.75	1.962	1.789	1.705	1.249	0.871	1.962	Hecale	M	PD	0.197	43	40
HL71	5	8/5/2022	12:45:00	0.5313	12.75	1.745	1.843	1.096	0.903	1.767	1.843	Hecale	M	PD	0.244	43	74
HL72	5	8/5/2022	12:45:00	0.5313	12.75	0.539	0.698	0.639	0.847	1.274	1.274	Hecale	M	PD	0.182	39	49
HL81	3	8/5/2022	12:45:00	0.5313	12.75	2.183	0.594	0.989	1.29	0.633	2.183	Hecale	F	PD	0.208	42	75
HL79	3	8/5/2022	12:45:00	0.5313	12.75	2.48	1.138	0.822	2.754	2.358	2.754	Hecale	F	PF	0.224	44	115
HL77	5	8/8/2022	13:00:00	0.5417	13	2.66	1.444	1.32	1.877	1.461	2.66	Hecale	M	PF	0.235	44	66
HL75	5	8/8/2022	13:00:00	0.5417	13	0.541	0.79	0.192	0.608	0.875	0.875	Hecale	F	PD	0.176	41	40
HL62	9	8/8/2022	13:00:00	0.5417	13	0.754	0.268	0.571	0.208	NA	0.754	Hecale	M	PD	0.225	43	65
HL82	1	8/12/2022	15:00:00	0.625	15	0.086	0.386	1.625	1.259	1.05	1.625	Hecale	F	PF	0.221	43	52
HL83	1	8/12/2022	15:00:00	0.625	15	0.208	1.43	0.744	1.396	1.56	1.56	Hecale	M	PF	0.22	43	56
HL84	1	8/12/2022	15:00:00	0.625	15	0.571	0.597	0.626	0.514	0.182	0.626	Hecale	F	PD	0.126	36	43
DL42	5	8/15/2022	13:00:00	0.5417	13	0.308	0.093	0.212	0.321	0.249	0.321	Dryas	M	PF	0.16	40	35
HL89	1	8/15/2022	13:00:00	0.5417	13	0.233	0.336	0.134	0.182	0.139	0.336	Hecale	M	PF	0.161	35	37
HL86	1	8/15/2022	13:00:00	0.5417	13	1.096	1.117	1.349	0.85	1.223	1.349	Hecale	M	PF	0.228	45	83
HL85	1	8/15/2022	13:00:00	0.5417	13	1.026	1.219	0.404	0.899	1.012	1.219	Hecale	F	PF	0.168	40	47
HL90	1	8/15/2022	13:00:00	0.5417	13	0.578	0.39	0.608	0.281	0.146	0.608	Hecale	M	PD	0.136	39	15
HL88	1	8/15/2022	13:00:00	0.5417	13	0.5	0.766	0.397	0.425	0.681	0.766	Hecale	F	PF	0.129	35	53
HL87	1	8/15/2022	13:00:00	0.5417	13	0.124	0.232	0.183	0.336	0.134	0.336	Hecale	M	PF	0.13	36	64
HL92	1	8/17/2022	12:00:00	0.5	12	0.748	1.365	1.066	0.434	0.761	1.365	Hecale	M	PD	0.231	45	38
HL91	1	8/17/2022	12:00:00	0.5	12	0.709	0.734	1.167	1.058	0.612	1.167	Hecale	M	PD	0.227	45	69
HL93	1	8/17/2022	12:00:00	0.5	12	0.489	0.545	1.529	0.504	1.004	1.529	Hecale	F	PD	0.215	42	59
HL80	5	8/19/2022	15:00:00	0.625	15	1.411	1.218	1.1	0.961	0.741	1.411	Hecale	M	PD	0.197	43	40
HL71	7	8/19/2022	15:00:00	0.625	15	1.593	1.549	1.348	2.402	1.582	2.402	Hecale	M	PD	0.244	43	74
HL79	5	8/19/2022	15:00:00	0.625	15	0.266	1.648	1.536	1.296	0.497	1.648	Hecale	F	PF	0.224	44	115
HL81	5	8/19/2022	15:00:00	0.625	15	1.519	0.734	0.908	1.049	0.624	1.519	Hecale	F	PD	0.208	42	75
HL77	7	8/22/2022	11:30:00	0.4792	11.5	1.959	2.226	2.241	1.82	0.796	2.241	Hecale	M	PF	0.235	44	66
HL82	3	8/26/2022	13:00:00	0.5417	13	0.548	1.457	1.496	1.001	0.324	1.496	Hecale	F	PF	0.221	43	52
HL83	3	8/26/2022	13:00:00	0.5417	13	1.937	0.982	0.831	0.939	0.768	1.937	Hecale	M	PF	0.22	43	56
HL84	3	8/26/2022	13:00:00	0.5417	13	0.928	0.57	0.464	0.806	0.544	0.928	Hecale	F	PD	0.126	36	43
HL86	3	8/29/2022	14:00:00	0.5833	14	1.328	0.422	1.469	1.535	2.134	2.134	Hecale	M	PF	0.228	45	83
HL89	3	8/29/2022	14:00:00	0.5833	14	0.827	1.235	0.836	0.547	1.498	1.498	Hecale	M	PF	0.161	35	37
HL87	3	8/29/2022	14:00:00	0.5833	14	0.656	0.762	0.761	0.21	0.18	0.762	Hecale	M	PF	0.13	36	64
HL85	3	8/29/2022	14:00:00	0.5833	14	1.917	2.074	1.348	1.238	1.008	2.074	Hecale	F	PF	0.168	40	47
HL88	3	8/29/2022	14:00:00	0.5833	14	0.424	0.465	0.535	0.49	0.645	0.645	Hecale	F	PF	0.129	35	53
HL91	3	8/31/2022	10:45:00	0.4479	10.75	0.586	0.597	1.619	0.76	1.93	1.93	Hecale	M	PD	0.227	45	69
HL92	3	8/31/2022	10:45:00	0.4479	10.75	1.619	0.523	0.704	0.368	1.621	1.621	Hecale	M	PD	0.231	45	38
HL93	3	8/31/2022	10:45:00	0.4479	10.75	0.4	1.077	1.308	0.496	0.926	1.308	Hecale	F	PD	0.215	42	59
HL81	7	9/2/2022	12:30:00	0.5208	12.5	0.803	1.02	2.158	2.218	1.216	2.218	Hecale	F	PD	0.208	42	75
HL79	7	9/2/2022	12:30:00	0.5208	12.5	1.03	2.772	1.509	1.428	1.236	2.772	Hecale	F	PF	0.224	44	115
HL71	9	9/2/2022	12:30:00	0.5208	12.5	1.866	0.343	0.609	0.689	0.893	1.866	Hecale	M	PD	0.244	43	74
HL77	9	9/5/2022	11:30:00	0.4792	11.5	1.358	1.694	0.823	2.248	1.124	2.248	Hecale	M	PF	0.235	44	66
DL45	1	9/7/2022	14:20:00	0.5972	14.33	0.518	0.4	0.345	0.269	0.201	0.518	Dryas	M	PF	0.143	39	22
DL46	1	9/7/2022	14:20:00	0.5972	14.33	0.34	0.66	0.317	1	0.841	1	Dryas	M	PF	0.169	40	22
DL47	1	9/7/2022	14:20:00	0.5972	14.33	0.496	0.41	0.62	0.623	1.206	1.206	Dryas	F	PF	0.115	34	8
DL48	1	9/7/2022	14:20:00	0.5972	14.33	0.956	1.711	0.723	0.481	1.295	1.711	Dryas	M	PF	0.123	38	21
DL49	1	9/7/2022	14:20:00	0.5972	14.33	0.692	0.432	1.027	0.499	0.842	1.027	Dryas	F	PF	0.246	44	22
DL50	1	9/7/2022	14:20:00	0.5972	14.33	1.675	0.636	1.031	1.523	1.045	1.675	Dryas	M	PD	0.287	47	38
DL51	1	9/7/2022	14:20:00	0.5972	14.33	0.47	0.554	0.323	1.414	0.608	1.414	Dryas	M	PD	0.14	38	22
DL52	1	9/7/2022	14:20:00	0.5972	14.33	0.585	1.363	0.809	1.02	1.379	1.379	Dryas	M	PD	0.118	37	22
HL84	5	9/9/2022	14:46:00	0.6153	14.77	0.912	0.635	0.737	0.623	0.904	0.912	Hecale	F	PD	0.126	36	43
DL54	1	9/9/2022	14:46:00	0.6153	14.77	0.416	0.293	0.288	0.764	0.288	0.764	Dryas	F	PF	0.186	40	22
DL55	1	9/9/2022	14:46:00	0.6153	14.77	0.193	0.207	0.213	0.356	0.423	0.423	Dryas	M	PD	0.089	35	17
HL83	5	9/9/2022	14:46:00	0.6153	14.77	1.828	1.779	1.461	3.069	1.241	3.069	Hecale	M	PF	0.22	43	56
HL82	5	9/9/2022	14:46:00	0.6153	14.77	0.875	0.959	0.797	1.311	0.657	1.311	Hecale	F	PF	0.221	43	52
DL56	1	9/12/2022	14:30:00	0.6042	14.5	0.184	0.699	0.694	0.558	0.217	0.699	Dryas	M	PD	0.156	40	24
DL57	1	9/12/2022	14:30:00	0.6042	14.5	0.318	0.142	0.135	0.5	0.144	0.5	Dryas	F	PD	0.102	33	24
HL86	5	9/12/2022	14:30:00	0.6042	14.5	1.323	1.302	1.043	0.787	1.831	1.831	Hecale	M	PF	0.228	45	83
HL87	5	9/12/2022	14:30:00	0.6042	14.5	0.662	0.503	0.262	0.835	0.327	0.835	Hecale	M	PF	0.13	36	64
HL85	5	9/12/2022	14:30:00	0.6042	14.5	1.347	0.457	1.321	0.594	0.423	1.347	Hecale	F	PF	0.168	40	47
HL89	5	9/12/2022	14:30:00	0.6042	14.5	0.342	0.497	0.197	1.259	0.574	1.259	Hecale	M	PF	0.161	35	37
HL92	5	9/14/2022	12:00:00	0.5	12	1.051	1.077	0.563	0.62	0.617	1.077	Hecale	M	PD	0.231	45	38
DL58	1	9/14/2022	12:00:00	0.5	12	0.472	0.303	0.288	0.457	0.571	0.571	Dryas	M	PF	0.177	41	27
HL93	5	9/14/2022	12:00:00	0.5	12	0.663	0.785	0.918	1.809	0.263	1.809	Hecale	F	PD	0.215	42	59
HL91	5	9/14/2022	12:00:00	0.5	12	0.787	0.838	0.829	1.051	0.867	1.051	Hecale	M	PD	0.227	45	69
HL81	9	9/16/2022	13:24:00	0.5583	13.4	0.842	1.19	1.986	1.64	1.957	1.986	Hecale	F	PD	0.208	42	75
HL79	9	9/16/2022	13:24:00	0.5583	13.4	0.865	1.57	2.707	2.407	1.443	2.707	Hecale	F	PF	0.224	44	115
DL60	1	9/19/2022	13:00:00	0.5417	13	1.693	0.628	1.558	0.343	0.294	1.693	Dryas	M	PF	0.202	43	27
DL61	1	9/19/2022	13:00:00	0.5417	13	0.457	1.837	1.422	1.782	0.941	1.837	Dryas	M	PD	0.19	41	42
DL49	3	9/21/2022	16:00:00	0.6667	16	0.714	0.464	0.604	0.801	1.064	1.064	Dryas	F	PF	0.246	44	22
DL50	3	9/21/2022	16:00:00	0.6667	16	0.332	2.304	1.528	0.808	1.377	2.304	Dryas	M	PD	0.287	47	38
DL46	3	9/21/2022	16:00:00	0.6667	16	0.597	0.709	0.718	0.298	0.565	0.718	Dryas	M	PF	0.169	40	22
DL51	3	9/21/2022	16:00:00	0.6667	16	1.272	0.869	0.145	0.64	0.551	1.272	Dryas	M	PD	0.14	38	22
DL52	3	9/21/2022	16:00:00	0.6667	16	0.141	0.701	0.555	0.529	0.441	0.701	Dryas	M	PD	0.118	37	22
DL63	1	9/21/2022	16:00:00	0.6667	16	0.953	0.469	0.257	0.559	0.523	0.953	Dryas	F	PD	0.139	37	27
DL68	1	9/23/2022	15:20:00	0.6389	15.33	1.032	0.736	1.106	0.579	0.94	1.106	Dryas	M	PF	0.186	42	21
DL65	1	9/23/2022	15:20:00	0.6389	15.33	0.703	0.945	0.506	0.328	0.542	0.945	Dryas	F	PD	0.132	37	22
DL70	1	9/23/2022	15:20:00	0.6389	15.33	0.385	0.442	0.885	0.541	0.434	0.885	Dryas	F	PF	0.151	37	16
DL67	1	9/23/2022	15:20:00	0.6389	15.33	0.58	0.651	0.43	0.73	0.85	0.85	Dryas	M	PD	0.2	42	7
DL69	1	9/23/2022	15:20:00	0.6389	15.33	0.559	0.906	0.981	0.307	0.41	0.981	Dryas	M	PF	0.16	39	21
DL64	1	9/23/2022	15:20:00	0.6389	15.33	0.64	0.442	0.585	0.722	0.858	0.858	Dryas	M	PF	0.159	40	20
DL66	1	9/23/2022	15:20:00	0.6389	15.33	0.818	0.534	0.823	0.76	0.777	0.823	Dryas	M	PD	0.164	46	21
HL83	7	9/23/2022	15:20:00	0.6389	15.33	1.79	0.986	1.251	1.636	2.047	2.047	Hecale	M	PF	0.22	43	56
HL82	7	9/23/2022	15:20:00	0.6389	15.33	1.425	2.306	1.632	1.076	0.993	2.306	Hecale	F	PF	0.221	43	52
HL96	1	9/26/2022	12:17:00	0.5118	12.28	0.107	0.738	0.67	0.641	0.466	0.738	Hecale	M	PF	0.156	38	48
HL97	1	9/26/2022	12:17:00	0.5118	12.28	0.708	0.643	0.723	1.01	0.897	1.01	Hecale	M	PF	0.146	39	51
DL72	1	9/26/2022	12:17:00	0.5118	12.28	0.574	1.03	1.153	1.501	1.457	1.501	Dryas	M	PF	0.172	40	41
DL78	1	9/26/2022	12:17:00	0.5118	12.28	2.112	1.513	2.902	1.305	2.522	2.902	Dryas	M	PD	0.206	43	20
HL87	7	9/26/2022	12:17:00	0.5118	12.28	0.142	0.536	0.681	0.476	1.03	1.03	Hecale	M	PF	0.13	36	64
HL86	7	9/26/2022	12:17:00	0.5118	12.28	1.337	2.748	2.504	1.927	2.459	2.748	Hecale	M	PF	0.228	45	83
DL56	3	9/26/2022	12:17:00	0.5118	12.28	0.592	0.71	1.004	1.141	0.559	1.141	Dryas	M	PD	0.156	40	24
HL95	1	9/26/2022	12:17:00	0.5118	12.28	0.664	1.051	0.616	0.637	1.441	1.441	Hecale	F	PF	0.113	34	22
DL57	3	9/26/2022	12:17:00	0.5118	12.28	0.503	0.286	0.368	1.277	0.686	1.277	Dryas	F	PD	0.102	33	24
HL93	7	9/28/2022	12:35:00	0.5243	12.58	2.179	0.442	1.236	0.924	1.305	2.179	Hecale	F	PD	0.215	42	59
DL76	1	9/28/2022	12:35:00	0.5243	12.58	0.722	0.862	0.891	0.61	0.738	0.891	Dryas	M	PD	0.101	35	17
DL74	1	9/28/2022	12:35:00	0.5243	12.58	0.636	0.1	0.157	0.47	0.403	0.636	Dryas	M	PF	0.095	30	10
DL75	1	9/28/2022	12:35:00	0.5243	12.58	0.907	0.283	0.451	0.265	0.507	0.907	Dryas	M	PD	0.123	36	35
DL58	3	9/28/2022	12:35:00	0.5243	12.58	2.003	0.655	1.039	0.803	1.51	2.003	Dryas	M	PF	0.177	41	27
DL73	1	9/28/2022	12:35:00	0.5243	12.58	0.385	0.632	1.078	1.119	1.112	1.119	Dryas	F	PF	0.136	37	37
HL91	7	9/28/2022	12:35:00	0.5243	12.58	1.68	1.721	1.008	1.034	2.03	2.03	Hecale	M	PD	0.227	45	69
DL77	1	9/30/2022	12:12:00	0.5083	12.2	0.469	1.066	0.929	1.167	1.074	1.167	Dryas	M	PF	0.198	44	8
DL86	1	9/30/2022	12:12:00	0.5083	12.2	1.12	1.079	0.626	0.876	2.187	2.187	Dryas	M	PD	0.196	42	16
DL84	1	9/30/2022	12:12:00	0.5083	12.2	1.04	0.4	0.374	0.27	1.142	1.142	Dryas	M	PF	0.14	39	42
HL79	11	9/30/2022	12:12:00	0.5083	12.2	1.067	1.252	1.078	1.039	1.038	1.252	Hecale	F	PF	0.224	44	115
DL85	1	9/30/2022	12:12:00	0.5083	12.2	0.783	1.552	1.366	0.924	0.871	1.552	Dryas	M	PD	0.165	40	33
DL81	1	9/30/2022	12:12:00	0.5083	12.2	0.789	0.699	0.678	0.683	0.719	0.789	Dryas	M	PD	0.125	38	16
DL80	1	9/30/2022	12:12:00	0.5083	12.2	0.763	0.411	0.655	1.125	1.364	1.364	Dryas	M	PF	0.195	42	34
DL79	1	9/30/2022	12:12:00	0.5083	12.2	0.93	1.12	1.28	0.646	1.218	1.28	Dryas	F	PD	0.18	40	15
HL99	1	10/3/2022	10:36:00	0.4417	10.6	1.216	1.234	1.076	1.309	1.2	1.309	Hecale	M	PF	0.131	38	44
DL61	3	10/3/2022	10:36:00	0.4417	10.6	1.026	1.861	0.729	1.544	1.15	1.861	Dryas	M	PD	0.19	41	42
DL88	1	10/3/2022	10:36:00	0.4417	10.6	0.72	1.137	1.43	1.099	0.825	1.43	Dryas	M	PD	0.183	42	11
DL60	3	10/3/2022	10:36:00	0.4417	10.6	0.684	1.702	0.577	0.96	1.418	1.702	Dryas	M	PF	0.202	43	27
DL92	1	10/5/2022	11:51:00	0.4938	11.85	0.551	1.113	1.308	2.392	2.128	2.392	Dryas	F	PD	0.299	44	11
DL63	3	10/5/2022	11:51:00	0.4938	11.85	0.74	0.458	0.663	0.381	0.35	0.74	Dryas	F	PD	0.139	37	27
DL91	1	10/5/2022	11:51:00	0.4938	11.85	0.959	1.019	2.027	1.149	2.001	2.027	Dryas	M	PD	0.134	39	36
DL89	1	10/5/2022	11:51:00	0.4938	11.85	0.957	0.706	0.979	0.913	0.915	0.979	Dryas	F	PF	0.141	39	32
DL90	1	10/5/2022	11:51:00	0.4938	11.85	1.518	1.103	1.108	0.909	1.051	1.518	Dryas	M	PF	0.135	40	32
DL69	3	10/5/2022	11:51:00	0.4938	11.85	0.652	0.878	1.203	1.879	1.344	1.879	Dryas	M	PF	0.16	39	21
DL50	5	10/5/2022	11:51:00	0.4938	11.85	0.348	1.146	1.027	1.184	1.692	1.692	Dryas	M	PD	0.287	47	38
DL96	1	10/7/2022	12:17:00	0.5118	12.28	0.84	1.117	0.985	1.488	1.658	1.658	Dryas	F	PD	0.175	39	21
DL94	1	10/7/2022	12:17:00	0.5118	12.28	1.737	2.802	1.8	2.162	1.363	2.802	Dryas	M	PD	0.183	41	23
DL93	1	10/7/2022	12:17:00	0.5118	12.28	0.446	0.541	1.242	1.642	1.034	1.642	Dryas	M	PF	0.123	38	20
DL65	3	10/7/2022	12:17:00	0.5118	12.28	0.5	1.184	1.195	1.271	0.965	1.271	Dryas	F	PD	0.132	37	22
DL66	3	10/7/2022	12:17:00	0.5118	12.28	1.028	1.662	1.008	1.285	1.133	1.662	Dryas	M	PD	0.164	46	21
DL95	1	10/7/2022	12:17:00	0.5118	12.28	0.702	0.327	0.521	0.995	0.359	0.995	Dryas	F	PF	0.163	38	9
HL96	3	10/10/2022	11:49:00	0.4924	11.82	0.817	2.5	2.636	1.205	0.98	2.636	Hecale	M	PF	0.156	38	48
DL97	1	10/10/2022	11:49:00	0.4924	11.82	1.184	1.04	0.88	0.847	0.833	1.184	Dryas	F	PF	0.183	40	24
HL97	3	10/10/2022	11:49:00	0.4924	11.82	1.608	1.237	1.175	1.331	1.051	1.608	Hecale	M	PF	0.146	39	51
DL72	3	10/10/2022	11:49:00	0.4924	11.82	1.628	1.324	1.479	2.161	1.865	2.161	Dryas	M	PF	0.172	40	41
DL99	1	10/10/2022	11:49:00	0.4924	11.82	1.023	1.293	1.125	0.859	0.929	1.293	Dryas	M	PF	0.203	43	34
HL86	9	10/10/2022	11:49:00	0.4924	11.82	1.987	1.394	1.141	1.451	1.755	1.987	Hecale	M	PF	0.228	45	83
HL87	9	10/10/2022	11:49:00	0.4924	11.82	1.148	1.247	1.274	1.392	1.336	1.392	Hecale	M	PF	0.13	36	64
DL75	3	10/12/2022	12:04:00	0.5028	12.07	0.538	0.339	0.396	0.532	0.679	0.679	Dryas	M	PD	0.123	36	35
DL100	1	10/12/2022	12:04:00	0.5028	12.07	1.023	0.829	1.738	1.417	1.65	1.738	Dryas	F	PF	0.249	43	34
HL91	9	10/12/2022	12:04:00	0.5028	12.07	1.065	0.688	1.546	1.035	0.931	1.546	Hecale	M	PD	0.227	45	69
DL101	1	10/12/2022	12:04:00	0.5028	12.07	2.064	0.953	1.032	1.002	0.951	2.064	Dryas	F	PD	0.25	40	31
DL73	3	10/12/2022	12:04:00	0.5028	12.07	0.619	0.948	1.596	1.109	1.048	1.596	Dryas	F	PF	0.136	37	37
DL84	3	10/14/2022	11:32:00	0.4806	11.53	1.429	1.34	1.232	0.876	0.95	1.429	Dryas	M	PF	0.14	39	42
DL85	3	10/14/2022	11:32:00	0.4806	11.53	0.762	1.016	0.969	0.489	0.723	1.016	Dryas	M	PD	0.165	40	33
HL79	13	10/14/2022	11:32:00	0.4806	11.53	2.335	1.586	1.625	2.468	2.394	2.468	Hecale	F	PF	0.224	44	115
DL80	3	10/14/2022	11:32:00	0.4806	11.53	1.17	1.21	1.626	1.415	1.359	1.626	Dryas	M	PF	0.195	42	34
HL99	3	10/17/2022	11:20:00	0.4722	11.33	0.502	0.719	1.014	1.208	1.295	1.295	Hecale	M	PF	0.131	38	44
DL61	5	10/17/2022	11:20:00	0.4722	11.33	1.022	1.134	1.269	1.147	1.199	1.269	Dryas	M	PD	0.19	41	42
HL100	1	10/17/2022	11:20:00	0.4722	11.33	0.706	0.692	0.968	0.502	0.508	0.968	Hecale	M	PD	0.108	37	29
HL101	1	10/17/2022	11:20:00	0.4722	11.33	2.354	1.774	1.217	2.304	1.595	2.354	Hecale	M	PF	0.217	44	36
DL70T	3	10/19/2022	12:50:00	0.5347	12.83	0.415	0.642	0.24	0.249	0.578	0.642	Dryas	M	PD	0.151	39	30
DL102	1	10/19/2022	12:50:00	0.5347	12.83	0.587	0.673	0.886	0.3	0.202	0.886	Dryas	M	PF	0.201	44	29
DL91	3	10/19/2022	12:50:00	0.5347	12.83	0.161	0.261	0.382	0.389	0.109	0.389	Dryas	M	PD	0.134	39	36
DL89	3	10/19/2022	12:50:00	0.5347	12.83	0.483	0.503	0.301	0.443	0.269	0.503	Dryas	F	PF	0.141	39	32
DL67T	3	10/19/2022	12:50:00	0.5347	12.83	0.263	0.277	0.252	0.195	0.393	0.393	Dryas	M	PF	0.189	42	41
DL90	3	10/19/2022	12:50:00	0.5347	12.83	0.759	0.793	0.836	0.478	1.163	1.163	Dryas	M	PF	0.135	40	32
DL73T	3	10/21/2022	11:28:00	0.4778	11.47	0.81	0.902	0.978	0.749	1.04	1.04	Dryas	M	PD	0.183	41	37
DL77T	3	10/21/2022	11:28:00	0.4778	11.47	0.572	1.169	0.928	0.906	0.986	1.169	Dryas	M	PD	0.14	39	34
DL94	3	10/21/2022	11:28:00	0.4778	11.47	0.53	0.729	1.155	1.388	1.35	1.388	Dryas	M	PD	0.183	41	23
DL78T	3	10/21/2022	11:28:00	0.4778	11.47	0.99	0.338	0.642	0.67	0.917	0.99	Dryas	M	PD	0.193	42	25
DL76T	3	10/21/2022	11:28:00	0.4778	11.47	0.206	0.656	0.784	0.547	0.325	0.784	Dryas	M	PD	0.161	42	34
DL103	1	10/21/2022	11:28:00	0.4778	11.47	1.144	0.871	0.929	0.737	0.826	1.144	Dryas	M	PF	0.108	37	10
DL104	1	10/21/2022	11:28:00	0.4778	11.47	0.589	0.555	0.215	0.162	0.557	0.589	Dryas	M	PF	0.181	43	13
DL105	1	10/21/2022	11:28:00	0.4778	11.47	1.098	0.744	1.167	0.918	0.965	1.167	Dryas	M	PD	0.125	40	25
DL96	3	10/21/2022	11:28:00	0.4778	11.47	1.347	1.362	2.318	1.574	2.042	2.318	Dryas	F	PD	0.175	39	21
HL97	5	10/24/2022	11:18:00	0.4708	11.3	0.323	0.348	0.559	0.383	0.36	0.559	Hecale	M	PF	0.146	39	51
HL86	11	10/24/2022	11:18:00	0.4708	11.3	1.05	0.958	0.891	0.632	0.727	1.05	Hecale	M	PF	0.228	45	83
DL99	3	10/24/2022	11:18:00	0.4708	11.3	0.919	0.528	0.767	0.234	0.513	0.919	Dryas	M	PF	0.203	43	34
DL97	3	10/24/2022	11:18:00	0.4708	11.3	0.312	0.305	0.448	0.815	0.924	0.924	Dryas	F	PF	0.183	40	24
DL100	3	10/26/2022	12:00:00	0.5	12	0.529	1.354	1.052	1.049	1.286	1.354	Dryas	F	PF	0.249	43	34
DL101	3	10/26/2022	12:00:00	0.5	12	0.248	0.964	0.82	0.801	0.825	0.964	Dryas	F	PD	0.25	40	31
HL100	3	10/31/2022	12:30:00	0.5208	12.5	0.553	0.457	0.269	0.533	0.521	0.553	Hecale	M	PD	0.108	37	29
DL120T	3	10/31/2022	12:30:00	0.5208	12.5	0.209	0.214	0.104	0.03	0.009	0.214	Dryas	M	PF	0.131	38	21
HL101	3	10/31/2022	12:30:00	0.5208	12.5	0.981	1.25	1.339	0.858	1.359	1.359	Hecale	M	PF	0.217	44	36
HL79	15	10/31/2022	12:30:00	0.5208	12.5	1.346	0.818	1.097	1.019	1.72	1.72	Hecale	F	PF	0.224	44	115
DL126T	3	10/31/2022	12:30:00	0.5208	12.5	0.608	1.095	0.423	0.546	0.611	1.095	Dryas	M	PD	0.166	42	31
DL80	5	10/31/2022	12:30:00	0.5208	12.5	0.122	0.172	0.085	0.114	0.008	0.172	Dryas	M	PF	0.195	42	34
DL85	5	10/31/2022	12:30:00	0.5208	12.5	0.336	0.172	0.138	0.2	0.429	0.429	Dryas	M	PD	0.165	40	33
HL99	5	10/31/2022	12:30:00	0.5208	12.5	0.721	0.513	0.893	0.765	0.669	0.893	Hecale	M	PF	0.131	38	44
DL84	5	10/31/2022	13:00:00	0.5417	13	0.457	0.161	0.131	0.309	0.51	0.51	Dryas	M	PF	0.14	39	42
DL102	3	11/2/2022	12:10:00	0.5069	12.17	0.703	0.247	0.34	1.043	1	1.043	Dryas	M	PF	0.201	44	29
DL91	5	11/2/2022	12:10:00	0.5069	12.17	0.685	0.483	0.533	0.526	0.357	0.685	Dryas	M	PD	0.134	39	36
DL67T	5	11/2/2022	12:10:00	0.5069	12.17	0.28	0.467	0.109	0.249	1.023	1.023	Dryas	M	PF	0.189	42	41
DL105	3	11/4/2022	12:54:00	0.5375	12.9	0.469	0.17	0.393	0.581	0.296	0.581	Dryas	M	PD	0.125	40	25
DL73T	5	11/4/2022	12:54:00	0.5375	12.9	0.342	0.484	0.513	0.192	0.762	0.762	Dryas	M	PD	0.183	41	37
DL76T	5	11/4/2022	12:54:00	0.5375	12.9	0.193	0.935	0.09	0.33	0.585	0.935	Dryas	M	PD	0.161	42	34
