# Supplementary material for: Evolution of increased longevity and slowed ageing in a genus of tropical butterfly
Source: Nat Commun. 2026 Jun 16;17:5077. doi: 10.1038/s41467-026-73635-7 (PMC13272878; doi:10.1038/s41467-026-73635-7)
Supplement: Supplementary file 6 — Source Data [file 41467_2026_73635_MOESM6_ESM.zip › Source_Data/Source_Data_Figure_S5/Supplementary_Data_9.csv]

ID	Age_weeks	Date	FW_apex	UV	Lux	Time_assayed_1	Time_assayed_fraction_1	Alightments_1	Time_active_1	Distance_1	Time_assayed_2	Time_assayed_fraction_2	Alightments_2	Time_active_2	Distance_2	Raining	Noisy	Lux_scaled	UV_scaled	Time_assayed_fraction_mean	Alightments_mean	Time_active_mean	Distance_mean	Time_assayed_max	Time_assayed_fraction_max	Alightments_max	Time_active_max	Distance_max	Species	Sex	Diet	Eclosion_weight	FW_length	Longevity	Time_active_max_prop	Distance_max_prop
HL1	3	4/1/2022	TRUE	4.8	13990	9:22:00	0.3903	1	0.9	43	9:27:00	0.3938	1	11.21	130	FALSE	FALSE	0.341696197	-1.022238537	0.39205	1	6.055	86.5	9:27:00	0.3938	1	11.21	130	Hecale	F	PF	0.142	37	119	0.249111111	0.1
HL2	3	4/6/2022	TRUE	6.5	41500	10:35:00	0.441	1	19.69	1300	10:40:00	0.4444	1	16.19	910	FALSE	FALSE	3.346102159	0.395078887	0.4427	1	17.94	1105	10:35:00	0.441	1	19.69	1300	Hecale	F	PF	0.154	37	69	0.437555556	1
HL4	1	4/11/2022	TRUE	6	6050	10:49:00	0.4507	0	45	171	10:56:00	0.4556	1	44.65	0	FALSE	FALSE	-0.525442419	-0.021779179	0.45315	0.5	44.825	85.5	10:49:00	0.4507	0	45	171	Hecale	F	PF	0.284	39	87	1	0.131538462
HL1	5	4/15/2022	TRUE	5.6	11050	10:46:00	0.4486	1	5.76	124	11:02:00	0.4597	1	16.82	5	FALSE	FALSE	0.020614644	-0.355265632	0.45415	1	11.29	64.5	11:02:00	0.4597	1	16.82	5	Hecale	F	PF	0.142	37	119	0.373777778	0.003846154
HL10	1	4/15/2022	TRUE	6	11020	11:46:00	0.4903	2	2.96	186	12:05:00	0.5035	1	2.5	94	FALSE	FALSE	0.017338301	-0.021779179	0.4969	1.5	2.73	140	11:46:00	0.4903	2	2.96	186	Hecale	F	PF	0.203	39	41	0.065777778	0.143076923
HL11	1	4/15/2022	TRUE	6	11020	11:49:00	0.4924	1	3.66	0	12:08:00	0.5056	1	2.32	123	FALSE	FALSE	0.017338301	-0.021779179	0.499	1	2.99	61.5	11:49:00	0.4924	1	3.66	0	Hecale	F	PF	0.31	43	55	0.081333333	0
HL12	1	4/15/2022	TRUE	6	11020	12:02:00	0.5014	1	2.27	58	12:20:00	0.5139	1	12.82	1210	FALSE	FALSE	0.017338301	-0.021779179	0.50765	1	7.545	634	12:20:00	0.5139	1	12.82	1210	Hecale	M	PF	0.134	37	76	0.284888889	0.930769231
HL13	1	4/15/2022	TRUE	6	11020	11:53:00	0.4951	1	25.41	798	12:14:00	0.5097	1	1.46	45	FALSE	FALSE	0.017338301	-0.021779179	0.5024	1	13.435	421.5	11:53:00	0.4951	1	25.41	798	Hecale	M	PF	0.286	40	81	0.564666667	0.613846154
HL5	1	4/15/2022	TRUE	6	11020	11:57:00	0.4979	1	2.68	36	12:17:00	0.5118	1	1.5	92	FALSE	FALSE	0.017338301	-0.021779179	0.50485	1	2.09	64	11:57:00	0.4979	1	2.68	36	Hecale	M	PF	0.211	40	83	0.059555556	0.027692308
HL6	1	4/15/2022	TRUE	5.6	11050	10:43:00	0.4465	1	32.86	1253	10:58:00	0.4569	1	20.21	1224	FALSE	FALSE	0.020614644	-0.355265632	0.4517	1	26.535	1238.5	10:43:00	0.4465	1	32.86	1253	Hecale	F	PF	0.228	43	50	0.730222222	0.963846154
HL7	1	4/15/2022	TRUE	5.6	11050	10:48:00	0.45	2	29.36	1087	11:05:00	0.4618	1	32.94	1164	FALSE	FALSE	0.020614644	-0.355265632	0.4559	1.5	31.15	1125.5	11:05:00	0.4618	1	32.94	1164	Hecale	F	PF	0.182	40	119	0.732	0.895384615
HL8	1	4/15/2022	TRUE	5.6	11050	10:34:00	0.4403	1	38.79	409	10:55:00	0.4549	1	12.07	437	FALSE	FALSE	0.020614644	-0.355265632	0.4476	1	25.43	423	10:34:00	0.4403	1	38.79	409	Hecale	F	PF	0.179	40	77	0.862	0.314615385
HL9	1	4/15/2022	TRUE	6	11020	11:51:00	0.4938	1	4.38	104	12:11:00	0.5076	4	18.55	987	FALSE	FALSE	0.017338301	-0.021779179	0.5007	2.5	11.465	545.5	12:11:00	0.5076	4	18.55	987	Hecale	F	PF	0.189	41	52	0.412222222	0.759230769
HL14	1	4/18/2022	TRUE	5.6	13800	10:40:00	0.4444	1	30.37	1216	10:51:00	0.4521	2	33.15	1075	FALSE	FALSE	0.320946029	-0.355265632	0.44825	1.5	31.76	1145.5	10:51:00	0.4521	2	33.15	1075	Hecale	F	PF	0.213	40	63	0.736666667	0.826923077
HL15	1	4/18/2022	TRUE	5.6	13800	10:45:00	0.4479	4	23.74	699	10:55:00	0.4549	1	2.33	330	FALSE	FALSE	0.320946029	-0.355265632	0.4514	2.5	13.035	514.5	10:45:00	0.4479	4	23.74	699	Hecale	M	PF	0.27	47	86	0.527555556	0.537692308
HL16	1	4/18/2022	TRUE	5.6	13800	10:37:00	0.4424	1	24.34	1300	10:48:00	0.45	1	16.56	678	FALSE	FALSE	0.320946029	-0.355265632	0.4462	1	20.45	989	10:37:00	0.4424	1	24.34	1300	Hecale	F	PF	0.118	40	59	0.540888889	1
HL18	1	4/20/2022	TRUE	6.2	10200	10:36:00	0.4417	2	37.81	1124	10:48:00	0.45	1	2.31	98	FALSE	FALSE	-0.072215057	0.144964047	0.44585	1.5	20.06	611	10:36:00	0.4417	2	37.81	1124	Hecale	M	PF	0.192	40	77	0.840222222	0.864615385
HL17	1	4/20/2022	TRUE	6.2	10200	10:28:00	0.4361	1	26.15	1300	10:39:00	0.4438	1	37.95	1300	FALSE	FALSE	-0.072215057	0.144964047	0.43995	1	32.05	1300	10:39:00	0.4438	1	37.95	1300	Hecale	M	PF	0.171	39	77	0.843333333	1
HL19	1	4/20/2022	TRUE	6.2	10200	10:30:00	0.4375	1	20.63	1114	10:42:00	0.4458	1	14.93	902	FALSE	FALSE	-0.072215057	0.144964047	0.44165	1	17.78	1008	10:30:00	0.4375	1	20.63	1114	Hecale	M	PF	0.191	40	54	0.458444444	0.856923077
HL2	5	4/20/2022	TRUE	6.2	10200	10:33:00	0.4396	1	17.65	1191	10:45:00	0.4479	1	19.51	55	FALSE	FALSE	-0.072215057	0.144964047	0.44375	1	18.58	623	10:45:00	0.4479	1	19.51	55	Hecale	F	PF	0.154	37	69	0.433555556	0.042307692
HL27	1	4/22/2022	TRUE	8.5	30900	10:45:00	0.4479	2	26.81	399	10:50:00	0.4514	1	16.61	996	FALSE	TRUE	2.188461185	2.062511151	0.44965	1.5	21.71	697.5	10:45:00	0.4479	2	26.81	399	Hecale	F	PD	0.145	37	52	0.595777778	0.306923077
HL23	1	4/22/2022	TRUE	8.5	2680	11:20:00	0.4722	1	16.31	615	11:39:00	0.4854	1	7.16	335	FALSE	TRUE	-0.89348488	2.062511151	0.4788	1	11.735	475	11:20:00	0.4722	1	16.31	615	Hecale	M	PD	0.209	44	11	0.362444444	0.473076923
HL25	1	4/22/2022	TRUE	8.5	2680	11:23:00	0.4743	1	7.61	358	11:42:00	0.4875	1	1.93	94	FALSE	TRUE	-0.89348488	2.062511151	0.4809	1	4.77	226	11:23:00	0.4743	1	7.61	358	Hecale	M	PD	0.162	39	47	0.169111111	0.275384615
HL26	1	4/22/2022	TRUE	8.5	2680	11:25:00	0.4757	1	3.89	304	11:45:00	0.4896	1	3.42	326	FALSE	TRUE	-0.89348488	2.062511151	0.48265	1	3.655	315	11:25:00	0.4757	1	3.89	304	Hecale	M	PD	0.2	42	11	0.086444444	0.233846154
HL29	1	4/22/2022	TRUE	8.5	2680	11:33:00	0.4813	1	14.69	752	11:48:00	0.4917	1	1.06	41	FALSE	TRUE	-0.89348488	2.062511151	0.4865	1	7.875	396.5	11:33:00	0.4813	1	14.69	752	Hecale	M	PD	0.179	38	10	0.326444444	0.578461538
HL21	1	4/22/2022	TRUE	8.5	2680	11:36:00	0.4833	1	8.05	828	11:51:00	0.4938	1	1.1	27	FALSE	TRUE	-0.89348488	2.062511151	0.48855	1	4.575	427.5	11:36:00	0.4833	1	8.05	828	Hecale	M	PF	0.247	46	96	0.178888889	0.636923077
HL32	1	4/25/2022	TRUE	9.7	2000	10:54:00	0.4542	1	10.6	178	11:11:00	0.466	1	11.6	188	FALSE	FALSE	-0.967748641	3.062970509	0.4601	1	11.1	183	11:11:00	0.466	1	11.6	188	Hecale	F	PD	0.181	41	57	0.257777778	0.144615385
HL30	1	4/25/2022	TRUE	9.7	2000	10:56:00	0.4556	3	32.92	59	11:17:00	0.4701	1	29.1	814	FALSE	FALSE	-0.967748641	3.062970509	0.46285	2	31.01	436.5	10:56:00	0.4556	3	32.92	59	Hecale	M	PF	0.153	40	29	0.731555556	0.045384615
HL31	1	4/25/2022	TRUE	9.7	2000	10:59:00	0.4576	1	14.56	337	11:20:00	0.4722	1	3.06	48	FALSE	FALSE	-0.967748641	3.062970509	0.4649	1	8.81	192.5	10:59:00	0.4576	1	14.56	337	Hecale	F	PD	0.181	40	42	0.323555556	0.259230769
HL34	1	4/25/2022	TRUE	9.7	2000	11:05:00	0.4618	1	16.79	740	11:22:00	0.4736	1	42.35	47	FALSE	FALSE	-0.967748641	3.062970509	0.4677	1	29.57	393.5	11:22:00	0.4736	1	42.35	47	Hecale	M	PD	0.162	41	8	0.941111111	0.036153846
HL4	3	4/25/2022	FALSE	9.7	2000	11:08:00	0.4639	1	32.71	190	11:25:00	0.4757	1	15.66	735	FALSE	FALSE	-0.967748641	3.062970509	0.4698	1	24.185	462.5	11:08:00	0.4639	1	32.71	190	Hecale	F	PF	0.284	39	87	0.726888889	0.146153846
HL35	1	4/27/2022	TRUE	7.8	6180	10:52:00	0.4528	1	2.38	125	10:58:00	0.4569	1	10.96	888	FALSE	FALSE	-0.511244936	1.478909858	0.45485	1	6.67	506.5	10:58:00	0.4569	1	10.96	888	Hecale	F	PD	0.164	40	76	0.243555556	0.683076923
HL1	7	4/29/2022	TRUE	5.8	1350	10:49:00	0.4507	1	1.21	48	11:15:00	0.4688	1	27.91	1072	TRUE	FALSE	-1.038736059	-0.188522405	0.45975	1	14.56	560	11:15:00	0.4688	1	27.91	1072	Hecale	F	PF	0.142	37	119	0.620222222	0.824615385
HL8	3	4/29/2022	TRUE	5.8	1350	10:52:00	0.4528	1	24.12	427	11:18:00	0.4708	1	20.69	737	TRUE	FALSE	-1.038736059	-0.188522405	0.4618	1	22.405	582	10:52:00	0.4528	1	24.12	427	Hecale	F	PF	0.179	40	77	0.536	0.328461538
HL10	3	4/29/2022	TRUE	5.8	1350	10:55:00	0.4549	1	22.5	354	11:20:00	0.4722	1	1.49	30	TRUE	FALSE	-1.038736059	-0.188522405	0.46355	1	11.995	192	10:55:00	0.4549	1	22.5	354	Hecale	F	PF	0.203	39	41	0.5	0.272307692
HL11	3	4/29/2022	TRUE	5.8	1350	10:58:00	0.4569	1	12.05	275	11:24:00	0.475	1	7.87	267	TRUE	FALSE	-1.038736059	-0.188522405	0.46595	1	9.96	271	10:58:00	0.4569	1	12.05	275	Hecale	F	PF	0.31	43	55	0.267777778	0.211538462
HL9	3	4/29/2022	TRUE	5.8	1350	11:00:00	0.4583	1	10.75	226	11:29:00	0.4785	0	45	980	TRUE	FALSE	-1.038736059	-0.188522405	0.4684	0.5	27.875	603	11:29:00	0.4785	0	45	980	Hecale	F	PF	0.189	41	52	1	0.753846154
HL5	3	4/29/2022	TRUE	5.8	1350	11:03:00	0.4604	1	22.07	527	11:31:00	0.4799	0	45	1138	TRUE	FALSE	-1.038736059	-0.188522405	0.47015	0.5	33.535	832.5	11:31:00	0.4799	0	45	1138	Hecale	M	PF	0.211	40	83	1	0.875384615
HL7	3	4/29/2022	TRUE	5.8	1350	11:07:00	0.4632	1	2.5	73	11:33:00	0.4813	1	2.04	34	TRUE	FALSE	-1.038736059	-0.188522405	0.47225	1	2.27	53.5	11:07:00	0.4632	1	2.5	73	Hecale	F	PF	0.182	40	119	0.055555556	0.056153846
HL13	3	4/29/2022	TRUE	5.8	1350	11:09:00	0.4646	1	6.46	400	11:38:00	0.4847	1	17.18	1174	TRUE	FALSE	-1.038736059	-0.188522405	0.47465	1	11.82	787	11:38:00	0.4847	1	17.18	1174	Hecale	M	PF	0.286	40	81	0.381777778	0.903076923
HL6	3	4/29/2022	TRUE	5.8	1350	11:11:00	0.466	1	1.69	69	11:25:00	0.4757	1	1.47	94	TRUE	FALSE	-1.038736059	-0.188522405	0.47085	1	1.58	81.5	11:11:00	0.466	1	1.69	69	Hecale	F	PF	0.228	43	50	0.037555556	0.053076923
HL12	3	4/29/2022	TRUE	5.8	1350	11:13:00	0.4674	1	18.68	1176	11:36:00	0.4833	1	1.96	102	TRUE	FALSE	-1.038736059	-0.188522405	0.47535	1	10.32	639	11:13:00	0.4674	1	18.68	1176	Hecale	M	PF	0.134	37	76	0.415111111	0.904615385
HL36	1	5/2/2022	TRUE	6	1262	11:48:00	0.4917	1	1.59	113	12:01:00	0.5007	2	3.29	53	TRUE	FALSE	-1.048346663	-0.021779179	0.4962	1.5	2.44	83	12:01:00	0.5007	2	3.29	53	Hecale	F	PD	0.252	44	32	0.073111111	0.040769231
HL14	3	5/2/2022	TRUE	6	1262	11:51:00	0.4938	1	36.24	240	12:06:00	0.5042	1	40.27	636	TRUE	FALSE	-1.048346663	-0.021779179	0.499	1	38.255	438	12:06:00	0.5042	1	40.27	636	Hecale	F	PF	0.213	40	63	0.894888889	0.489230769
HL15	3	5/2/2022	TRUE	6	1262	11:53:00	0.4951	1	13.15	552	12:08:00	0.5056	1	24.47	964	TRUE	FALSE	-1.048346663	-0.021779179	0.50035	1	18.81	758	12:08:00	0.5056	1	24.47	964	Hecale	M	PF	0.27	47	86	0.543777778	0.741538462
HL16	3	5/2/2022	TRUE	6	1262	11:55:00	0.4965	1	2.8	63	12:10:00	0.5069	1	13.8	960	TRUE	FALSE	-1.048346663	-0.021779179	0.5017	1	8.3	511.5	12:10:00	0.5069	1	13.8	960	Hecale	F	PF	0.118	40	59	0.306666667	0.738461538
HL45	1	5/4/2022	TRUE	6.6	5120	10:36:00	0.4417	1	14.5	815	10:52:00	0.4528	1	16.3	1121	FALSE	FALSE	-0.627009033	0.4784505	0.44725	1	15.4	968	10:52:00	0.4528	1	16.3	1121	Hecale	F	PD	0.248	45	106	0.362222222	0.862307692
HL2	7	5/4/2022	FALSE	6.6	5120	10:41:00	0.4451	1	16.18	1015	10:56:00	0.4556	1	25	1300	FALSE	FALSE	-0.627009033	0.4784505	0.45035	1	20.59	1157.5	10:56:00	0.4556	1	25	1300	Hecale	F	PF	0.154	37	69	0.555555556	1
HL38	1	5/4/2022	TRUE	6.6	5120	10:45:00	0.4479	1	1.12	44	10:54:00	0.4542	1	2.86	107	FALSE	FALSE	-0.627009033	0.4784505	0.45105	1	1.99	75.5	10:54:00	0.4542	1	2.86	107	Hecale	F	PD	0.264	45	76	0.063555556	0.082307692
HL17	3	5/4/2022	TRUE	7	27400	12:10:00	0.5069	1	7.4	427	12:28:00	0.5194	1	11.84	766	FALSE	FALSE	1.806221241	0.811936953	0.51315	1	9.62	596.5	12:28:00	0.5194	1	11.84	766	Hecale	M	PF	0.171	39	77	0.263111111	0.589230769
HL40	1	5/4/2022	TRUE	7	27400	12:12:00	0.5083	1	13.59	790	12:37:00	0.5257	1	1.37	75	FALSE	FALSE	1.806221241	0.811936953	0.517	1	7.48	432.5	12:12:00	0.5083	1	13.59	790	Hecale	M	PD	0.204	44	38	0.302	0.607692308
HL18	3	5/4/2022	TRUE	7	27400	12:14:00	0.5097	1	8.32	640	12:40:00	0.5278	1	5.85	668	FALSE	FALSE	1.806221241	0.811936953	0.51875	1	7.085	654	12:14:00	0.5097	1	8.32	640	Hecale	M	PF	0.192	40	77	0.184888889	0.492307692
HL19	3	5/4/2022	TRUE	7	27400	12:16:00	0.5111	1	1.81	173	12:44:00	0.5306	1	6.9	790	FALSE	FALSE	1.806221241	0.811936953	0.52085	1	4.355	481.5	12:44:00	0.5306	1	6.9	790	Hecale	M	PF	0.191	40	54	0.153333333	0.607692308
HL42	1	5/4/2022	TRUE	7	27400	12:20:00	0.5139	1	1.75	176	12:46:00	0.5319	1	6.61	994	FALSE	FALSE	1.806221241	0.811936953	0.5229	1	4.18	585	12:46:00	0.5319	1	6.61	994	Hecale	M	PD	0.218	41	19	0.146888889	0.764615385
HL48	1	5/6/2022	TRUE	5.9	9440	10:57:00	0.4563	1	18.14	909	11:14:00	0.4681	1	17.05	1190	FALSE	FALSE	-0.155215731	-0.105150792	0.4622	1	17.595	1049.5	10:57:00	0.4563	1	18.14	909	Hecale	F	PD	0.135	33	40	0.403111111	0.699230769
HL24	3	5/6/2022	TRUE	5.9	9440	11:01:00	0.459	1	12.13	1171	11:18:00	0.4708	1	27.1	1114	FALSE	FALSE	-0.155215731	-0.105150792	0.4649	1	19.615	1142.5	11:18:00	0.4708	1	27.1	1114	Hecale	F	PF	0.166	40	112	0.602222222	0.856923077
HL21	3	5/6/2022	TRUE	5.9	9440	11:04:00	0.4611	1	1.06	50	11:22:00	0.4736	1	9.54	896	FALSE	FALSE	-0.155215731	-0.105150792	0.46735	1	5.3	473	11:22:00	0.4736	1	9.54	896	Hecale	M	PF	0.247	46	96	0.212	0.689230769
HL27	3	5/6/2022	TRUE	5.9	9440	11:06:00	0.4625	1	15.6	889	11:25:00	0.4757	1	28.51	350	FALSE	FALSE	-0.155215731	-0.105150792	0.4691	1	22.055	619.5	11:25:00	0.4757	1	28.51	350	Hecale	F	PD	0.145	37	52	0.633555556	0.269230769
HL47	1	5/6/2022	TRUE	5.9	9440	11:10:00	0.4653	1	1.31	0	11:28:00	0.4778	1	4.23	0	FALSE	FALSE	-0.155215731	-0.105150792	0.47155	1	2.77	0	11:28:00	0.4778	1	4.23	0	Hecale	F	PD	0.289	40	74	0.094	0
HL43	1	5/6/2022	FALSE	5.9	9440	11:12:00	0.4667	1	0.96	89	11:30:00	0.4792	1	1.48	108	FALSE	FALSE	-0.155215731	-0.105150792	0.47295	1	1.22	98.5	11:30:00	0.4792	1	1.48	108	Hecale	F	PD	0.18	42	20	0.032888889	0.083076923
HL49	1	5/6/2022	TRUE	6	14280	11:54:00	0.4958	1	3.24	172	12:08:00	0.5056	2	23.43	1123	FALSE	FALSE	0.373367507	-0.021779179	0.5007	1.5	13.335	647.5	12:08:00	0.5056	2	23.43	1123	Hecale	M	PD	0.238	40	16	0.520666667	0.863846154
HL50	1	5/6/2022	TRUE	6	14280	11:56:00	0.4972	1	21.96	863	12:12:00	0.5083	1	5.14	607	FALSE	FALSE	0.373367507	-0.021779179	0.50275	1	13.55	735	11:56:00	0.4972	1	21.96	863	Hecale	M	PD	0.303	45	66	0.488	0.663846154
HL44	1	5/6/2022	TRUE	6	14280	12:03:00	0.5021	1	7.66	798	12:14:00	0.5097	1	4.64	712	FALSE	FALSE	0.373367507	-0.021779179	0.5059	1	6.15	755	12:03:00	0.5021	1	7.66	798	Hecale	M	PD	0.183	40	21	0.170222222	0.613846154
HL25	3	5/6/2022	TRUE	6	14280	12:06:00	0.5042	1	2.41	177	12:19:00	0.5132	1	1.83	75	FALSE	FALSE	0.373367507	-0.021779179	0.5087	1	2.12	126	12:06:00	0.5042	1	2.41	177	Hecale	M	PD	0.162	39	47	0.053555556	0.136153846
HL4	5	5/9/2022	FALSE	5.6	3350	10:36:00	0.4417	0	45	760	10:52:00	0.4528	1	17.44	758	FALSE	FALSE	-0.820313234	-0.355265632	0.44725	0.5	31.22	759	10:36:00	0.4417	0	45	760	Hecale	F	PF	0.284	39	87	1	0.584615385
HL32	3	5/9/2022	TRUE	5.6	3350	10:40:00	0.4444	1	22.04	1300	10:55:00	0.4549	1	30.9	238	FALSE	FALSE	-0.820313234	-0.355265632	0.44965	1	26.47	769	10:55:00	0.4549	1	30.9	238	Hecale	F	PD	0.181	41	57	0.686666667	0.183076923
HL30	3	5/9/2022	TRUE	5.6	3350	10:42:00	0.4458	0	45	757	10:58:00	0.4569	1	11.63	637	FALSE	FALSE	-0.820313234	-0.355265632	0.45135	0.5	28.315	697	10:42:00	0.4458	0	45	757	Hecale	M	PF	0.153	40	29	1	0.582307692
HL52	1	5/9/2022	TRUE	5.6	3350	10:43:00	0.4465	0	45	1090	11:01:00	0.459	0	45	614	FALSE	FALSE	-0.820313234	-0.355265632	0.45275	0	45	852	10:43:00	0.4465	0	45	1090	Hecale	M	PD	0.208	44	38	1	0.838461538
HL31	3	5/9/2022	TRUE	5.6	3350	10:47:00	0.4493	1	20.33	1016	11:04:00	0.4611	1	33.96	423	FALSE	FALSE	-0.820313234	-0.355265632	0.4552	1	27.145	719.5	11:04:00	0.4611	1	33.96	423	Hecale	F	PD	0.181	40	42	0.754666667	0.325384615
HL33	3	5/11/2022	TRUE	6.025847	32000	11:13:00	0.4674	1	9.03	784	11:25:00	0.4757	1	9.16	892	FALSE	FALSE	2.308593739	-0.000230118	0.47155	1	9.095	838	11:25:00	0.4757	1	9.16	892	Hecale	M	PF	0.232	43	78	0.203555556	0.686153846
HL35	3	5/11/2022	TRUE	6.025847	32000	11:21:00	0.4729	1	18.03	749	11:30:00	0.4792	1	7.99	653	FALSE	FALSE	2.308593739	-0.000230118	0.47605	1	13.01	701	11:21:00	0.4729	1	18.03	749	Hecale	F	PD	0.164	40	76	0.400666667	0.576153846
HL1	9	5/13/2022	FALSE	8	33800	11:13:00	0.4674	1	27.96	1140	11:42:00	0.4875	1	14.61	917	FALSE	FALSE	2.505174282	1.645653085	0.47745	1	21.285	1028.5	11:13:00	0.4674	1	27.96	1140	Hecale	F	PF	0.142	37	119	0.621333333	0.876923077
HL8	5	5/13/2022	TRUE	8	33800	11:16:00	0.4694	1	17.17	376	11:45:00	0.4896	1	24.01	904	FALSE	FALSE	2.505174282	1.645653085	0.4795	1	20.59	640	11:45:00	0.4896	1	24.01	904	Hecale	F	PF	0.179	40	77	0.533555556	0.695384615
HL9	5	5/13/2022	FALSE	8	33800	11:20:00	0.4722	2	5.31	165	11:49:00	0.4924	2	7.76	345	FALSE	FALSE	2.505174282	1.645653085	0.4823	2	6.535	255	11:49:00	0.4924	2	7.76	345	Hecale	F	PF	0.189	41	52	0.172444444	0.265384615
HL11	5	5/13/2022	TRUE	8	33800	11:22:00	0.4736	1	18.31	780	11:55:00	0.4965	1	8.21	660	FALSE	FALSE	2.505174282	1.645653085	0.48505	1	13.26	720	11:22:00	0.4736	1	18.31	780	Hecale	F	PF	0.31	43	55	0.406888889	0.6
HL7	5	5/13/2022	TRUE	8	33800	11:30:00	0.4792	1	19.01	570	11:52:00	0.4944	2	18.04	682	FALSE	FALSE	2.505174282	1.645653085	0.4868	1.5	18.525	626	11:30:00	0.4792	1	19.01	570	Hecale	F	PF	0.182	40	119	0.422444444	0.438461538
HL6	5	5/13/2022	TRUE	8	33800	11:32:00	0.4806	1	13.05	795	11:59:00	0.4993	1	4.99	279	FALSE	FALSE	2.505174282	1.645653085	0.48995	1	9.02	537	11:32:00	0.4806	1	13.05	795	Hecale	F	PF	0.228	43	50	0.29	0.611538462
HL10	5	5/13/2022	TRUE	8	33800	11:34:00	0.4819	1	2.91	238	12:01:00	0.5007	1	2.59	153	FALSE	FALSE	2.505174282	1.645653085	0.4913	1	2.75	195.5	11:34:00	0.4819	1	2.91	238	Hecale	F	PF	0.203	39	41	0.064666667	0.183076923
HL54	1	5/13/2022	TRUE	8	33800	11:39:00	0.4854	1	17.94	921	12:03:00	0.5021	1	12.52	805	FALSE	FALSE	2.505174282	1.645653085	0.49375	1	15.23	863	11:39:00	0.4854	1	17.94	921	Hecale	F	PD	0.217	41	29	0.398666667	0.708461538
HL13	5	5/13/2022	TRUE	8.9	4650	12:27:00	0.5188	1	5.94	281	12:34:00	0.5236	1	3.59	154	FALSE	FALSE	-0.678338397	2.395997603	0.5212	1	4.765	217.5	12:27:00	0.5188	1	5.94	281	Hecale	M	PF	0.286	40	81	0.132	0.216153846
HL5	5	5/13/2022	TRUE	8.9	4650	12:31:00	0.5215	1	2.07	96	12:38:00	0.5264	1	11.1	800	FALSE	FALSE	-0.678338397	2.395997603	0.52395	1	6.585	448	12:38:00	0.5264	1	11.1	800	Hecale	M	PF	0.211	40	83	0.246666667	0.615384615
HL12	5	5/13/2022	TRUE	8.9	4650	12:33:00	0.5229	1	3.12	99	12:40:00	0.5278	1	1.49	58	FALSE	FALSE	-0.678338397	2.395997603	0.52535	1	2.305	78.5	12:33:00	0.5229	1	3.12	99	Hecale	M	PF	0.134	37	76	0.069333333	0.076153846
HL14	5	5/16/2022	TRUE	5	9900	10:38:00	0.4431	1	23.72	479	10:52:00	0.4528	1	22.07	715	FALSE	FALSE	-0.104978481	-0.855495311	0.44795	1	22.895	597	10:38:00	0.4431	1	23.72	479	Hecale	F	PF	0.213	40	63	0.527111111	0.368461538
HL15	5	5/16/2022	TRUE	5	9900	10:27:00	0.4354	1	10.14	891	10:44:00	0.4472	1	4.94	476	FALSE	FALSE	-0.104978481	-0.855495311	0.4413	1	7.54	683.5	10:27:00	0.4354	1	10.14	891	Hecale	M	PF	0.27	47	86	0.225333333	0.685384615
HL16	5	5/16/2022	TRUE	5	9900	10:32:00	0.4389	1	14.87	769	10:46:00	0.4486	1	4.6	232	FALSE	FALSE	-0.104978481	-0.855495311	0.44375	1	9.735	500.5	10:32:00	0.4389	1	14.87	769	Hecale	F	PF	0.118	40	59	0.330444444	0.591538462
HL36	3	5/16/2022	TRUE	5	9900	10:34:00	0.4403	7	14.39	769	10:49:00	0.4507	0	45	1177	FALSE	FALSE	-0.104978481	-0.855495311	0.4455	3.5	29.695	973	10:49:00	0.4507	0	45	1177	Hecale	F	PD	0.252	44	32	1	0.905384615
HL55	1	5/16/2022	TRUE	5	9900	10:41:00	0.4451	1	40.21	1001	10:54:00	0.4542	1	3.9	47	FALSE	FALSE	-0.104978481	-0.855495311	0.44965	1	22.055	524	10:41:00	0.4451	1	40.21	1001	Hecale	M	PD	0.168	40	59	0.893555556	0.77
HL2	9	5/18/2022	TRUE	5.5	6520	10:15:00	0.4271	1	35.72	1193	10:35:00	0.441	1	19.74	62	FALSE	FALSE	-0.474113056	-0.438637245	0.43405	1	27.73	627.5	10:15:00	0.4271	1	35.72	1193	Hecale	F	PF	0.154	37	69	0.793777778	0.917692308
HL17	5	5/18/2022	TRUE	5.5	6520	10:25:00	0.434	0	45	898	NA	NA	NA	NA	NA	FALSE	FALSE	-0.474113056	-0.438637245	0.434	0	45	898	10:25:00	0.434	0	45	898	Hecale	M	PF	0.171	39	77	1	0.690769231
HL18	5	5/18/2022	TRUE	5.5	6520	10:21:00	0.4313	1	1.51	146	10:31:00	0.4382	1	4.14	157	FALSE	FALSE	-0.474113056	-0.438637245	0.43475	1	2.825	151.5	10:31:00	0.4382	1	4.14	157	Hecale	M	PF	0.192	40	77	0.092	0.120769231
HL19	5	5/18/2022	TRUE	5.5	6520	10:17:00	0.4285	2	12.95	428	10:46:00	0.4486	1	15.21	1060	FALSE	FALSE	-0.474113056	-0.438637245	0.43855	1.5	14.08	744	10:46:00	0.4486	1	15.21	1060	Hecale	M	PF	0.191	40	54	0.338	0.815384615
HL38	3	5/18/2022	TRUE	5.5	6520	10:23:00	0.4326	1	17.88	60	10:42:00	0.4458	0	45	1069	FALSE	FALSE	-0.474113056	-0.438637245	0.4392	0.5	31.44	564.5	10:42:00	0.4458	0	45	1069	Hecale	F	PD	0.264	45	76	1	0.822307692
HL40	3	5/18/2022	TRUE	5.5	6520	10:11:00	0.4243	1	5.25	137	10:28:00	0.4361	1	5.53	182	FALSE	FALSE	-0.474113056	-0.438637245	0.4302	1	5.39	159.5	10:28:00	0.4361	1	5.53	182	Hecale	M	PD	0.204	44	38	0.122888889	0.14
HL45	3	5/18/2022	TRUE	5.5	6520	10:13:00	0.4257	1	39.21	1300	10:33:00	0.4396	1	30.95	1300	FALSE	FALSE	-0.474113056	-0.438637245	0.43265	1	35.08	1300	10:13:00	0.4257	1	39.21	1300	Hecale	F	PD	0.248	45	106	0.871333333	1
HL21	5	5/20/2022	TRUE	5	2500	10:15:00	0.4271	1	33.44	1300	10:26:00	0.4347	2	25.17	276	FALSE	FALSE	-0.913142934	-0.855495311	0.4309	1.5	29.305	788	10:15:00	0.4271	1	33.44	1300	Hecale	M	PF	0.247	46	96	0.743111111	1
HL25	5	5/20/2022	TRUE	5.6	2500	11:04:00	0.4611	1	3.31	310	11:23:00	0.4743	1	15.55	333	FALSE	FALSE	-0.913142934	-0.355265632	0.4677	1	9.43	321.5	11:23:00	0.4743	1	15.55	333	Hecale	M	PD	0.162	39	47	0.345555556	0.256153846
HL27	5	5/20/2022	TRUE	5	2500	10:12:00	0.425	2	18.65	433	10:24:00	0.4333	1	10.55	219	FALSE	FALSE	-0.913142934	-0.855495311	0.42915	1.5	14.6	326	10:12:00	0.425	2	18.65	433	Hecale	F	PD	0.145	37	52	0.414444444	0.333076923
HL24	5	5/20/2022	TRUE	5	2500	10:18:00	0.4292	1	20.33	1151	10:26:00	0.4347	1	7.82	425	FALSE	FALSE	-0.913142934	-0.855495311	0.43195	1	14.075	788	10:18:00	0.4292	1	20.33	1151	Hecale	F	PF	0.166	40	112	0.451777778	0.885384615
HL44	3	5/20/2022	TRUE	5.6	2500	10:57:00	0.4563	1	19.53	617	11:16:00	0.4694	1	11.05	791	FALSE	FALSE	-0.913142934	-0.355265632	0.46285	1	15.29	704	10:57:00	0.4563	1	19.53	617	Hecale	M	PD	0.183	40	21	0.434	0.474615385
HL47	3	5/20/2022	TRUE	5	2500	10:21:00	0.4313	1	6.92	234	10:28:00	0.4361	1	1.96	31	FALSE	FALSE	-0.913142934	-0.855495311	0.4337	1	4.44	132.5	10:21:00	0.4313	1	6.92	234	Hecale	F	PD	0.289	40	74	0.153777778	0.18
HL48	3	5/20/2022	TRUE	5.6	2500	11:01:00	0.459	1	7.79	259	11:21:00	0.4729	1	3.72	136	FALSE	FALSE	-0.913142934	-0.355265632	0.46595	1	5.755	197.5	11:01:00	0.459	1	7.79	259	Hecale	F	PD	0.135	33	40	0.173111111	0.199230769
HL50	3	5/20/2022	TRUE	5.6	2500	10:59:00	0.4576	1	17.21	674	11:19:00	0.4715	1	17.3	452	FALSE	FALSE	-0.913142934	-0.355265632	0.46455	1	17.255	563	11:19:00	0.4715	1	17.3	452	Hecale	M	PD	0.303	45	66	0.384444444	0.347692308
HL32	5	5/23/2022	TRUE	6	2560	11:27:00	0.4771	1	13.36	280	11:48:00	0.4917	1	14.97	574	FALSE	FALSE	-0.90659025	-0.021779179	0.4844	1	14.165	427	11:48:00	0.4917	1	14.97	574	Hecale	F	PD	0.181	41	57	0.332666667	0.441538462
HL52	3	5/23/2022	FALSE	6	2560	11:31:00	0.4799	1	21.3	1197	11:51:00	0.4938	1	15.39	709	FALSE	FALSE	-0.90659025	-0.021779179	0.48685	1	18.345	953	11:31:00	0.4799	1	21.3	1197	Hecale	M	PD	0.208	44	38	0.473333333	0.920769231
HL31	5	5/23/2022	TRUE	6	2560	11:35:00	0.4826	1	30.02	1135	11:53:00	0.4951	1	16.08	781	FALSE	FALSE	-0.90659025	-0.021779179	0.48885	1	23.05	958	11:35:00	0.4826	1	30.02	1135	Hecale	F	PD	0.181	40	42	0.667111111	0.873076923
HL4	7	5/23/2022	FALSE	6	2560	11:39:00	0.4854	1	35	1000	11:56:00	0.4972	1	29.31	1165	FALSE	FALSE	-0.90659025	-0.021779179	0.4913	1	32.155	1082.5	11:39:00	0.4854	1	35	1000	Hecale	F	PF	0.284	39	87	0.777777778	0.769230769
DL1	1	5/23/2022	TRUE	6	2560	11:42:00	0.4875	1	1.96	25	11:59:00	0.4993	1	2.07	37	FALSE	FALSE	-0.90659025	-0.021779179	0.4934	1	2.015	31	11:59:00	0.4993	1	2.07	37	Dryas	M	PF	0.22	41	12	0.046	0.028461538
DL3	1	5/23/2022	FALSE	6	2560	11:45:00	0.4896	1	1.49	70	12:01:00	0.5007	1	7.16	609	FALSE	FALSE	-0.90659025	-0.021779179	0.49515	1	4.325	339.5	12:01:00	0.5007	1	7.16	609	Dryas	F	PF	0.186	41	7	0.159111111	0.468461538
HL35	5	5/25/2022	TRUE	5.4	29100	10:30:00	0.4375	1	16.57	1246	10:46:00	0.4486	1	9.23	700	FALSE	FALSE	1.991880642	-0.522008858	0.44305	1	12.9	973	10:30:00	0.4375	1	16.57	1246	Hecale	F	PD	0.164	40	76	0.368222222	0.958461538
HL33	5	5/25/2022	TRUE	5.4	29100	10:37:00	0.4424	1	9.84	420	10:55:00	0.4549	1	7.94	1093	FALSE	FALSE	1.991880642	-0.522008858	0.44865	1	8.89	756.5	10:37:00	0.4424	1	9.84	420	Hecale	M	PF	0.232	43	78	0.218666667	0.323076923
DL5	1	5/25/2022	TRUE	5.4	29100	10:40:00	0.4444	1	1.88	40	10:59:00	0.4576	1	10.54	805	FALSE	FALSE	1.991880642	-0.522008858	0.451	1	6.21	422.5	10:59:00	0.4576	1	10.54	805	Dryas	F	PD	0.173	50	22	0.234222222	0.619230769
DL4	1	5/25/2022	TRUE	5.4	29100	10:42:00	0.4458	1	35.77	1119	11:01:00	0.459	1	40.29	1300	FALSE	FALSE	1.991880642	-0.522008858	0.4524	1	38.03	1209.5	11:01:00	0.459	1	40.29	1300	Dryas	F	PD	0.252	44	22	0.895333333	1
HL9	7	5/27/2022	FALSE	5.3	5480	11:44:00	0.4889	1	1.93	70	12:09:00	0.5063	1	5.04	0	FALSE	FALSE	-0.587692925	-0.605380471	0.4976	1	3.485	35	12:09:00	0.5063	1	5.04	0	Hecale	F	PF	0.189	41	52	0.112	0
HL54	3	5/27/2022	TRUE	5.3	5480	11:47:00	0.491	1	28.21	875	12:12:00	0.5083	1	39.07	1175	FALSE	FALSE	-0.587692925	-0.605380471	0.49965	1	33.64	1025	12:12:00	0.5083	1	39.07	1175	Hecale	F	PD	0.217	41	29	0.868222222	0.903846154
HL8	7	5/27/2022	TRUE	5.3	5480	11:49:00	0.4924	1	5.22	348	12:14:00	0.5097	1	9.32	380	FALSE	FALSE	-0.587692925	-0.605380471	0.50105	1	7.27	364	12:14:00	0.5097	1	9.32	380	Hecale	F	PF	0.179	40	77	0.207111111	0.292307692
HL11	7	5/27/2022	TRUE	5.3	5480	11:53:00	0.4951	1	6.6	490	12:18:00	0.5125	1	17.11	726	FALSE	FALSE	-0.587692925	-0.605380471	0.5038	1	11.855	608	12:18:00	0.5125	1	17.11	726	Hecale	F	PF	0.31	43	55	0.380222222	0.558461538
HL7	7	5/27/2022	TRUE	5.3	5480	11:56:00	0.4972	1	2.42	52	12:20:00	0.5139	1	39.36	653	FALSE	FALSE	-0.587692925	-0.605380471	0.50555	1	20.89	352.5	12:20:00	0.5139	1	39.36	653	Hecale	F	PF	0.182	40	119	0.874666667	0.502307692
HL12	7	5/27/2022	TRUE	5.3	5480	11:59:00	0.4993	1	1.51	21	12:22:00	0.5153	1	1.43	70	FALSE	FALSE	-0.587692925	-0.605380471	0.5073	1	1.47	45.5	11:59:00	0.4993	1	1.51	21	Hecale	M	PF	0.134	37	76	0.033555556	0.016153846
HL5	7	5/27/2022	TRUE	5.3	5480	12:04:00	0.5028	1	5.36	254	12:39:00	0.5271	1	17.18	66	FALSE	FALSE	-0.587692925	-0.605380471	0.51495	1	11.27	160	12:39:00	0.5271	1	17.18	66	Hecale	M	PF	0.211	40	83	0.381777778	0.050769231
HL13	7	5/27/2022	TRUE	5.3	5480	12:06:00	0.5042	1	5.55	397	12:42:00	0.5292	1	9.86	780	FALSE	FALSE	-0.587692925	-0.605380471	0.5167	1	7.705	588.5	12:42:00	0.5292	1	9.86	780	Hecale	M	PF	0.286	40	81	0.219111111	0.6
HL16	7	5/30/2022	TRUE	6.1	8940	11:11:00	0.466	1	5.44	284	11:24:00	0.475	1	6.72	257	FALSE	FALSE	-0.209821437	0.061592434	0.4705	1	6.08	270.5	11:24:00	0.475	1	6.72	257	Hecale	F	PF	0.118	40	59	0.149333333	0.197692308
HL14	7	5/30/2022	TRUE	6.1	8940	11:13:00	0.4674	1	3.21	79	11:28:00	0.4778	2	5.07	123	FALSE	FALSE	-0.209821437	0.061592434	0.4726	1.5	4.14	101	11:28:00	0.4778	2	5.07	123	Hecale	F	PF	0.213	40	63	0.112666667	0.094615385
HL1	11	5/30/2022	FALSE	6.1	8940	11:17:00	0.4701	2	28.81	560	11:30:00	0.4792	1	3.19	161	FALSE	FALSE	-0.209821437	0.061592434	0.47465	1.5	16	360.5	11:17:00	0.4701	2	28.81	560	Hecale	F	PF	0.142	37	119	0.640222222	0.430769231
HL15	7	5/30/2022	FALSE	6.1	8940	11:19:00	0.4715	1	16.93	1060	11:32:00	0.4806	1	10.17	725	FALSE	FALSE	-0.209821437	0.061592434	0.47605	1	13.55	892.5	11:19:00	0.4715	1	16.93	1060	Hecale	M	PF	0.27	47	86	0.376222222	0.815384615
HL55	3	5/30/2022	TRUE	6.1	8940	11:21:00	0.4729	0	43	693	11:35:00	0.4826	1	6.99	439	FALSE	FALSE	-0.209821437	0.061592434	0.47775	0.5	24.995	566	11:21:00	0.4729	0	43	693	Hecale	M	PD	0.168	40	59	0.955555556	0.533076923
DL7	1	6/1/2022	TRUE	5.6	9980	12:35:00	0.5243	1	19.33	970	12:47:00	0.5326	1	4.54	161	TRUE	FALSE	-0.096241568	-0.355265632	0.52845	1	11.935	565.5	12:35:00	0.5243	1	19.33	970	Dryas	M	PF	0.164	41	27	0.429555556	0.746153846
HL59	1	6/1/2022	TRUE	5.6	4400	12:19:00	0.5132	1	23.05	57	12:37:00	0.5257	1	11.65	481	FALSE	FALSE	-0.70564125	-0.355265632	0.51945	1	17.35	269	12:19:00	0.5132	1	23.05	57	Hecale	M	PD	0.279	44	41	0.512222222	0.043846154
HL38	5	6/1/2022	FALSE	5.6	33900	11:42:00	0.4875	1	6.82	613	12:15:00	0.5104	1	13.81	417	FALSE	FALSE	2.516095423	-0.355265632	0.49895	1	10.315	515	12:15:00	0.5104	1	13.81	417	Hecale	F	PD	0.264	45	76	0.306888889	0.320769231
HL40	5	6/1/2022	FALSE	5.6	33900	11:36:00	0.4833	1	9.02	893	12:17:00	0.5118	1	1.81	31	FALSE	FALSE	2.516095423	-0.355265632	0.49755	1	5.415	462	11:36:00	0.4833	1	9.02	893	Hecale	M	PD	0.204	44	38	0.200444444	0.686923077
HL45	5	6/1/2022	TRUE	5.6	33900	11:39:00	0.4854	1	4.94	617	12:23:00	0.516	1	12.03	770	FALSE	FALSE	2.516095423	-0.355265632	0.5007	1	8.485	693.5	12:23:00	0.516	1	12.03	770	Hecale	F	PD	0.248	45	106	0.267333333	0.592307692
HL17	7	6/1/2022	TRUE	5.6	4400	12:20:00	0.5139	1	25.82	765	12:40:00	0.5278	1	30.82	1230	FALSE	FALSE	-0.70564125	-0.355265632	0.52085	1	28.32	997.5	12:40:00	0.5278	1	30.82	1230	Hecale	M	PF	0.171	39	77	0.684888889	0.946153846
HL18	7	6/1/2022	TRUE	5.6	9980	12:33:00	0.5229	1	15.09	1200	12:42:00	0.5292	1	9.58	805	FALSE	FALSE	-0.096241568	-0.355265632	0.52605	1	12.335	1002.5	12:33:00	0.5229	1	15.09	1200	Hecale	M	PF	0.192	40	77	0.335333333	0.923076923
HL19	7	6/1/2022	TRUE	5.6	9980	12:31:00	0.5215	1	14.43	766	12:45:00	0.5313	1	13.99	588	FALSE	FALSE	-0.096241568	-0.355265632	0.5264	1	14.21	677	12:31:00	0.5215	1	14.43	766	Hecale	M	PF	0.191	40	54	0.320666667	0.589230769
HL24	7	6/3/2022	TRUE	6.3	2930	11:20:00	0.4722	1	1.96	99	11:34:00	0.4819	1	2.62	178	FALSE	FALSE	-0.866182027	0.228335661	0.47705	1	2.29	138.5	11:34:00	0.4819	1	2.62	178	Hecale	F	PF	0.166	40	112	0.058222222	0.136923077
HL47	5	6/3/2022	TRUE	6.3	2930	11:24:00	0.475	1	11.17	740	11:37:00	0.484	1	6.45	607	FALSE	FALSE	-0.866182027	0.228335661	0.4795	1	8.81	673.5	11:24:00	0.475	1	11.17	740	Hecale	F	PD	0.289	40	74	0.248222222	0.569230769
HL27	7	6/3/2022	TRUE	6.3	2930	11:28:00	0.4778	1	1.93	109	11:40:00	0.4861	1	1.93	62	FALSE	FALSE	-0.866182027	0.228335661	0.48195	1	1.93	85.5	11:28:00	0.4778	1	1.93	109	Hecale	F	PD	0.145	37	52	0.042888889	0.083846154
DL9	1	6/3/2022	TRUE	6.3	2930	11:30:00	0.4792	1	2.5	32	11:43:00	0.4882	1	1.61	0	FALSE	FALSE	-0.866182027	0.228335661	0.4837	1	2.055	16	11:30:00	0.4792	1	2.5	32	Dryas	F	PF	0.214	42	8	0.055555556	0.024615385
HL48	5	6/3/2022	TRUE	6.3	2930	11:32:00	0.4806	1	4.66	324	11:45:00	0.4896	1	1.7	5	FALSE	FALSE	-0.866182027	0.228335661	0.4851	1	3.18	164.5	11:32:00	0.4806	1	4.66	324	Hecale	F	PD	0.135	33	40	0.103555556	0.249230769
DL11	1	6/3/2022	TRUE	6.3	7540	11:58:00	0.4986	1	14.24	414	12:08:00	0.5056	1	7.3	640	FALSE	FALSE	-0.362717415	0.228335661	0.5021	1	10.77	527	11:58:00	0.4986	1	14.24	414	Dryas	M	PF	0.2	43	26	0.316444444	0.318461538
DL10	1	6/3/2022	FALSE	6.3	7540	12:00:00	0.5	1	1.61	33	12:10:00	0.5069	1	1.26	63	FALSE	FALSE	-0.362717415	0.228335661	0.50345	1	1.435	48	12:00:00	0.5	1	1.61	33	Dryas	M	PF	0.239	42	24	0.035777778	0.025384615
HL50	5	6/3/2022	TRUE	6.3	7540	12:03:00	0.5021	1	6.88	414	12:14:00	0.5097	1	5.52	408	FALSE	FALSE	-0.362717415	0.228335661	0.5059	1	6.2	411	12:03:00	0.5021	1	6.88	414	Hecale	M	PD	0.303	45	66	0.152888889	0.318461538
HL21	7	6/3/2022	TRUE	6.3	7540	12:06:00	0.5042	1	18.3	1030	12:17:00	0.5118	1	14.43	561	FALSE	FALSE	-0.362717415	0.228335661	0.508	1	16.365	795.5	12:06:00	0.5042	1	18.3	1030	Hecale	M	PF	0.247	46	96	0.406666667	0.792307692
HL61	1	6/6/2022	TRUE	5	9210	11:25:00	0.4757	1	4.61	48	11:47:00	0.491	1	7.93	538	FALSE	FALSE	-0.180334355	-0.855495311	0.48335	1	6.27	293	11:47:00	0.491	1	7.93	538	Hecale	F	PD	0.406	43	36	0.176222222	0.413846154
HL60	1	6/6/2022	TRUE	5	9210	11:28:00	0.4778	1	19.23	780	11:50:00	0.4931	1	25.24	1300	FALSE	FALSE	-0.180334355	-0.855495311	0.48545	1	22.235	1040	11:50:00	0.4931	1	25.24	1300	Hecale	F	PF	0.238	45	71	0.560888889	1
HL32	7	6/6/2022	FALSE	5	9210	11:31:00	0.4799	1	28.07	741	11:53:00	0.4951	1	9.81	626	FALSE	FALSE	-0.180334355	-0.855495311	0.4875	1	18.94	683.5	11:31:00	0.4799	1	28.07	741	Hecale	F	PD	0.181	41	57	0.623777778	0.57
HL52	5	6/6/2022	FALSE	5	9210	11:43:00	0.4882	1	16.37	566	11:55:00	0.4965	1	25.01	1300	FALSE	FALSE	-0.180334355	-0.855495311	0.49235	1	20.69	933	11:55:00	0.4965	1	25.01	1300	Hecale	M	PD	0.208	44	38	0.555777778	1
HL4	9	6/6/2022	FALSE	5	9210	11:46:00	0.4903	1	28.16	800	11:57:00	0.4979	1	10.82	700	FALSE	FALSE	-0.180334355	-0.855495311	0.4941	1	19.49	750	11:46:00	0.4903	1	28.16	800	Hecale	F	PF	0.284	39	87	0.625777778	0.615384615
HL35	7	6/8/2022	TRUE	5.6	27000	10:36:00	0.4417	1	3	189	10:48:00	0.45	1	3.65	246	FALSE	FALSE	1.762536676	-0.355265632	0.44585	1	3.325	217.5	10:48:00	0.45	1	3.65	246	Hecale	F	PD	0.164	40	76	0.081111111	0.189230769
HL33	7	6/8/2022	TRUE	5.6	27000	10:40:00	0.4444	1	20.16	1279	10:51:00	0.4521	1	19.24	1300	FALSE	FALSE	1.762536676	-0.355265632	0.44825	1	19.7	1289.5	10:40:00	0.4444	1	20.16	1279	Hecale	M	PF	0.232	43	78	0.448	0.983846154
DL4	3	6/8/2022	TRUE	5.6	27000	10:45:00	0.4479	1	2.31	53	10:54:00	0.4542	1	1.94	85	FALSE	FALSE	1.762536676	-0.355265632	0.45105	1	2.125	69	10:45:00	0.4479	1	2.31	53	Dryas	F	PD	0.252	44	22	0.051333333	0.040769231
HL1	13	6/10/2022	FALSE	6	29400	11:06:00	0.4625	1	45	789	11:25:00	0.4757	1	26.16	647	FALSE	FALSE	2.024644066	-0.021779179	0.4691	1	35.58	718	11:06:00	0.4625	1	45	789	Hecale	F	PF	0.142	37	119	1	0.606923077
HL9	9	6/10/2022	TRUE	6	29400	11:09:00	0.4646	1	12.05	616	11:27:00	0.4771	1	5.99	565	FALSE	FALSE	2.024644066	-0.021779179	0.47085	1	9.02	590.5	11:09:00	0.4646	1	12.05	616	Hecale	F	PF	0.189	41	52	0.267777778	0.473846154
HL7	9	6/10/2022	FALSE	6	29400	11:13:00	0.4674	1	17.02	576	11:30:00	0.4792	1	23.87	666	FALSE	FALSE	2.024644066	-0.021779179	0.4733	1	20.445	621	11:30:00	0.4792	1	23.87	666	Hecale	F	PF	0.182	40	119	0.530444444	0.512307692
HL13	9	6/10/2022	FALSE	6	29400	11:16:00	0.4694	1	7.11	684	11:33:00	0.4813	1	1.87	170	FALSE	FALSE	2.024644066	-0.021779179	0.47535	1	4.49	427	11:16:00	0.4694	1	7.11	684	Hecale	M	PF	0.286	40	81	0.158	0.526153846
HL5	9	6/10/2022	FALSE	6	29400	11:19:00	0.4715	1	2.31	61	11:36:00	0.4833	1	1.71	175	FALSE	FALSE	2.024644066	-0.021779179	0.4774	1	2.01	118	11:19:00	0.4715	1	2.31	61	Hecale	M	PF	0.211	40	83	0.051333333	0.046923077
HL12	9	6/10/2022	FALSE	6	29400	11:22:00	0.4736	1	6.1	630	11:39:00	0.4854	1	1.97	135	FALSE	FALSE	2.024644066	-0.021779179	0.4795	1	4.035	382.5	11:22:00	0.4736	1	6.1	630	Hecale	M	PF	0.134	37	76	0.135555556	0.484615385
HL62	1	6/13/2022	TRUE	5	30700	11:08:00	0.4639	1	10.37	626	11:26:00	0.4764	1	20.16	1026	FALSE	FALSE	2.166618902	-0.855495311	0.47015	1	15.265	826	11:26:00	0.4764	1	20.16	1026	Hecale	M	PD	0.225	43	65	0.448	0.789230769
HL63	1	6/13/2022	FALSE	5	30700	11:12:00	0.4667	1	17.59	809	11:30:00	0.4792	1	28.09	887	FALSE	FALSE	2.166618902	-0.855495311	0.47295	1	22.84	848	11:30:00	0.4792	1	28.09	887	Hecale	F	PD	0.236	45	63	0.624222222	0.682307692
HL55	5	6/13/2022	TRUE	5	30700	11:17:00	0.4701	1	15.76	152	11:34:00	0.4819	1	10.16	623	FALSE	FALSE	2.166618902	-0.855495311	0.476	1	12.96	387.5	11:17:00	0.4701	1	15.76	152	Hecale	M	PD	0.168	40	59	0.350222222	0.116923077
HL15	9	6/13/2022	FALSE	5	30700	11:21:00	0.4729	1	4.07	458	11:41:00	0.4868	3	23.05	713	FALSE	FALSE	2.166618902	-0.855495311	0.47985	2	13.56	585.5	11:41:00	0.4868	3	23.05	713	Hecale	M	PF	0.27	47	86	0.512222222	0.548461538
DL12	1	6/15/2022	TRUE	5.9	30200	10:06:00	0.4208	1	4.57	508	10:25:00	0.434	2	16.19	1208	FALSE	FALSE	2.112013196	-0.105150792	0.4274	1.5	10.38	858	10:25:00	0.434	2	16.19	1208	Dryas	F	PF	0.219	44	31	0.359777778	0.929230769
DL16	1	6/15/2022	TRUE	5.9	30200	10:09:00	0.4229	3	23.19	412	10:28:00	0.4361	1	2.68	35	FALSE	FALSE	2.112013196	-0.105150792	0.4295	2	12.935	223.5	10:09:00	0.4229	3	23.19	412	Dryas	F	PD	0.197	42	30	0.515333333	0.316923077
DL15	1	6/15/2022	TRUE	5.9	30200	10:12:00	0.425	1	9.48	960	10:31:00	0.4382	1	30.52	133	FALSE	FALSE	2.112013196	-0.105150792	0.4316	1	20	546.5	10:31:00	0.4382	1	30.52	133	Dryas	F	PD	0.167	40	29	0.678222222	0.102307692
HL38	7	6/15/2022	FALSE	5.9	30200	10:16:00	0.4278	1	15.9	657	10:34:00	0.4403	1	8.75	240	FALSE	FALSE	2.112013196	-0.105150792	0.43405	1	12.325	448.5	10:16:00	0.4278	1	15.9	657	Hecale	F	PD	0.264	45	76	0.353333333	0.505384615
HL45	7	6/15/2022	TRUE	5.9	30200	10:19:00	0.4299	1	2.28	205	10:38:00	0.4431	1	5.72	663	FALSE	FALSE	2.112013196	-0.105150792	0.4365	1	4	434	10:38:00	0.4431	1	5.72	663	Hecale	F	PD	0.248	45	106	0.127111111	0.51
DL17	1	6/15/2022	TRUE	5.9	30200	10:22:00	0.4319	2	3.09	52	10:39:00	0.4438	2	30.7	1062	FALSE	FALSE	2.112013196	-0.105150792	0.43785	2	16.895	557	10:39:00	0.4438	2	30.7	1062	Dryas	F	PD	0.187	41	7	0.682222222	0.816923077
DL13	1	6/15/2022	TRUE	5.9	30200	10:24:00	0.4333	1	38.16	480	10:41:00	0.4451	1	6.66	554	FALSE	FALSE	2.112013196	-0.105150792	0.4392	1	22.41	517	10:24:00	0.4333	1	38.16	480	Dryas	F	PD	0.248	47	20	0.848	0.369230769
HL17	9	6/15/2022	TRUE	5.9	3860	11:08:00	0.4639	3	32.2	598	11:24:00	0.475	1	7.21	610	FALSE	FALSE	-0.764615413	-0.105150792	0.46945	2	19.705	604	11:08:00	0.4639	3	32.2	598	Hecale	M	PF	0.171	39	77	0.715555556	0.46
DL14	1	6/15/2022	FALSE	5.9	3860	11:12:00	0.4667	0	45	465	11:28:00	0.4778	2	15.73	614	FALSE	FALSE	-0.764615413	-0.105150792	0.47225	1	30.365	539.5	11:12:00	0.4667	0	45	465	Dryas	M	PD	0.213	45	22	1	0.357692308
HL59	3	6/15/2022	TRUE	5.9	3860	11:15:00	0.4688	1	14.46	589	11:30:00	0.4792	1	11.34	724	FALSE	FALSE	-0.764615413	-0.105150792	0.474	1	12.9	656.5	11:15:00	0.4688	1	14.46	589	Hecale	M	PD	0.279	44	41	0.321333333	0.453076923
DL7	3	6/15/2022	FALSE	5.9	3860	11:18:00	0.4708	1	2.06	50	11:39:00	0.4854	5	12.21	323	FALSE	FALSE	-0.764615413	-0.105150792	0.4781	3	7.135	186.5	11:39:00	0.4854	5	12.21	323	Dryas	M	PF	0.164	41	27	0.271333333	0.248461538
HL18	9	6/15/2022	FALSE	5.9	3860	11:20:00	0.4722	1	12.07	594	11:34:00	0.4819	1	12.82	1158	FALSE	FALSE	-0.764615413	-0.105150792	0.47705	1	12.445	876	11:34:00	0.4819	1	12.82	1158	Hecale	M	PF	0.192	40	77	0.284888889	0.890769231
DL19	1	6/17/2022	TRUE	5	5530	10:41:00	0.4451	1	19.13	242	11:14:00	0.4681	1	23.66	685	FALSE	FALSE	-0.582232354	-0.855495311	0.4566	1	21.395	463.5	11:14:00	0.4681	1	23.66	685	Dryas	M	PD	0.216	44	32	0.525777778	0.526923077
DL20	1	6/17/2022	TRUE	5	5530	10:46:00	0.4486	1	1.06	69	11:18:00	0.4708	1	8.33	404	FALSE	FALSE	-0.582232354	-0.855495311	0.4597	1	4.695	236.5	11:18:00	0.4708	1	8.33	404	Dryas	F	PF	0.157	40	23	0.185111111	0.310769231
HL24	9	6/17/2022	TRUE	5	5530	10:48:00	0.45	0	45	680	11:19:00	0.4715	1	1.98	166	FALSE	FALSE	-0.582232354	-0.855495311	0.46075	0.5	23.49	423	10:48:00	0.45	0	45	680	Hecale	F	PF	0.166	40	112	1	0.523076923
HL47	7	6/17/2022	FALSE	5	5530	10:52:00	0.4528	1	2.08	144	11:23:00	0.4743	1	5.23	59	FALSE	FALSE	-0.582232354	-0.855495311	0.46355	1	3.655	101.5	11:23:00	0.4743	1	5.23	59	Hecale	F	PD	0.289	40	74	0.116222222	0.045384615
HL21	9	6/17/2022	FALSE	5	5530	10:56:00	0.4556	1	9.16	500	11:26:00	0.4764	1	16	1267	FALSE	FALSE	-0.582232354	-0.855495311	0.466	1	12.58	883.5	11:26:00	0.4764	1	16	1267	Hecale	M	PF	0.247	46	96	0.355555556	0.974615385
DL10	3	6/17/2022	FALSE	5	5530	11:00:00	0.4583	1	3.42	41	11:49:00	0.4924	2	6.74	5	TRUE	FALSE	-0.582232354	-0.855495311	0.47535	1.5	5.08	23	11:49:00	0.4924	2	6.74	5	Dryas	M	PF	0.239	42	24	0.149777778	0.003846154
DL18	1	6/17/2022	TRUE	5	5530	11:03:00	0.4604	1	1.28	53	11:42:00	0.4875	1	1.13	65	TRUE	FALSE	-0.582232354	-0.855495311	0.47395	1	1.205	59	11:03:00	0.4604	1	1.28	53	Dryas	M	PD	0.186	43	50	0.028444444	0.040769231
HL50	7	6/17/2022	TRUE	5	5530	11:07:00	0.4632	1	12.05	997	11:51:00	0.4938	1	2.18	0	TRUE	FALSE	-0.582232354	-0.855495311	0.4785	1	7.115	498.5	11:07:00	0.4632	1	12.05	997	Hecale	M	PD	0.303	45	66	0.267777778	0.766923077
DL11	3	6/17/2022	TRUE	5	5530	11:10:00	0.4653	1	8.9	82	11:45:00	0.4896	1	12.49	70	TRUE	FALSE	-0.582232354	-0.855495311	0.47745	1	10.695	76	11:45:00	0.4896	1	12.49	70	Dryas	M	PF	0.2	43	26	0.277555556	0.053846154
HL4	11	6/20/2022	FALSE	5.5	5390	11:19:00	0.4715	1	20.33	110	11:28:00	0.4778	1	2.93	186	TRUE	FALSE	-0.597521952	-0.438637245	0.47465	1	11.63	148	11:19:00	0.4715	1	20.33	110	Hecale	F	PF	0.284	39	87	0.451777778	0.084615385
HL60	3	6/20/2022	TRUE	5.5	5390	11:16:00	0.4694	0	45	1240	11:26:00	0.4764	1	14.25	883	TRUE	FALSE	-0.597521952	-0.438637245	0.4729	0.5	29.625	1061.5	11:16:00	0.4694	0	45	1240	Hecale	F	PF	0.238	45	71	1	0.953846154
HL61	3	6/20/2022	FALSE	5.5	5390	11:22:00	0.4736	1	11.58	36	11:30:00	0.4792	1	1.85	132	TRUE	FALSE	-0.597521952	-0.438637245	0.4764	1	6.715	84	11:22:00	0.4736	1	11.58	36	Hecale	F	PD	0.406	43	36	0.257333333	0.027692308
HL35	9	6/22/2022	FALSE	6	31800	11:29:00	0.4785	1	5.81	440	11:39:00	0.4854	1	8.06	599	FALSE	FALSE	2.286751456	-0.021779179	0.48195	1	6.935	519.5	11:39:00	0.4854	1	8.06	599	Hecale	F	PD	0.164	40	76	0.179111111	0.460769231
DL22	1	6/22/2022	TRUE	6	31800	11:33:00	0.4813	1	42.06	280	11:42:00	0.4875	1	8.46	66	FALSE	FALSE	2.286751456	-0.021779179	0.4844	1	25.26	173	11:33:00	0.4813	1	42.06	280	Dryas	M	PF	0.177	40	41	0.934666667	0.215384615
HL33	9	6/22/2022	TRUE	6	31800	11:36:00	0.4833	1	11.95	1095	11:45:00	0.4896	1	1.92	187	FALSE	FALSE	2.286751456	-0.021779179	0.48645	1	6.935	641	11:36:00	0.4833	1	11.95	1095	Hecale	M	PF	0.232	43	78	0.265555556	0.842307692
HL1	15	6/24/2022	FALSE	5	5920	10:55:00	0.4549	1	1.5	73	11:03:00	0.4604	1	5.03	159	FALSE	FALSE	-0.539639903	-0.855495311	0.45765	1	3.265	116	11:03:00	0.4604	1	5.03	159	Hecale	F	PF	0.142	37	119	0.111777778	0.122307692
HL8	11	6/24/2022	TRUE	5	5920	10:58:00	0.4569	1	29.9	398	11:04:00	0.4611	1	5.36	245	FALSE	FALSE	-0.539639903	-0.855495311	0.459	1	17.63	321.5	10:58:00	0.4569	1	29.9	398	Hecale	F	PF	0.179	40	77	0.664444444	0.306153846
HL7	11	6/24/2022	FALSE	5	5920	11:01:00	0.459	3	28.04	368	11:07:00	0.4632	1	23.06	128	FALSE	FALSE	-0.539639903	-0.855495311	0.4611	2	25.55	248	11:01:00	0.459	3	28.04	368	Hecale	F	PF	0.182	40	119	0.623111111	0.283076923
HL13	11	6/24/2022	FALSE	5	2320	11:16:00	0.4694	2	6.09	255	11:30:00	0.4792	1	2.13	146	FALSE	FALSE	-0.932800989	-0.855495311	0.4743	1.5	4.11	200.5	11:16:00	0.4694	2	6.09	255	Hecale	M	PF	0.286	40	81	0.135333333	0.196153846
HL12	11	6/24/2022	FALSE	5	2320	11:21:00	0.4729	1	4.23	379	11:32:00	0.4806	1	1.22	51	FALSE	FALSE	-0.932800989	-0.855495311	0.47675	1	2.725	215	11:21:00	0.4729	1	4.23	379	Hecale	M	PF	0.134	37	76	0.094	0.291538462
HL5	11	6/24/2022	FALSE	5	2320	11:24:00	0.475	1	9.54	219	11:34:00	0.4819	1	1.94	130	FALSE	FALSE	-0.932800989	-0.855495311	0.47845	1	5.74	174.5	11:24:00	0.475	1	9.54	219	Hecale	M	PF	0.211	40	83	0.212	0.168461538
DL24	1	6/24/2022	TRUE	5	2320	11:26:00	0.4764	2	14.19	565	11:37:00	0.484	1	24.96	126	FALSE	FALSE	-0.932800989	-0.855495311	0.4802	1.5	19.575	345.5	11:37:00	0.484	1	24.96	126	Dryas	M	PF	0.2	43	48	0.554666667	0.096923077
DL23	1	6/24/2022	TRUE	5	2320	11:28:00	0.4778	1	45	1243	11:39:00	0.4854	1	24.05	996	FALSE	FALSE	-0.932800989	-0.855495311	0.4816	1	34.525	1119.5	11:28:00	0.4778	1	45	1243	Dryas	M	PD	0.185	40	32	1	0.956153846
DL25	1	6/27/2022	TRUE	6.4	9040	10:24:00	0.4333	1	3.07	0	10:38:00	0.4431	1	1.91	70	FALSE	FALSE	-0.198900296	0.311707274	0.4382	1	2.49	35	10:24:00	0.4333	1	3.07	0	Dryas	F	PF	0.244	43	18	0.068222222	0
HL62	3	6/27/2022	TRUE	6.4	9040	10:27:00	0.4354	1	7.23	153	10:41:00	0.4451	1	19.34	1300	FALSE	FALSE	-0.198900296	0.311707274	0.44025	1	13.285	726.5	10:41:00	0.4451	1	19.34	1300	Hecale	M	PD	0.225	43	65	0.429777778	1
HL55	7	6/27/2022	TRUE	6.4	9040	10:31:00	0.4382	1	6.64	340	10:44:00	0.4472	1	11.38	434	FALSE	FALSE	-0.198900296	0.311707274	0.4427	1	9.01	387	10:44:00	0.4472	1	11.38	434	Hecale	M	PD	0.168	40	59	0.252888889	0.333846154
HL15	11	6/27/2022	FALSE	6.4	9040	10:34:00	0.4403	1	2.72	196	10:48:00	0.45	1	5.37	396	FALSE	FALSE	-0.198900296	0.311707274	0.44515	1	4.045	296	10:48:00	0.45	1	5.37	396	Hecale	M	PF	0.27	47	86	0.119333333	0.304615385
HL63	3	6/27/2022	FALSE	6.4	9040	10:36:00	0.4417	1	36.82	0	10:51:00	0.4521	1	4.12	238	FALSE	FALSE	-0.198900296	0.311707274	0.4469	1	20.47	119	10:36:00	0.4417	1	36.82	0	Hecale	F	PD	0.236	45	63	0.818222222	0
HL45	9	6/29/2022	FALSE	7	13500	11:00:00	0.4583	1	3.61	270	11:11:00	0.466	1	6.24	612	FALSE	FALSE	0.288182605	0.811936953	0.46215	1	4.925	441	11:11:00	0.466	1	6.24	612	Hecale	F	PD	0.248	45	106	0.138666667	0.470769231
DL12	3	6/29/2022	FALSE	7	13500	11:02:00	0.4597	1	44.5	942	11:14:00	0.4681	2	43	51	FALSE	FALSE	0.288182605	0.811936953	0.4639	1.5	43.75	496.5	11:02:00	0.4597	1	44.5	942	Dryas	F	PF	0.219	44	31	0.988888889	0.724615385
HL38	9	6/29/2022	FALSE	7	13500	11:05:00	0.4618	1	4.26	209	11:16:00	0.4694	1	2.48	116	FALSE	FALSE	0.288182605	0.811936953	0.4656	1	3.37	162.5	11:05:00	0.4618	1	4.26	209	Hecale	F	PD	0.264	45	76	0.094666667	0.160769231
DL16	3	6/29/2022	TRUE	7	13500	11:07:00	0.4632	2	8.13	511	11:20:00	0.4722	1	4.69	554	FALSE	FALSE	0.288182605	0.811936953	0.4677	1.5	6.41	532.5	11:07:00	0.4632	2	8.13	511	Dryas	F	PD	0.197	42	30	0.180666667	0.393076923
HL59	5	6/29/2022	TRUE	7	10850	11:38:00	0.4847	1	8.67	246	11:43:00	0.4882	1	6.44	70	FALSE	FALSE	-0.001227639	0.811936953	0.48645	1	7.555	158	11:38:00	0.4847	1	8.67	246	Hecale	M	PD	0.279	44	41	0.192666667	0.189230769
DL15	3	6/29/2022	TRUE	7	10850	11:39:00	0.4854	1	1.23	0	11:48:00	0.4917	1	0.97	61	FALSE	FALSE	-0.001227639	0.811936953	0.48855	1	1.1	30.5	11:39:00	0.4854	1	1.23	0	Dryas	F	PD	0.167	40	29	0.027333333	0
DL14	3	6/29/2022	FALSE	7	10850	11:42:00	0.4875	4	6.28	133	11:52:00	0.4944	1	35.14	99	FALSE	FALSE	-0.001227639	0.811936953	0.49095	2.5	20.71	116	11:52:00	0.4944	1	35.14	99	Dryas	M	PD	0.213	45	22	0.780888889	0.076153846
DL20	3	7/1/2022	FALSE	5.8	4600	10:49:00	0.4507	1	9.46	364	11:00:00	0.4583	3	20.47	114	FALSE	FALSE	-0.683798968	-0.188522405	0.4545	2	14.965	239	11:00:00	0.4583	3	20.47	114	Dryas	F	PF	0.157	40	23	0.454888889	0.087692308
HL47	9	7/1/2022	FALSE	5.8	4600	10:53:00	0.4535	1	3.69	126	11:06:00	0.4625	1	4.89	182	TRUE	FALSE	-0.683798968	-0.188522405	0.458	1	4.29	154	11:06:00	0.4625	1	4.89	182	Hecale	F	PD	0.289	40	74	0.108666667	0.14
HL24	11	7/1/2022	TRUE	5.8	4600	10:57:00	0.4563	1	0.95	40	11:09:00	0.4646	1	3.07	251	TRUE	FALSE	-0.683798968	-0.188522405	0.46045	1	2.01	145.5	11:09:00	0.4646	1	3.07	251	Hecale	F	PF	0.166	40	112	0.068222222	0.193076923
DL19	3	7/1/2022	FALSE	6	604	11:18:00	0.4708	1	5.09	131	11:27:00	0.4771	1	1.11	3	TRUE	FALSE	-1.120207773	-0.021779179	0.47395	1	3.1	67	11:18:00	0.4708	1	5.09	131	Dryas	M	PD	0.216	44	32	0.113111111	0.100769231
DL18	3	7/1/2022	TRUE	6	604	11:21:00	0.4729	1	1.88	110	11:29:00	0.4785	1	2.58	110	TRUE	FALSE	-1.120207773	-0.021779179	0.4757	1	2.23	110	11:29:00	0.4785	1	2.58	110	Dryas	M	PD	0.186	43	50	0.057333333	0.084615385
HL21	11	7/1/2022	FALSE	6	604	11:23:00	0.4743	1	21.46	1170	11:31:00	0.4799	1	2.51	137	TRUE	FALSE	-1.120207773	-0.021779179	0.4771	1	11.985	653.5	11:23:00	0.4743	1	21.46	1170	Hecale	M	PF	0.247	46	96	0.476888889	0.9
DL26	1	7/4/2022	TRUE	5	3450	11:24:00	0.475	2	28.4	285	11:30:00	0.4792	1	12.29	354	TRUE	FALSE	-0.809392092	-0.855495311	0.4771	1.5	20.345	319.5	11:24:00	0.475	2	28.4	285	Dryas	M	PF	0.265	46	21	0.631111111	0.219230769
HL60	5	7/4/2022	TRUE	5	3450	11:25:00	0.4757	1	44.66	455	11:31:00	0.4799	1	14.43	1084	TRUE	FALSE	-0.809392092	-0.855495311	0.4778	1	29.545	769.5	11:25:00	0.4757	1	44.66	455	Hecale	F	PF	0.238	45	71	0.992444444	0.35
HL66	1	7/6/2022	TRUE	5	4420	11:08:00	0.4639	1	4.43	212	11:16:00	0.4694	1	2.88	212	FALSE	FALSE	-0.703457022	-0.855495311	0.46665	1	3.655	212	11:08:00	0.4639	1	4.43	212	Hecale	F	PF	0.175	39	44	0.098444444	0.163076923
HL68	1	7/6/2022	TRUE	5	4420	11:11:00	0.466	1	1.71	155	11:18:00	0.4708	1	2.47	190	FALSE	FALSE	-0.703457022	-0.855495311	0.4684	1	2.09	172.5	11:18:00	0.4708	1	2.47	190	Hecale	F	PD	0.299	46	28	0.054888889	0.146153846
HL69	1	7/6/2022	TRUE	5	4420	11:13:00	0.4674	1	2.08	124	11:22:00	0.4736	1	2.64	45	FALSE	FALSE	-0.703457022	-0.855495311	0.4705	1	2.36	84.5	11:22:00	0.4736	1	2.64	45	Hecale	F	PD	0.278	43	48	0.058666667	0.034615385
DL27	1	7/6/2022	TRUE	5	2490	11:32:00	0.4806	1	4.94	193	11:46:00	0.4903	1	8.63	52	FALSE	FALSE	-0.914235049	-0.855495311	0.48545	1	6.785	122.5	11:46:00	0.4903	1	8.63	52	Dryas	M	PF	0.189	42	24	0.191777778	0.04
DL29	1	7/6/2022	TRUE	5	2490	11:38:00	0.4847	1	14.52	71	11:51:00	0.4938	0	45	729	FALSE	FALSE	-0.914235049	-0.855495311	0.48925	0.5	29.76	400	11:51:00	0.4938	0	45	729	Dryas	M	PD	0.188	42	29	1	0.560769231
DL30	1	7/6/2022	FALSE	5	2490	11:39:00	0.4854	1	22.04	84	11:54:00	0.4958	1	13.47	266	FALSE	FALSE	-0.914235049	-0.855495311	0.4906	1	17.755	175	11:39:00	0.4854	1	22.04	84	Dryas	M	PD	0.193	42	22	0.489777778	0.064615385
HL67	1	7/6/2022	TRUE	5	2490	11:42:00	0.4875	1	15.16	786	12:09:00	0.5063	1	1.99	100	FALSE	FALSE	-0.914235049	-0.855495311	0.4969	1	8.575	443	11:42:00	0.4875	1	15.16	786	Hecale	M	PF	0.265	43	40	0.336888889	0.604615385
DL22	3	7/6/2022	TRUE	5	2490	11:45:00	0.4896	2	25.39	25	12:06:00	0.5042	1	14.07	617	FALSE	FALSE	-0.914235049	-0.855495311	0.4969	1.5	19.73	321	11:45:00	0.4896	2	25.39	25	Dryas	M	PF	0.177	40	41	0.564222222	0.019230769
HL1	17	7/8/2022	FALSE	5	5340	10:59:00	0.4576	1	3.4	228	11:10:00	0.4653	1	2.86	253	FALSE	FALSE	-0.602982522	-0.855495311	0.46145	1	3.13	240.5	10:59:00	0.4576	1	3.4	228	Hecale	F	PF	0.142	37	119	0.075555556	0.175384615
HL7	13	7/8/2022	FALSE	5	5340	11:01:00	0.459	3	44.5	1201	11:13:00	0.4674	0	45	117	FALSE	FALSE	-0.602982522	-0.855495311	0.4632	1.5	44.75	659	11:13:00	0.4674	0	45	117	Hecale	F	PF	0.182	40	119	1	0.09
DL35	1	7/8/2022	TRUE	5	5340	11:05:00	0.4618	1	2.84	270	11:15:00	0.4688	1	1.94	68	FALSE	FALSE	-0.602982522	-0.855495311	0.4653	1	2.39	169	11:05:00	0.4618	1	2.84	270	Dryas	F	PD	0.247	42	35	0.063111111	0.207692308
DL34	1	7/8/2022	TRUE	5	5340	11:07:00	0.4632	1	0.91	36	11:17:00	0.4701	1	1.03	68	FALSE	FALSE	-0.602982522	-0.855495311	0.46665	1	0.97	52	11:17:00	0.4701	1	1.03	68	Dryas	F	PD	0.181	40	29	0.022888889	0.052307692
DL23	3	7/8/2022	TRUE	5	14080	11:28:00	0.4778	4	28.86	905	11:47:00	0.491	0	45	885	FALSE	FALSE	0.351525224	-0.855495311	0.4844	2	36.93	895	11:47:00	0.491	0	45	885	Dryas	M	PD	0.185	40	32	1	0.680769231
DL24	3	7/8/2022	TRUE	5	14080	11:30:00	0.4792	1	7.42	2	11:53:00	0.4951	1	12.62	722	FALSE	FALSE	0.351525224	-0.855495311	0.48715	1	10.02	362	11:53:00	0.4951	1	12.62	722	Dryas	M	PF	0.2	43	48	0.280444444	0.555384615
HL72	1	7/8/2022	TRUE	5	14080	11:32:00	0.4806	1	9.43	246	11:57:00	0.4979	1	18.59	1061	FALSE	FALSE	0.351525224	-0.855495311	0.48925	1	14.01	653.5	11:57:00	0.4979	1	18.59	1061	Hecale	M	PD	0.182	39	49	0.413111111	0.816153846
DL33	1	7/8/2022	TRUE	5	14080	11:35:00	0.4826	1	28	1184	11:58:00	0.4986	1	14.81	881	FALSE	FALSE	0.351525224	-0.855495311	0.4906	1	21.405	1032.5	11:35:00	0.4826	1	28	1184	Dryas	M	PF	0.26	43	27	0.622222222	0.910769231
HL71	1	7/8/2022	TRUE	5	14080	11:38:00	0.4847	1	2.28	170	11:59:00	0.4993	1	2.04	94	FALSE	FALSE	0.351525224	-0.855495311	0.492	1	2.16	132	11:38:00	0.4847	1	2.28	170	Hecale	M	PD	0.244	43	74	0.050666667	0.130769231
HL70	1	7/8/2022	TRUE	5	14080	11:40:00	0.4861	1	7.34	0	12:01:00	0.5007	1	8.5	782	TRUE	FALSE	0.351525224	-0.855495311	0.4934	1	7.92	391	12:01:00	0.5007	1	8.5	782	Hecale	M	PF	0.217	42	19	0.188888889	0.601538462
DL32	1	7/8/2022	TRUE	5	14080	11:44:00	0.4889	1	13.53	1206	12:04:00	0.5028	1	4.13	85	TRUE	FALSE	0.351525224	-0.855495311	0.49585	1	8.83	645.5	11:44:00	0.4889	1	13.53	1206	Dryas	M	PF	0.154	42	29	0.300666667	0.927692308
HL63	5	7/11/2022	FALSE	5.7	5540	11:39:00	0.4854	1	18.5	712	11:47:00	0.491	1	7.28	671	FALSE	FALSE	-0.58114024	-0.271894019	0.4882	1	12.89	691.5	11:39:00	0.4854	1	18.5	712	Hecale	F	PD	0.236	45	63	0.411111111	0.547692308
HL74	1	7/11/2022	TRUE	5.7	5540	11:42:00	0.4875	1	1.79	112	11:50:00	0.4931	1	2.11	0	FALSE	FALSE	-0.58114024	-0.271894019	0.4903	1	1.95	56	11:50:00	0.4931	1	2.11	0	Hecale	F	PF	0.249	44	35	0.046888889	0
HL75	1	7/11/2022	TRUE	5.7	5540	11:45:00	0.4896	1	2.14	51	11:52:00	0.4944	1	2.74	74	FALSE	FALSE	-0.58114024	-0.271894019	0.492	1	2.44	62.5	11:52:00	0.4944	1	2.74	74	Hecale	F	PD	0.176	41	40	0.060888889	0.056923077
HL62	5	7/11/2022	TRUE	6	18250	12:05:00	0.5035	1	5.25	405	12:10:00	0.5069	1	5.29	366	FALSE	FALSE	0.806936815	-0.021779179	0.5052	1	5.27	385.5	12:10:00	0.5069	1	5.29	366	Hecale	M	PD	0.225	43	65	0.117555556	0.281538462
HL77	1	7/11/2022	TRUE	6	18250	12:07:00	0.5049	1	28.03	731	12:13:00	0.509	1	28.94	1275	FALSE	FALSE	0.806936815	-0.021779179	0.50695	1	28.485	1003	12:13:00	0.509	1	28.94	1275	Hecale	M	PF	0.235	44	66	0.643111111	0.980769231
HL45	11	7/13/2022	FALSE	6.9	10690	11:53:00	0.4951	1	16.95	920	12:04:00	0.5028	1	32.26	1054	FALSE	FALSE	-0.018701465	0.72856534	0.49895	1	24.605	987	12:04:00	0.5028	1	32.26	1054	Hecale	F	PD	0.248	45	106	0.716888889	0.810769231
HL24	13	7/15/2022	FALSE	5.1	7540	11:08:00	0.4639	1	2.02	152	11:16:00	0.4694	1	1.38	63	FALSE	FALSE	-0.362717415	-0.772123698	0.46665	1	1.7	107.5	11:08:00	0.4639	1	2.02	152	Hecale	F	PF	0.166	40	112	0.044888889	0.116923077
DL37	1	7/15/2022	TRUE	5.1	7540	11:10:00	0.4653	1	19.7	126	11:28:00	0.4778	1	45	320	FALSE	FALSE	-0.362717415	-0.772123698	0.47155	1	32.35	223	11:28:00	0.4778	1	45	320	Dryas	M	PD	0.205	41	22	1	0.246153846
DL18	5	7/15/2022	FALSE	5.1	7540	11:13:00	0.4674	1	2.38	90	11:31:00	0.4799	1	3.28	47	TRUE	FALSE	-0.362717415	-0.772123698	0.47365	1	2.83	68.5	11:31:00	0.4799	1	3.28	47	Dryas	M	PD	0.186	43	50	0.072888889	0.036153846
HL21	13	7/15/2022	FALSE	5.3	2330	11:22:00	0.4736	1	18.09	1268	11:33:00	0.4813	1	14.77	1154	TRUE	FALSE	-0.931708875	-0.605380471	0.47745	1	16.43	1211	11:22:00	0.4736	1	18.09	1268	Hecale	M	PF	0.247	46	96	0.402	0.975384615
DL38	1	7/15/2022	TRUE	5.3	2330	11:23:00	0.4743	1	2.78	0	11:38:00	0.4847	1	1.55	0	TRUE	FALSE	-0.931708875	-0.605380471	0.4795	1	2.165	0	11:23:00	0.4743	1	2.78	0	Dryas	M	PD	0.133	38	9	0.061777778	0
HL60	7	7/18/2022	FALSE	6	30200	11:47:00	0.491	1	9.42	566	11:55:00	0.4965	0	45	955	FALSE	FALSE	2.112013196	-0.021779179	0.49375	0.5	27.21	760.5	11:55:00	0.4965	0	45	955	Hecale	F	PF	0.238	45	71	1	0.734615385
DL40	1	7/18/2022	TRUE	6	30200	11:48:00	0.4917	1	1.66	39	11:57:00	0.4979	1	2.49	170	FALSE	FALSE	2.112013196	-0.021779179	0.4948	1	2.075	104.5	11:57:00	0.4979	1	2.49	170	Dryas	F	PD	0.164	40	22	0.055333333	0.130769231
DL43	1	7/28/2022	TRUE	6	30200	11:51:00	0.4938	1	13.03	700	11:59:00	0.4993	1	1.74	89	FALSE	FALSE	2.112013196	-0.021779179	0.49655	1	7.385	394.5	11:51:00	0.4938	1	13.03	700	Dryas	F	PF	0.206	42	29	0.289555556	0.538461538
DL41	1	7/18/2022	TRUE	7	4660	12:11:00	0.5076	1	40.03	38	12:16:00	0.5111	1	26.53	1300	FALSE	FALSE	-0.677246283	0.811936953	0.50935	1	33.28	669	12:11:00	0.5076	1	40.03	38	Dryas	M	PF	0.184	37	28	0.889555556	0.029230769
DL42	1	7/18/2022	TRUE	7	4660	12:14:00	0.5097	0	45	1208	12:19:00	0.5132	1	35.73	1300	FALSE	FALSE	-0.677246283	0.811936953	0.51145	0.5	40.365	1254	12:14:00	0.5097	0	45	1208	Dryas	M	PF	0.16	40	35	1	0.929230769
HL68	3	7/20/2022	TRUE	4.5	9110	10:29:00	0.4368	1	7.19	507	10:36:00	0.4417	1	25.45	1113	FALSE	FALSE	-0.191255497	-1.272353377	0.43925	1	16.32	810	10:36:00	0.4417	1	25.45	1113	Hecale	F	PD	0.299	46	28	0.565555556	0.856153846
HL69	3	7/20/2022	TRUE	4.5	9110	10:32:00	0.4389	1	18.97	1250	10:38:00	0.4431	1	25.75	1150	FALSE	FALSE	-0.191255497	-1.272353377	0.441	1	22.36	1200	10:38:00	0.4431	1	25.75	1150	Hecale	F	PD	0.278	43	48	0.572222222	0.884615385
DL44	1	7/20/2022	TRUE	4.5	9110	10:34:00	0.4403	1	2.42	17	10:41:00	0.4451	1	1.29	14	FALSE	FALSE	-0.191255497	-1.272353377	0.4427	1	1.855	15.5	10:34:00	0.4403	1	2.42	17	Dryas	F	PD	0.085	31	29	0.053777778	0.013076923
HL67	3	7/20/2022	TRUE	4.9	9850	10:54:00	0.4542	1	3.5	114	11:07:00	0.4632	1	4.75	292	FALSE	FALSE	-0.110439051	-0.938866924	0.4587	1	4.125	203	11:07:00	0.4632	1	4.75	292	Hecale	M	PF	0.265	43	40	0.105555556	0.224615385
DL27	3	7/20/2022	FALSE	4.9	9850	10:56:00	0.4556	1	2.41	105	11:10:00	0.4653	3	7.77	270	FALSE	FALSE	-0.110439051	-0.938866924	0.46045	2	5.09	187.5	11:10:00	0.4653	3	7.77	270	Dryas	M	PF	0.189	42	24	0.172666667	0.207692308
DL30	3	7/20/2022	FALSE	4.9	9850	10:59:00	0.4576	3	20.79	77	11:14:00	0.4681	3	38.98	374	FALSE	FALSE	-0.110439051	-0.938866924	0.46285	3	29.885	225.5	11:14:00	0.4681	3	38.98	374	Dryas	M	PD	0.193	42	22	0.866222222	0.287692308
DL22	5	7/20/2022	FALSE	4.9	9850	11:02:00	0.4597	1	3.92	102	11:16:00	0.4694	2	25.71	275	FALSE	FALSE	-0.110439051	-0.938866924	0.46455	1.5	14.815	188.5	11:16:00	0.4694	2	25.71	275	Dryas	M	PF	0.177	40	41	0.571333333	0.211538462
DL29	3	7/20/2022	FALSE	4.9	9850	11:03:00	0.4604	3	7.3	252	11:18:00	0.4708	2	43	826	FALSE	FALSE	-0.110439051	-0.938866924	0.4656	2.5	25.15	539	11:18:00	0.4708	2	43	826	Dryas	M	PD	0.188	42	29	0.955555556	0.635384615
DL35	3	7/22/2022	FALSE	6	7220	11:30:00	0.4792	1	1.75	54	11:43:00	0.4882	1	1.89	55	FALSE	FALSE	-0.397665067	-0.021779179	0.4837	1	1.82	54.5	11:43:00	0.4882	1	1.89	55	Dryas	F	PD	0.247	42	35	0.042	0.042307692
HL79	1	7/22/2022	TRUE	6	7220	11:33:00	0.4813	0	45	177	11:45:00	0.4896	1	10.53	40	FALSE	FALSE	-0.397665067	-0.021779179	0.48545	0.5	27.765	108.5	11:33:00	0.4813	0	45	177	Hecale	F	PF	0.224	44	115	1	0.136153846
HL7	15	7/22/2022	FALSE	6	7220	11:36:00	0.4833	1	21.81	59	11:49:00	0.4924	1	11.46	110	FALSE	FALSE	-0.397665067	-0.021779179	0.48785	1	16.635	84.5	11:36:00	0.4833	1	21.81	59	Hecale	F	PF	0.182	40	119	0.484666667	0.045384615
HL81	1	7/22/2022	TRUE	6	7220	11:38:00	0.4847	1	3.85	109	11:53:00	0.4951	1	2.29	46	TRUE	FALSE	-0.397665067	-0.021779179	0.4899	1	3.07	77.5	11:38:00	0.4847	1	3.85	109	Hecale	F	PD	0.208	42	75	0.085555556	0.083846154
DL34	3	7/22/2022	FALSE	6	7220	11:40:00	0.4861	1	2.98	77	11:51:00	0.4938	1	1.78	26	TRUE	FALSE	-0.397665067	-0.021779179	0.48995	1	2.38	51.5	11:40:00	0.4861	1	2.98	77	Dryas	F	PD	0.181	40	29	0.066222222	0.059230769
HL80	1	7/22/2022	TRUE	5.9	1608	12:07:00	0.5049	1	1.43	0	12:35:00	0.5243	1	1.65	95	TRUE	FALSE	-1.010559514	-0.105150792	0.5146	1	1.54	47.5	12:35:00	0.5243	1	1.65	95	Hecale	M	PD	0.197	43	40	0.036666667	0.073076923
DL33	3	7/22/2022	TRUE	5.9	1608	12:09:00	0.5063	2	7.81	90	12:37:00	0.5257	1	8.38	127	TRUE	FALSE	-1.010559514	-0.105150792	0.516	1.5	8.095	108.5	12:37:00	0.5257	1	8.38	127	Dryas	M	PF	0.26	43	27	0.186222222	0.097692308
HL71	3	7/22/2022	TRUE	5.9	1608	12:12:00	0.5083	1	3.25	60	12:39:00	0.5271	1	1.19	0	TRUE	FALSE	-1.010559514	-0.105150792	0.5177	1	2.22	30	12:12:00	0.5083	1	3.25	60	Hecale	M	PD	0.244	43	74	0.072222222	0.046153846
DL32	3	7/22/2022	TRUE	5.9	1608	12:26:00	0.5181	1	2.56	75	12:42:00	0.5292	1	2.54	119	TRUE	FALSE	-1.010559514	-0.105150792	0.52365	1	2.55	97	12:26:00	0.5181	1	2.56	75	Dryas	M	PF	0.154	42	29	0.056888889	0.057692308
HL72	3	7/22/2022	TRUE	5.9	1608	12:28:00	0.5194	1	24.67	222	12:48:00	0.5333	1	38.45	144	TRUE	FALSE	-1.010559514	-0.105150792	0.52635	1	31.56	183	12:48:00	0.5333	1	38.45	144	Hecale	M	PD	0.182	39	49	0.854444444	0.110769231
DL24	5	7/22/2022	TRUE	5.9	1608	12:30:00	0.5208	1	2.63	56	12:50:00	0.5347	1	1.27	0	TRUE	FALSE	-1.010559514	-0.105150792	0.52775	1	1.95	28	12:30:00	0.5208	1	2.63	56	Dryas	M	PF	0.2	43	48	0.058444444	0.043076923
HL62	7	7/25/2022	TRUE	5	15590	12:21:00	0.5146	1	10.05	800	11:34:00	0.4819	1	2.02	36	FALSE	FALSE	0.516434457	-0.855495311	0.49825	1	6.035	418	12:21:00	0.5146	1	10.05	800	Hecale	M	PD	0.225	43	65	0.223333333	0.615384615
HL75	3	7/25/2022	TRUE	5	15590	12:23:00	0.516	1	36.83	915	11:36:00	0.4833	1	34.67	1154	FALSE	FALSE	0.516434457	-0.855495311	0.49965	1	35.75	1034.5	12:23:00	0.516	1	36.83	915	Hecale	F	PD	0.176	41	40	0.818444444	0.703846154
HL77	3	7/25/2022	TRUE	5	15590	12:27:00	0.5188	1	26.23	1126	11:40:00	0.4861	1	15.88	1271	FALSE	FALSE	0.516434457	-0.855495311	0.50245	1	21.055	1198.5	12:27:00	0.5188	1	26.23	1126	Hecale	M	PF	0.235	44	66	0.582888889	0.866153846
HL63	7	7/25/2022	FALSE	5	15590	11:31:00	0.4799	1	4.44	108	11:42:00	0.4875	1	8	701	FALSE	FALSE	0.516434457	-0.855495311	0.4837	1	6.22	404.5	11:42:00	0.4875	1	8	701	Hecale	F	PD	0.236	45	63	0.177777778	0.539230769
HL74	3	7/25/2022	TRUE	5	15590	11:33:00	0.4813	1	1.75	112	11:48:00	0.4917	1	2.5	94	FALSE	FALSE	0.516434457	-0.855495311	0.4865	1	2.125	103	11:48:00	0.4917	1	2.5	94	Hecale	F	PF	0.249	44	35	0.055555556	0.072307692
HL45	13	7/27/2022	FALSE	5.2	1950	10:14:00	0.4264	1	10.4	143	10:21:00	0.4313	1	3.08	80	FALSE	FALSE	-0.973209211	-0.688752084	0.42885	1	6.74	111.5	10:14:00	0.4264	1	10.4	143	Hecale	F	PD	0.248	45	106	0.231111111	0.11
HL24	15	7/29/2022	FALSE	6	32100	11:15:00	0.4688	1	2.05	45	11:20:00	0.4722	1	0.76	1300	FALSE	FALSE	2.31951488	-0.021779179	0.4705	1	1.405	672.5	11:15:00	0.4688	1	2.05	45	Hecale	F	PF	0.166	40	112	0.045555556	0.034615385
DL37	3	7/29/2022	TRUE	6	32100	11:17:00	0.4701	1	1.78	19	11:23:00	0.4743	1	2.46	75	FALSE	FALSE	2.31951488	-0.021779179	0.4722	1	2.12	47	11:23:00	0.4743	1	2.46	75	Dryas	M	PD	0.205	41	22	0.054666667	0.057692308
DL40	3	8/1/2022	FALSE	4.9	19110	10:57:00	0.4563	1	2.43	124	11:06:00	0.4625	1	1.44	30	FALSE	FALSE	0.90085863	-0.938866924	0.4594	1	1.935	77	10:57:00	0.4563	1	2.43	124	Dryas	F	PD	0.164	40	22	0.054	0.095384615
DL43	3	8/1/2022	FALSE	4.9	19110	10:58:00	0.4569	3	21.08	1170	11:09:00	0.4646	1	3.64	375	FALSE	FALSE	0.90085863	-0.938866924	0.46075	2	12.36	772.5	10:58:00	0.4569	3	21.08	1170	Dryas	F	PF	0.206	42	29	0.468444444	0.9
HL60	9	8/1/2022	FALSE	4.9	19110	11:02:00	0.4597	5	36.52	1266	11:10:00	0.4653	1	4.72	523	FALSE	FALSE	0.90085863	-0.938866924	0.4625	3	20.62	894.5	11:02:00	0.4597	5	36.52	1266	Hecale	F	PF	0.238	45	71	0.811555556	0.973846154
DL41	3	8/1/2022	TRUE	4.9	19110	11:21:00	0.4729	1	12.69	286	11:27:00	0.4771	1	1.73	35	FALSE	FALSE	0.90085863	-0.938866924	0.475	1	7.21	160.5	11:21:00	0.4729	1	12.69	286	Dryas	M	PF	0.184	37	28	0.282	0.22
DL42	3	8/1/2022	TRUE	4.9	19110	11:24:00	0.475	0	45	666	11:29:00	0.4785	0	45	567	FALSE	FALSE	0.90085863	-0.938866924	0.47675	0	45	616.5	11:24:00	0.475	0	45	666	Dryas	M	PF	0.16	40	35	1	0.512307692
DL44	3	8/3/2022	TRUE	4.6	1156	10:36:00	0.4417	1	1.39	89	10:46:00	0.4486	1	1.51	91	FALSE	FALSE	-1.059923073	-1.188981764	0.44515	1	1.45	90	10:46:00	0.4486	1	1.51	91	Dryas	F	PD	0.085	31	29	0.033555556	0.07
HL69	5	8/3/2022	FALSE	4.6	1156	10:37:00	0.4424	1	3.81	0	10:49:00	0.4507	1	1.73	40	FALSE	FALSE	-1.059923073	-1.188981764	0.44655	1	2.77	20	10:37:00	0.4424	1	3.81	0	Hecale	F	PD	0.278	43	48	0.084666667	0
HL67	5	8/3/2022	TRUE	4.6	1156	10:39:00	0.4438	1	2.89	94	10:51:00	0.4521	1	15.35	1095	FALSE	FALSE	-1.059923073	-1.188981764	0.44795	1	9.12	594.5	10:51:00	0.4521	1	15.35	1095	Hecale	M	PF	0.265	43	40	0.341111111	0.842307692
HL66	5	8/3/2022	TRUE	4.6	1156	10:44:00	0.4472	1	1.08	67	10:53:00	0.4535	1	2.84	216	FALSE	FALSE	-1.059923073	-1.188981764	0.45035	1	1.96	141.5	10:53:00	0.4535	1	2.84	216	Hecale	F	PF	0.175	39	44	0.063111111	0.166153846
HL81	3	8/5/2022	TRUE	5	3390	11:47:00	0.491	1	2.01	29	11:53:00	0.4951	1	5.82	139	FALSE	FALSE	-0.815944777	-0.855495311	0.49305	1	3.915	84	11:53:00	0.4951	1	5.82	139	Hecale	F	PD	0.208	42	75	0.129333333	0.106923077
HL79	3	8/5/2022	TRUE	5	3390	11:49:00	0.4924	1	21.78	653	11:55:00	0.4965	1	5.07	55	FALSE	FALSE	-0.815944777	-0.855495311	0.49445	1	13.425	354	11:49:00	0.4924	1	21.78	653	Hecale	F	PF	0.224	44	115	0.484	0.502307692
HL72	5	8/5/2022	TRUE	5	3030	12:05:00	0.5035	1	9.02	213	12:11:00	0.5076	1	6.87	280	FALSE	FALSE	-0.855260886	-0.855495311	0.50555	1	7.945	246.5	12:05:00	0.5035	1	9.02	213	Hecale	M	PD	0.182	39	49	0.200444444	0.163846154
HL71	5	8/5/2022	TRUE	5	3030	12:08:00	0.5056	1	3.16	120	12:13:00	0.509	2	30.2	833	FALSE	FALSE	-0.855260886	-0.855495311	0.5073	1.5	16.68	476.5	12:13:00	0.509	2	30.2	833	Hecale	M	PD	0.244	43	74	0.671111111	0.640769231
HL80	3	8/5/2022	TRUE	5	3030	12:09:00	0.5063	1	1.96	109	12:15:00	0.5104	1	1.67	90	FALSE	FALSE	-0.855260886	-0.855495311	0.50835	1	1.815	99.5	12:09:00	0.5063	1	1.96	109	Hecale	M	PD	0.197	43	40	0.043555556	0.083846154
HL77	5	8/8/2022	TRUE	6	4410	11:19:00	0.4715	0	45	156	11:29:00	0.4785	1	41.14	285	FALSE	FALSE	-0.704549136	-0.021779179	0.475	0.5	43.07	220.5	11:19:00	0.4715	0	45	156	Hecale	M	PF	0.235	44	66	1	0.12
HL62	9	8/8/2022	FALSE	6	4410	11:23:00	0.4743	1	1.75	50	11:33:00	0.4813	1	4.25	143	FALSE	FALSE	-0.704549136	-0.021779179	0.4778	1	3	96.5	11:33:00	0.4813	1	4.25	143	Hecale	M	PD	0.225	43	65	0.094444444	0.11
HL75	5	8/8/2022	FALSE	6	4410	11:25:00	0.4757	1	23.78	1093	11:37:00	0.484	0	45	1169	FALSE	FALSE	-0.704549136	-0.021779179	0.47985	0.5	34.39	1131	11:37:00	0.484	0	45	1169	Hecale	F	PD	0.176	41	40	1	0.899230769
HL83	1	8/12/2022	TRUE	5	4680	11:17:00	0.4701	1	2.48	0	11:27:00	0.4771	1	3.22	54	FALSE	FALSE	-0.675062055	-0.855495311	0.4736	1	2.85	27	11:27:00	0.4771	1	3.22	54	Hecale	M	PF	0.22	43	56	0.071555556	0.041538462
HL82	1	8/12/2022	TRUE	5	4680	11:22:00	0.4736	1	5.15	44	11:30:00	0.4792	1	1.94	70	FALSE	FALSE	-0.675062055	-0.855495311	0.4764	1	3.545	57	11:22:00	0.4736	1	5.15	44	Hecale	F	PF	0.221	43	52	0.114444444	0.033846154
HL84	1	8/12/2022	TRUE	5	4680	11:24:00	0.475	1	4.74	67	11:32:00	0.4806	1	24.14	110	FALSE	FALSE	-0.675062055	-0.855495311	0.4778	1	14.44	88.5	11:32:00	0.4806	1	24.14	110	Hecale	F	PD	0.126	36	43	0.536444444	0.084615385
HL88	1	8/15/2022	TRUE	6	3070	11:05:00	0.4618	1	3.67	47	11:16:00	0.4694	1	4.49	90	TRUE	FALSE	-0.850892429	-0.021779179	0.4656	1	4.08	68.5	11:16:00	0.4694	1	4.49	90	Hecale	F	PF	0.129	35	53	0.099777778	0.069230769
HL85	1	8/15/2022	TRUE	6	3070	11:07:00	0.4632	1	1.18	40	11:19:00	0.4715	1	14.36	175	TRUE	FALSE	-0.850892429	-0.021779179	0.46735	1	7.77	107.5	11:19:00	0.4715	1	14.36	175	Hecale	F	PF	0.168	40	47	0.319111111	0.134615385
HL90	1	8/15/2022	TRUE	6.4	4570	11:27:00	0.4771	1	40.31	388	11:42:00	0.4875	1	27.39	1300	FALSE	FALSE	-0.68707531	0.311707274	0.4823	1	33.85	844	11:27:00	0.4771	1	40.31	388	Hecale	M	PD	0.136	39	15	0.895777778	0.298461538
HL87	1	8/15/2022	TRUE	6.4	4570	11:31:00	0.4799	1	13.92	290	11:55:00	0.4965	1	4.57	177	FALSE	FALSE	-0.68707531	0.311707274	0.4882	1	9.245	233.5	11:31:00	0.4799	1	13.92	290	Hecale	M	PF	0.13	36	64	0.309333333	0.223076923
HL86	1	8/15/2022	TRUE	6.4	4570	11:34:00	0.4819	1	10.16	289	11:47:00	0.491	1	4	127	FALSE	FALSE	-0.68707531	0.311707274	0.48645	1	7.08	208	11:34:00	0.4819	1	10.16	289	Hecale	M	PF	0.228	45	83	0.225777778	0.222307692
HL89	1	8/15/2022	TRUE	6.4	4570	11:37:00	0.484	1	1.52	22	11:50:00	0.4931	1	13.58	223	FALSE	FALSE	-0.68707531	0.311707274	0.48855	1	7.55	122.5	11:50:00	0.4931	1	13.58	223	Hecale	M	PF	0.161	35	37	0.301777778	0.171538462
DL42	5	8/15/2022	FALSE	6.4	4570	11:39:00	0.4854	2	4.59	5	11:53:00	0.4951	1	6.37	38	FALSE	FALSE	-0.68707531	0.311707274	0.49025	1.5	5.48	21.5	11:53:00	0.4951	1	6.37	38	Dryas	M	PF	0.16	40	35	0.141555556	0.029230769
HL93	1	8/17/2022	TRUE	7.4	5400	11:28:00	0.4778	0	45	1250	11:38:00	0.4847	1	12.52	800	FALSE	FALSE	-0.596429838	1.145423406	0.48125	0.5	28.76	1025	11:28:00	0.4778	0	45	1250	Hecale	F	PD	0.215	42	59	1	0.961538462
HL91	1	8/17/2022	TRUE	7.4	5400	11:31:00	0.4799	1	14.91	1300	11:40:00	0.4861	1	16.33	1188	FALSE	FALSE	-0.596429838	1.145423406	0.483	1	15.62	1244	11:40:00	0.4861	1	16.33	1188	Hecale	M	PD	0.227	45	69	0.362888889	0.913846154
HL92	1	8/17/2022	TRUE	7.4	5400	11:33:00	0.4813	1	0.99	37	11:42:00	0.4875	1	14.98	1300	FALSE	FALSE	-0.596429838	1.145423406	0.4844	1	7.985	668.5	11:42:00	0.4875	1	14.98	1300	Hecale	M	PD	0.231	45	38	0.332888889	1
HL71	7	8/19/2022	TRUE	4.6	9990	10:38:00	0.4431	2	7.11	586	10:49:00	0.4507	1	13.8	343	FALSE	FALSE	-0.095149454	-1.188981764	0.4469	1.5	10.455	464.5	10:49:00	0.4507	1	13.8	343	Hecale	M	PD	0.244	43	74	0.306666667	0.263846154
HL79	5	8/19/2022	TRUE	4.6	9990	10:41:00	0.4451	1	11.85	1218	10:55:00	0.4549	1	16.53	1200	FALSE	FALSE	-0.095149454	-1.188981764	0.45	1	14.19	1209	10:55:00	0.4549	1	16.53	1200	Hecale	F	PF	0.224	44	115	0.367333333	0.923076923
HL80	5	8/19/2022	FALSE	4.6	9990	10:44:00	0.4472	1	1.08	0	10:58:00	0.4569	1	9.45	746	FALSE	FALSE	-0.095149454	-1.188981764	0.45205	1	5.265	373	10:58:00	0.4569	1	9.45	746	Hecale	M	PD	0.197	43	40	0.21	0.573846154
HL81	5	8/19/2022	TRUE	4.6	9990	10:47:00	0.4493	1	17.91	814	11:01:00	0.459	1	17.75	982	FALSE	FALSE	-0.095149454	-1.188981764	0.45415	1	17.83	898	10:47:00	0.4493	1	17.91	814	Hecale	F	PD	0.208	42	75	0.398	0.626153846
HL77	7	8/22/2022	TRUE	6	6400	11:00:00	0.4583	1	35.17	397	11:09:00	0.4646	1	37.82	214	FALSE	FALSE	-0.487218425	-0.021779179	0.46145	1	36.495	305.5	11:09:00	0.4646	1	37.82	214	Hecale	M	PF	0.235	44	66	0.840444444	0.164615385
HL83	3	8/26/2022	TRUE	6	5900	10:24:00	0.4333	1	2.17	112	10:31:00	0.4382	1	2.88	147	FALSE	FALSE	-0.541824131	-0.021779179	0.43575	1	2.525	129.5	10:31:00	0.4382	1	2.88	147	Hecale	M	PF	0.22	43	56	0.064	0.113076923
HL84	3	8/26/2022	FALSE	6	5900	10:26:00	0.4347	2	13.37	10	10:33:00	0.4396	1	9.22	136	FALSE	FALSE	-0.541824131	-0.021779179	0.43715	1.5	11.295	73	10:26:00	0.4347	2	13.37	10	Hecale	F	PD	0.126	36	43	0.297111111	0.007692308
HL82	3	8/26/2022	TRUE	6	5900	10:30:00	0.4375	1	37.36	255	10:37:00	0.4424	1	13.85	397	FALSE	FALSE	-0.541824131	-0.021779179	0.43995	1	25.605	326	10:30:00	0.4375	1	37.36	255	Hecale	F	PF	0.221	43	52	0.830222222	0.196153846
HL89	3	8/30/2022	TRUE	5	3280	10:23:00	0.4326	1	2.22	77	10:37:00	0.4424	1	2.79	78	FALSE	FALSE	-0.827958033	-0.855495311	0.4375	1	2.505	77.5	10:37:00	0.4424	1	2.79	78	Hecale	M	PF	0.161	35	37	0.062	0.06
HL88	3	8/30/2022	TRUE	5	3280	10:25:00	0.434	1	4.94	89	10:42:00	0.4458	1	2.88	70	FALSE	FALSE	-0.827958033	-0.855495311	0.4399	1	3.91	79.5	10:25:00	0.434	1	4.94	89	Hecale	F	PF	0.129	35	53	0.109777778	0.068461538
HL87	3	8/30/2022	TRUE	5	3280	10:27:00	0.4354	1	7.3	514	10:45:00	0.4479	1	35.13	1195	FALSE	FALSE	-0.827958033	-0.855495311	0.44165	1	21.215	854.5	10:45:00	0.4479	1	35.13	1195	Hecale	M	PF	0.13	36	64	0.780666667	0.919230769
HL86	3	8/30/2022	FALSE	5	3280	10:30:00	0.4375	1	2.59	46	10:47:00	0.4493	1	14.34	323	FALSE	FALSE	-0.827958033	-0.855495311	0.4434	1	8.465	184.5	10:47:00	0.4493	1	14.34	323	Hecale	M	PF	0.228	45	83	0.318666667	0.248461538
HL85	3	8/30/2022	TRUE	5	4050	10:36:00	0.4417	1	2.74	43	10:50:00	0.4514	1	16.64	117	FALSE	FALSE	-0.743865245	-0.855495311	0.44655	1	9.69	80	10:50:00	0.4514	1	16.64	117	Hecale	F	PF	0.168	40	47	0.369777778	0.09
HL91	3	8/31/2022	TRUE	5.1	9630	10:07:00	0.4215	1	16.15	1205	10:16:00	0.4278	1	10.49	621	FALSE	FALSE	-0.134465562	-0.772123698	0.42465	1	13.32	913	10:07:00	0.4215	1	16.15	1205	Hecale	M	PD	0.227	45	69	0.358888889	0.926923077
HL92	3	8/31/2022	TRUE	5.1	9630	10:12:00	0.425	1	34.15	1300	10:18:00	0.4292	1	18.21	1300	FALSE	FALSE	-0.134465562	-0.772123698	0.4271	1	26.18	1300	10:12:00	0.425	1	34.15	1300	Hecale	M	PD	0.231	45	38	0.758888889	1
HL93	3	8/31/2022	TRUE	5.1	9630	10:14:00	0.4264	1	42.14	1269	10:22:00	0.4319	1	24.07	1300	FALSE	FALSE	-0.134465562	-0.772123698	0.42915	1	33.105	1284.5	10:14:00	0.4264	1	42.14	1269	Hecale	F	PD	0.215	42	59	0.936444444	0.976153846
HL81	7	9/2/2022	FALSE	5.7	5150	10:45:00	0.4479	1	5.16	123	11:12:00	0.4667	1	2.7	96	FALSE	FALSE	-0.623732691	-0.271894019	0.4573	1	3.93	109.5	10:45:00	0.4479	1	5.16	123	Hecale	F	PD	0.208	42	75	0.114666667	0.094615385
HL71	9	9/2/2022	FALSE	5.7	5150	11:02:00	0.4597	1	17	1185	11:14:00	0.4681	4	27.96	0	FALSE	FALSE	-0.623732691	-0.271894019	0.4639	2.5	22.48	592.5	11:14:00	0.4681	4	27.96	0	Hecale	M	PD	0.244	43	74	0.621333333	0
HL79	7	9/2/2022	FALSE	5.7	5150	11:08:00	0.4639	1	11.59	1265	11:16:00	0.4694	1	2.64	289	FALSE	FALSE	-0.623732691	-0.271894019	0.46665	1	7.115	777	11:08:00	0.4639	1	11.59	1265	Hecale	F	PF	0.224	44	115	0.257555556	0.973076923
HL77	9	9/5/2022	FALSE	5.5	9320	10:31:00	0.4382	1	28.04	1300	10:37:00	0.4424	1	20.56	1148	FALSE	FALSE	-0.1683211	-0.438637245	0.4403	1	24.3	1224	10:31:00	0.4382	1	28.04	1300	Hecale	M	PF	0.235	44	66	0.623111111	1
DL51	1	9/7/2022	TRUE	6	2510	11:45:00	0.4896	1	1.27	77	12:24:00	0.5167	0	45	805	FALSE	FALSE	-0.91205082	-0.021779179	0.50315	0.5	23.135	441	12:24:00	0.5167	0	45	805	Dryas	M	PD	0.14	38	22	1	0.619230769
DL46	1	9/7/2022	TRUE	6	2510	11:49:00	0.4924	1	1.97	52	12:27:00	0.5188	1	2.94	79	FALSE	FALSE	-0.91205082	-0.021779179	0.5056	1	2.455	65.5	12:27:00	0.5188	1	2.94	79	Dryas	M	PF	0.169	40	22	0.065333333	0.060769231
DL48	1	9/7/2022	TRUE	6	2510	11:52:00	0.4944	1	9.32	183	12:30:00	0.5208	1	9.14	199	TRUE	FALSE	-0.91205082	-0.021779179	0.5076	1	9.23	191	11:52:00	0.4944	1	9.32	183	Dryas	M	PF	0.123	38	21	0.207111111	0.140769231
DL52	1	9/7/2022	TRUE	6	2510	11:54:00	0.4958	1	19.71	355	12:34:00	0.5236	1	16.82	368	TRUE	FALSE	-0.91205082	-0.021779179	0.5097	1	18.265	361.5	11:54:00	0.4958	1	19.71	355	Dryas	M	PD	0.118	37	22	0.438	0.273076923
DL49	1	9/7/2022	TRUE	6	2510	11:59:00	0.4993	1	1.5	44	12:10:00	0.5069	2	14.53	129	FALSE	FALSE	-0.91205082	-0.021779179	0.5031	1.5	8.015	86.5	12:10:00	0.5069	2	14.53	129	Dryas	F	PF	0.246	44	22	0.322888889	0.099230769
DL47	1	9/7/2022	TRUE	6	2510	12:01:00	0.5007	1	2.75	112	12:08:00	0.5056	1	1.38	0	FALSE	FALSE	-0.91205082	-0.021779179	0.50315	1	2.065	56	12:01:00	0.5007	1	2.75	112	Dryas	F	PF	0.115	34	8	0.061111111	0.086153846
DL45	1	9/7/2022	TRUE	6	2510	12:05:00	0.5035	2	32.21	189	12:42:00	0.5292	1	13.33	384	TRUE	FALSE	-0.91205082	-0.021779179	0.51635	1.5	22.77	286.5	12:05:00	0.5035	2	32.21	189	Dryas	M	PF	0.143	39	22	0.715777778	0.145384615
DL50	1	9/7/2022	TRUE	6	2510	12:18:00	0.5125	3	33.28	591	12:39:00	0.5271	3	35.22	356	TRUE	FALSE	-0.91205082	-0.021779179	0.5198	3	34.25	473.5	12:39:00	0.5271	3	35.22	356	Dryas	M	PD	0.287	47	38	0.782666667	0.273846154
HL82	5	9/9/2022	FALSE	7.2	28200	11:17:00	0.4701	1	9.78	366	11:33:00	0.4813	1	4.18	18	FALSE	FALSE	1.893590371	0.978680179	0.4757	1	6.98	192	11:17:00	0.4701	1	9.78	366	Hecale	F	PF	0.221	43	52	0.217333333	0.281538462
HL83	5	9/9/2022	FALSE	7.2	28200	11:21:00	0.4729	1	1.18	45	11:36:00	0.4833	1	4.99	361	FALSE	FALSE	1.893590371	0.978680179	0.4781	1	3.085	203	11:36:00	0.4833	1	4.99	361	Hecale	M	PF	0.22	43	56	0.110888889	0.277692308
HL84	5	9/9/2022	FALSE	7.2	28200	11:24:00	0.475	4	4.32	115	11:38:00	0.4847	2	4.13	48	FALSE	FALSE	1.893590371	0.978680179	0.47985	3	4.225	81.5	11:24:00	0.475	4	4.32	115	Hecale	F	PD	0.126	36	43	0.096	0.088461538
DL55	1	9/9/2022	TRUE	7.2	28200	11:27:00	0.4771	1	9.79	1129	11:43:00	0.4882	1	9.6	453	FALSE	FALSE	1.893590371	0.978680179	0.48265	1	9.695	791	11:27:00	0.4771	1	9.79	1129	Dryas	M	PD	0.089	35	17	0.217555556	0.868461538
DL54	1	9/9/2022	TRUE	7.2	28200	11:30:00	0.4792	1	31.35	1256	11:46:00	0.4903	1	27.7	1239	FALSE	FALSE	1.893590371	0.978680179	0.48475	1	29.525	1247.5	11:30:00	0.4792	1	31.35	1256	Dryas	F	PF	0.186	40	22	0.696666667	0.966153846
HL85	5	9/12/2022	FALSE	7.5	26100	11:32:00	0.4806	2	26.68	1080	11:52:00	0.4944	1	29.95	843	FALSE	FALSE	1.664246404	1.228795019	0.4875	1.5	28.315	961.5	11:52:00	0.4944	1	29.95	843	Hecale	F	PF	0.168	40	47	0.665555556	0.648461538
HL87	5	9/12/2022	TRUE	7.5	26100	11:37:00	0.484	1	10.62	1300	11:55:00	0.4965	1	5.18	128	FALSE	FALSE	1.664246404	1.228795019	0.49025	1	7.9	714	11:37:00	0.484	1	10.62	1300	Hecale	M	PF	0.13	36	64	0.236	1
HL89	5	9/12/2022	FALSE	7.5	26100	11:40:00	0.4861	1	1.65	108	11:58:00	0.4986	1	10.69	202	FALSE	FALSE	1.664246404	1.228795019	0.49235	1	6.17	155	11:58:00	0.4986	1	10.69	202	Hecale	M	PF	0.161	35	37	0.237555556	0.155384615
HL86	5	9/12/2022	FALSE	7.5	26100	11:42:00	0.4875	1	17.45	1177	12:01:00	0.5007	1	21.32	719	FALSE	FALSE	1.664246404	1.228795019	0.4941	1	19.385	948	12:01:00	0.5007	1	21.32	719	Hecale	M	PF	0.228	45	83	0.473777778	0.553076923
DL57	1	9/12/2022	TRUE	7.5	26100	11:45:00	0.4896	1	1.71	70	12:04:00	0.5028	1	35.83	204	FALSE	FALSE	1.664246404	1.228795019	0.4962	1	18.77	137	12:04:00	0.5028	1	35.83	204	Dryas	F	PD	0.102	33	24	0.796222222	0.156923077
DL56	1	9/12/2022	TRUE	7.5	26100	11:48:00	0.4917	1	40.87	445	12:06:00	0.5042	1	18.08	176	FALSE	FALSE	1.664246404	1.228795019	0.49795	1	29.475	310.5	11:48:00	0.4917	1	40.87	445	Dryas	M	PD	0.156	40	24	0.908222222	0.342307692
HL91	5	9/14/2022	TRUE	6.8	20300	10:48:00	0.45	1	1.1	75	11:00:00	0.4583	2	13.26	0	FALSE	FALSE	1.030820211	0.645193727	0.45415	1.5	7.18	37.5	11:00:00	0.4583	2	13.26	0	Hecale	M	PD	0.227	45	69	0.294666667	0
HL93	5	9/14/2022	FALSE	6.8	20300	10:51:00	0.4521	1	14.92	1300	11:04:00	0.4611	1	11.84	1300	FALSE	FALSE	1.030820211	0.645193727	0.4566	1	13.38	1300	10:51:00	0.4521	1	14.92	1300	Hecale	F	PD	0.215	42	59	0.331555556	1
HL92	5	9/14/2022	TRUE	6.8	20300	10:54:00	0.4542	1	11.56	26	11:06:00	0.4625	1	0.91	39	FALSE	FALSE	1.030820211	0.645193727	0.45835	1	6.235	32.5	10:54:00	0.4542	1	11.56	26	Hecale	M	PD	0.231	45	38	0.256888889	0.02
DL58	1	9/14/2022	TRUE	6.8	20300	10:58:00	0.4569	1	1.59	36	11:09:00	0.4646	1	2.25	49	FALSE	FALSE	1.030820211	0.645193727	0.46075	1	1.92	42.5	11:09:00	0.4646	1	2.25	49	Dryas	M	PF	0.177	41	27	0.05	0.037692308
HL81	9	9/16/2022	FALSE	6	7670	11:19:00	0.4715	1	20.57	1198	11:30:00	0.4792	1	32.13	1153	FALSE	FALSE	-0.348519931	-0.021779179	0.47535	1	26.35	1175.5	11:30:00	0.4792	1	32.13	1153	Hecale	F	PD	0.208	42	75	0.714	0.886923077
HL79	9	9/16/2022	FALSE	6	7670	11:25:00	0.4757	2	22.55	997	11:51:00	0.4938	2	42.74	24	FALSE	FALSE	-0.348519931	-0.021779179	0.48475	2	32.645	510.5	11:51:00	0.4938	2	42.74	24	Hecale	F	PF	0.224	44	115	0.949777778	0.018461538
DL61	1	9/19/2022	TRUE	6	4240	11:02:00	0.4597	1	22.07	1265	11:31:00	0.4799	2	3	0	FALSE	FALSE	-0.723115076	-0.021779179	0.4698	1.5	12.535	632.5	11:02:00	0.4597	1	22.07	1265	Dryas	M	PD	0.19	41	42	0.490444444	0.973076923
DL60	1	9/19/2022	TRUE	6	4240	11:14:00	0.4681	1	12.98	926	11:25:00	0.4757	7	44.5	1270	FALSE	FALSE	-0.723115076	-0.021779179	0.4719	4	28.74	1098	11:25:00	0.4757	7	44.5	1270	Dryas	M	PF	0.202	43	27	0.988888889	0.976923077
DL49	3	9/20/2022	FALSE	6	15100	11:21:00	0.4729	1	1.58	64	11:30:00	0.4792	1	2.54	44	FALSE	TRUE	0.462920865	-0.021779179	0.47605	1	2.06	54	11:30:00	0.4792	1	2.54	44	Dryas	F	PF	0.246	44	22	0.056444444	0.033846154
DL63	1	9/20/2022	TRUE	6	15100	11:27:00	0.4771	2	22.07	0	11:34:00	0.4819	2	30.09	1250	FALSE	TRUE	0.462920865	-0.021779179	0.4795	2	26.08	625	11:34:00	0.4819	2	30.09	1250	Dryas	F	PD	0.139	37	27	0.668666667	0.961538462
DL46	3	9/20/2022	TRUE	6	15100	11:43:00	0.4882	1	6.17	156	11:57:00	0.4979	2	43.52	1300	FALSE	FALSE	0.462920865	-0.021779179	0.49305	1.5	24.845	728	11:57:00	0.4979	2	43.52	1300	Dryas	M	PF	0.169	40	22	0.967111111	1
DL50	3	9/20/2022	FALSE	6	15100	11:46:00	0.4903	1	2.86	173	11:55:00	0.4965	3	44	682	FALSE	FALSE	0.462920865	-0.021779179	0.4934	2	23.43	427.5	11:55:00	0.4965	3	44	682	Dryas	M	PD	0.287	47	38	0.977777778	0.524615385
DL51	3	9/20/2022	TRUE	6	15100	11:48:00	0.4917	1	1.31	68	12:02:00	0.5014	2	3.89	895	FALSE	FALSE	0.462920865	-0.021779179	0.49655	1.5	2.6	481.5	12:02:00	0.5014	2	3.89	895	Dryas	M	PD	0.14	38	22	0.086444444	0.688461538
DL52	3	9/20/2022	TRUE	6	15100	11:52:00	0.4944	2	4.78	529	12:00:00	0.5	7	42.58	1300	FALSE	FALSE	0.462920865	-0.021779179	0.4972	4.5	23.68	914.5	12:00:00	0.5	7	42.58	1300	Dryas	M	PD	0.118	37	22	0.946222222	1
DL70	1	9/23/2022	TRUE	7	9500	12:07:00	0.5049	1	1.63	0	12:21:00	0.5146	1	1.78	103	FALSE	FALSE	-0.148663046	0.811936953	0.50975	1	1.705	51.5	12:21:00	0.5146	1	1.78	103	Dryas	F	PF	0.151	37	16	0.039555556	0.079230769
DL65	1	9/23/2022	TRUE	7	9500	12:10:00	0.5069	1	13.44	29	12:23:00	0.516	1	3.95	286	FALSE	FALSE	-0.148663046	0.811936953	0.51145	1	8.695	157.5	12:10:00	0.5069	1	13.44	29	Dryas	F	PD	0.132	37	22	0.298666667	0.022307692
HL82	7	9/23/2022	FALSE	7	9500	12:13:00	0.509	1	6.37	46	12:24:00	0.5167	1	6.73	293	FALSE	FALSE	-0.148663046	0.811936953	0.51285	1	6.55	169.5	12:24:00	0.5167	1	6.73	293	Hecale	F	PF	0.221	43	52	0.149555556	0.225384615
DL54	3	9/23/2022	FALSE	7	9500	12:16:00	0.5111	1	1.99	58	12:27:00	0.5188	4	16.33	0	FALSE	FALSE	-0.148663046	0.811936953	0.51495	2.5	9.16	29	12:27:00	0.5188	4	16.33	0	Dryas	F	PF	0.186	40	22	0.362888889	0
DL68	1	9/23/2022	TRUE	7	2120	12:39:00	0.5271	1	2.4	203	12:52:00	0.5361	1	10.42	45	FALSE	FALSE	-0.954643271	0.811936953	0.5316	1	6.41	124	12:52:00	0.5361	1	10.42	45	Dryas	M	PF	0.186	42	21	0.231555556	0.034615385
DL66	1	9/23/2022	TRUE	7	2120	12:43:00	0.5299	1	4.53	40	13:02:00	0.5431	2	21.26	1262	FALSE	FALSE	-0.954643271	0.811936953	0.5365	1.5	12.895	651	13:02:00	0.5431	2	21.26	1262	Dryas	M	PD	0.164	46	21	0.472444444	0.970769231
DL67	1	9/23/2022	TRUE	7	2120	12:46:00	0.5319	1	11.42	1102	13:05:00	0.5451	1	16.69	1150	FALSE	FALSE	-0.954643271	0.811936953	0.5385	1	14.055	1126	13:05:00	0.5451	1	16.69	1150	Dryas	M	PD	0.2	42	7	0.370888889	0.884615385
DL69	1	9/23/2022	TRUE	7	2120	12:49:00	0.534	1	19.24	260	13:08:00	0.5472	3	23.56	987	FALSE	FALSE	-0.954643271	0.811936953	0.5406	2	21.4	623.5	13:08:00	0.5472	3	23.56	987	Dryas	M	PF	0.16	39	21	0.523555556	0.759230769
HL83	7	9/23/2022	FALSE	7	2120	12:53:00	0.5368	1	2.37	264	13:10:00	0.5486	2	5.81	628	FALSE	FALSE	-0.954643271	0.811936953	0.5427	1.5	4.09	446	13:10:00	0.5486	2	5.81	628	Hecale	M	PF	0.22	43	56	0.129111111	0.483076923
DL64	1	9/23/2022	TRUE	7	2120	12:56:00	0.5389	0	45	1232	13:12:00	0.55	1	33.51	524	FALSE	FALSE	-0.954643271	0.811936953	0.54445	0.5	39.255	878	12:56:00	0.5389	0	45	1232	Dryas	M	PF	0.159	40	20	1	0.947692308
HL95	1	9/26/2022	TRUE	5	4810	11:17:00	0.4701	1	12.15	607	11:23:00	0.4743	1	33.77	1255	FALSE	TRUE	-0.660864571	-0.855495311	0.4722	1	22.96	931	11:23:00	0.4743	1	33.77	1255	Hecale	F	PF	0.113	34	22	0.750444444	0.965384615
DL57	3	9/26/2022	FALSE	5	4810	11:20:00	0.4722	1	1.85	0	11:26:00	0.4764	1	2.25	66	FALSE	TRUE	-0.660864571	-0.855495311	0.4743	1	2.05	33	11:26:00	0.4764	1	2.25	66	Dryas	F	PD	0.102	33	24	0.05	0.050769231
DL78	1	9/26/2022	FALSE	5	9580	11:33:00	0.4813	1	14.47	1212	11:53:00	0.4951	1	14.47	1160	FALSE	TRUE	-0.139926133	-0.855495311	0.4882	1	14.47	1186	11:33:00	0.4813	1	14.47	1212	Dryas	M	PD	0.206	43	20	0.321555556	0.932307692
DL72	1	9/26/2022	FALSE	5	9580	11:38:00	0.4847	1	1.62	36	11:56:00	0.4972	0	45	53	FALSE	TRUE	-0.139926133	-0.855495311	0.49095	0.5	23.31	44.5	11:56:00	0.4972	0	45	53	Dryas	M	PF	0.172	40	41	1	0.040769231
HL87	7	9/26/2022	TRUE	5	9580	11:40:00	0.4861	1	14.88	1300	11:58:00	0.4986	1	24.77	125	FALSE	TRUE	-0.139926133	-0.855495311	0.49235	1	19.825	712.5	11:58:00	0.4986	1	24.77	125	Hecale	M	PF	0.13	36	64	0.550444444	0.096153846
HL96	1	9/26/2022	TRUE	5	9580	11:43:00	0.4882	1	10.12	410	12:00:00	0.5	1	1.22	38	FALSE	TRUE	-0.139926133	-0.855495311	0.4941	1	5.67	224	11:43:00	0.4882	1	10.12	410	Hecale	M	PF	0.156	38	48	0.224888889	0.315384615
DL56	3	9/26/2022	FALSE	5	9580	11:46:00	0.4903	1	3.73	0	12:03:00	0.5021	1	1.25	24	FALSE	TRUE	-0.139926133	-0.855495311	0.4962	1	2.49	12	11:46:00	0.4903	1	3.73	0	Dryas	M	PD	0.156	40	24	0.082888889	0
HL86	7	9/26/2022	FALSE	5	9580	11:48:00	0.4917	1	1.59	127	12:05:00	0.5035	1	41.14	1046	FALSE	TRUE	-0.139926133	-0.855495311	0.4976	1	21.365	586.5	12:05:00	0.5035	1	41.14	1046	Hecale	M	PF	0.228	45	83	0.914222222	0.804615385
HL97	1	9/26/2022	TRUE	5	9580	11:51:00	0.4938	1	1.91	107	12:07:00	0.5049	1	4.59	196	FALSE	TRUE	-0.139926133	-0.855495311	0.49935	1	3.25	151.5	12:07:00	0.5049	1	4.59	196	Hecale	M	PF	0.146	39	51	0.102	0.150769231
DL73	1	9/28/2022	TRUE	4.5	9000	10:32:00	0.4389	1	9.2	282	10:39:00	0.4438	1	12.19	1250	FALSE	TRUE	-0.203268752	-1.272353377	0.44135	1	10.695	766	10:39:00	0.4438	1	12.19	1250	Dryas	F	PF	0.136	37	37	0.270888889	0.961538462
HL93	7	9/28/2022	FALSE	4.5	9000	10:36:00	0.4417	1	1.41	30	10:44:00	0.4472	1	8.91	602	FALSE	TRUE	-0.203268752	-1.272353377	0.44445	1	5.16	316	10:44:00	0.4472	1	8.91	602	Hecale	F	PD	0.215	42	59	0.198	0.463076923
HL91	7	9/28/2022	FALSE	4.5	22300	10:57:00	0.4563	1	1.51	56	11:14:00	0.4681	1	1.8	28	FALSE	TRUE	1.249243036	-1.272353377	0.4622	1	1.655	42	11:14:00	0.4681	1	1.8	28	Hecale	M	PD	0.227	45	69	0.04	0.021538462
DL76	1	9/28/2022	FALSE	4.5	22300	11:00:00	0.4583	2	16.42	1238	11:17:00	0.4701	1	13.71	1219	FALSE	TRUE	1.249243036	-1.272353377	0.4642	1.5	15.065	1228.5	11:00:00	0.4583	2	16.42	1238	Dryas	M	PD	0.101	35	17	0.364888889	0.952307692
DL75	1	9/28/2022	TRUE	4.5	22300	11:04:00	0.4611	1	19.91	1170	11:21:00	0.4729	2	18.89	606	FALSE	TRUE	1.249243036	-1.272353377	0.467	1.5	19.4	888	11:04:00	0.4611	1	19.91	1170	Dryas	M	PD	0.123	36	35	0.442444444	0.9
DL58	3	9/28/2022	FALSE	4.5	22300	11:08:00	0.4639	1	1.26	41	11:25:00	0.4757	1	1.64	47	FALSE	TRUE	1.249243036	-1.272353377	0.4698	1	1.45	44	11:25:00	0.4757	1	1.64	47	Dryas	M	PF	0.177	41	27	0.036444444	0.036153846
DL74	1	9/28/2022	TRUE	4.5	22300	11:11:00	0.466	3	14.79	42	11:28:00	0.4778	7	25.85	1220	FALSE	TRUE	1.249243036	-1.272353377	0.4719	5	20.32	631	11:28:00	0.4778	7	25.85	1220	Dryas	M	PF	0.095	30	10	0.574444444	0.938461538
HL79	11	9/30/2022	FALSE	6	16000	10:34:00	0.4403	1	17.3	1270	10:41:00	0.4451	1	3.05	232	FALSE	FALSE	0.561211136	-0.021779179	0.4427	1	10.175	751	10:34:00	0.4403	1	17.3	1270	Hecale	F	PF	0.224	44	115	0.384444444	0.976923077
DL79	1	9/30/2022	TRUE	6	16000	10:37:00	0.4424	3	33.64	1023	10:45:00	0.4479	4	20.92	378	FALSE	FALSE	0.561211136	-0.021779179	0.44515	3.5	27.28	700.5	10:37:00	0.4424	3	33.64	1023	Dryas	F	PD	0.18	40	15	0.747555556	0.786923077
DL77	1	9/30/2022	TRUE	6	15800	10:59:00	0.4576	1	2.23	42	11:21:00	0.4729	1	3.75	183	FALSE	FALSE	0.539368854	-0.021779179	0.46525	1	2.99	112.5	11:21:00	0.4729	1	3.75	183	Dryas	M	PF	0.198	44	8	0.083333333	0.140769231
DL84	1	9/30/2022	TRUE	6	15800	11:05:00	0.4618	1	4.38	365	11:24:00	0.475	1	3.83	358	FALSE	FALSE	0.539368854	-0.021779179	0.4684	1	4.105	361.5	11:05:00	0.4618	1	4.38	365	Dryas	M	PF	0.14	39	42	0.097333333	0.280769231
DL80	1	9/30/2022	TRUE	6	15800	11:08:00	0.4639	1	7.77	443	11:27:00	0.4771	1	1.18	57	FALSE	FALSE	0.539368854	-0.021779179	0.4705	1	4.475	250	11:08:00	0.4639	1	7.77	443	Dryas	M	PF	0.195	42	34	0.172666667	0.340769231
DL81	1	9/30/2022	FALSE	6	15800	11:11:00	0.466	2	8.17	144	11:30:00	0.4792	0	45	36	FALSE	FALSE	0.539368854	-0.021779179	0.4726	1	26.585	90	11:30:00	0.4792	0	45	36	Dryas	M	PD	0.125	38	16	1	0.027692308
DL85	1	9/30/2022	TRUE	6	15800	11:14:00	0.4681	1	1.07	52	11:34:00	0.4819	1	8.55	54	FALSE	FALSE	0.539368854	-0.021779179	0.475	1	4.81	53	11:34:00	0.4819	1	8.55	54	Dryas	M	PD	0.165	40	33	0.19	0.041538462
DL86	1	9/30/2022	TRUE	6	15800	11:18:00	0.4708	1	5.94	453	11:36:00	0.4833	2	44.4	1252	FALSE	FALSE	0.539368854	-0.021779179	0.47705	1.5	25.17	852.5	11:36:00	0.4833	2	44.4	1252	Dryas	M	PD	0.196	42	16	0.986666667	0.963076923
DL88	1	10/3/2022	TRUE	7	15500	10:05:00	0.4201	1	8.21	123	10:20:00	0.4306	1	40.14	1286	FALSE	TRUE	0.50660543	0.811936953	0.42535	1	24.175	704.5	10:20:00	0.4306	1	40.14	1286	Dryas	M	PD	0.183	42	11	0.892	0.989230769
HL99	1	10/3/2022	TRUE	7	15500	10:10:00	0.4236	1	1.86	180	10:23:00	0.4326	1	1.22	21	FALSE	TRUE	0.50660543	0.811936953	0.4281	1	1.54	100.5	10:10:00	0.4236	1	1.86	180	Hecale	M	PF	0.131	38	44	0.041333333	0.138461538
DL61	3	10/3/2022	TRUE	7	15500	10:12:00	0.425	1	3.59	495	10:25:00	0.434	1	3.82	259	FALSE	TRUE	0.50660543	0.811936953	0.4295	1	3.705	377	10:25:00	0.434	1	3.82	259	Dryas	M	PD	0.19	41	42	0.084888889	0.199230769
DL60	3	10/3/2022	FALSE	7	15500	10:16:00	0.4278	2	6.06	25	10:27:00	0.4354	1	2.59	170	FALSE	TRUE	0.50660543	0.811936953	0.4316	1.5	4.325	97.5	10:16:00	0.4278	2	6.06	25	Dryas	M	PF	0.202	43	27	0.134666667	0.019230769
DL89	1	10/5/2022	TRUE	9	6360	10:22:00	0.4319	1	5.58	398	10:32:00	0.4389	2	10.41	800	FALSE	FALSE	-0.491586882	2.479369217	0.4354	1.5	7.995	599	10:32:00	0.4389	2	10.41	800	Dryas	F	PF	0.141	39	32	0.231333333	0.615384615
DL92	1	10/5/2022	TRUE	9	6360	10:26:00	0.4347	3	25.85	49	10:35:00	0.441	1	2.86	134	FALSE	FALSE	-0.491586882	2.479369217	0.43785	2	14.355	91.5	10:26:00	0.4347	3	25.85	49	Dryas	F	PD	0.299	44	11	0.574444444	0.037692308
DL63	3	10/5/2022	TRUE	9	6360	10:30:00	0.4375	2	23.58	125	10:38:00	0.4431	1	1.51	47	FALSE	FALSE	-0.491586882	2.479369217	0.4403	1.5	12.545	86	10:30:00	0.4375	2	23.58	125	Dryas	F	PD	0.139	37	27	0.524	0.096153846
DL90	1	10/5/2022	TRUE	9	7710	10:55:00	0.4549	1	1.98	30	11:08:00	0.4639	2	39.61	489	FALSE	FALSE	-0.344151474	2.479369217	0.4594	1.5	20.795	259.5	11:08:00	0.4639	2	39.61	489	Dryas	M	PF	0.135	40	32	0.880222222	0.376153846
DL69	3	10/5/2022	FALSE	9	7710	10:58:00	0.4569	1	3.11	65	11:12:00	0.4667	2	26.46	1263	FALSE	FALSE	-0.344151474	2.479369217	0.4618	1.5	14.785	664	11:12:00	0.4667	2	26.46	1263	Dryas	M	PF	0.16	39	21	0.588	0.971538462
DL50	5	10/5/2022	FALSE	9	7710	11:02:00	0.4597	1	1.96	177	11:16:00	0.4694	1	6.41	88	FALSE	FALSE	-0.344151474	2.479369217	0.46455	1	4.185	132.5	11:16:00	0.4694	1	6.41	88	Dryas	M	PD	0.287	47	38	0.142444444	0.067692308
DL91	1	10/5/2022	TRUE	9	7710	11:05:00	0.4618	1	3.41	52	11:18:00	0.4708	1	2.43	137	FALSE	FALSE	-0.344151474	2.479369217	0.4663	1	2.92	94.5	11:05:00	0.4618	1	3.41	52	Dryas	M	PD	0.134	39	36	0.075777778	0.04
DL96	1	10/7/2022	TRUE	8	1420	10:32:00	0.4389	1	3.3	170	11:45:00	0.4896	1	8.08	500	TRUE	FALSE	-1.03109126	1.645653085	0.46425	1	5.69	335	11:45:00	0.4896	1	8.08	500	Dryas	F	PD	0.175	39	21	0.179555556	0.384615385
DL65	3	10/7/2022	FALSE	8	1420	10:36:00	0.4417	1	3.52	27	11:47:00	0.491	4	13.82	181	TRUE	FALSE	-1.03109126	1.645653085	0.46635	2.5	8.67	104	11:47:00	0.491	4	13.82	181	Dryas	F	PD	0.132	37	22	0.307111111	0.139230769
DL95	1	10/7/2022	TRUE	8	1420	10:38:00	0.4431	1	3.87	130	11:50:00	0.4931	1	3.34	20	TRUE	FALSE	-1.03109126	1.645653085	0.4681	1	3.605	75	10:38:00	0.4431	1	3.87	130	Dryas	F	PF	0.163	38	9	0.086	0.1
DL66	3	10/7/2022	TRUE	8	2250	10:49:00	0.4507	1	10.22	153	10:58:00	0.4569	0	45	1130	TRUE	FALSE	-0.940445788	1.645653085	0.4538	0.5	27.61	641.5	10:58:00	0.4569	0	45	1130	Dryas	M	PD	0.164	46	21	1	0.869230769
DL93	1	10/7/2022	FALSE	8	2250	10:54:00	0.4542	2	30.98	848	11:01:00	0.459	2	22.52	650	TRUE	FALSE	-0.940445788	1.645653085	0.4566	2	26.75	749	10:54:00	0.4542	2	30.98	848	Dryas	M	PF	0.123	38	20	0.688444444	0.652307692
DL94	1	10/7/2022	TRUE	8	2250	10:56:00	0.4556	1	1.32	0	11:05:00	0.4618	1	2.3	16	TRUE	FALSE	-0.940445788	1.645653085	0.4587	1	1.81	8	11:05:00	0.4618	1	2.3	16	Dryas	M	PD	0.183	41	23	0.051111111	0.012307692
HL87	9	10/10/2022	FALSE	11	14000	10:20:00	0.4306	1	1.57	59	10:26:00	0.4347	1	3.28	261	FALSE	FALSE	0.342788311	4.14680148	0.43265	1	2.425	160	10:26:00	0.4347	1	3.28	261	Hecale	M	PF	0.13	36	64	0.072888889	0.200769231
HL86	9	10/10/2022	FALSE	11	14000	10:23:00	0.4326	1	35.75	1208	10:30:00	0.4375	1	31.75	1254	FALSE	FALSE	0.342788311	4.14680148	0.43505	1	33.75	1231	10:23:00	0.4326	1	35.75	1208	Hecale	M	PF	0.228	45	83	0.794444444	0.929230769
DL72	3	10/10/2022	FALSE	11	19000	10:41:00	0.4451	1	1.53	0	10:58:00	0.4569	1	2.03	0	FALSE	FALSE	0.888845374	4.14680148	0.451	1	1.78	0	10:58:00	0.4569	1	2.03	0	Dryas	M	PF	0.172	40	41	0.045111111	0
HL97	3	10/10/2022	TRUE	11	19000	10:44:00	0.4472	2	12.16	1245	11:01:00	0.459	1	1.29	79	FALSE	FALSE	0.888845374	4.14680148	0.4531	1.5	6.725	662	10:44:00	0.4472	2	12.16	1245	Hecale	M	PF	0.146	39	51	0.270222222	0.957692308
DL99	1	10/10/2022	FALSE	11	19000	10:47:00	0.4493	3	10.04	269	11:08:00	0.4639	1	14.94	1260	FALSE	FALSE	0.888845374	4.14680148	0.4566	2	12.49	764.5	11:08:00	0.4639	1	14.94	1260	Dryas	M	PF	0.203	43	34	0.332	0.969230769
DL97	1	10/10/2022	TRUE	11	19000	10:50:00	0.4514	7	19.02	1235	11:05:00	0.4618	9	28.47	30	FALSE	FALSE	0.888845374	4.14680148	0.4566	8	23.745	632.5	11:05:00	0.4618	9	28.47	30	Dryas	F	PF	0.183	40	24	0.632666667	0.023076923
HL96	3	10/10/2022	TRUE	11	19000	10:55:00	0.4549	1	1.2	0	11:13:00	0.4674	1	1.55	5	FALSE	FALSE	0.888845374	4.14680148	0.46115	1	1.375	2.5	11:13:00	0.4674	1	1.55	5	Hecale	M	PF	0.156	38	48	0.034444444	0.003846154
DL100	1	10/12/2022	TRUE	5.2	13500	10:18:00	0.4292	3	10.99	51	10:28:00	0.4361	5	12.23	679	FALSE	FALSE	0.288182605	-0.688752084	0.43265	4	11.61	365	10:28:00	0.4361	5	12.23	679	Dryas	F	PF	0.249	43	34	0.271777778	0.522307692
DL101	1	10/12/2022	TRUE	5.2	13500	10:21:00	0.4313	1	15.32	1234	10:31:00	0.4382	1	1.37	153	FALSE	FALSE	0.288182605	-0.688752084	0.43475	1	8.345	693.5	10:21:00	0.4313	1	15.32	1234	Dryas	F	PD	0.25	40	31	0.340444444	0.949230769
DL73	3	10/12/2022	FALSE	5.2	13500	10:25:00	0.434	1	4.77	338	10:34:00	0.4403	1	12.64	1259	FALSE	FALSE	0.288182605	-0.688752084	0.43715	1	8.705	798.5	10:34:00	0.4403	1	12.64	1259	Dryas	F	PF	0.136	37	37	0.280888889	0.968461538
DL75	3	10/12/2022	TRUE	5.2	13000	10:53:00	0.4535	1	2.09	60	10:58:00	0.4569	2	9.45	29	FALSE	FALSE	0.233576898	-0.688752084	0.4552	1.5	5.77	44.5	10:58:00	0.4569	2	9.45	29	Dryas	M	PD	0.123	36	35	0.21	0.022307692
HL91	9	10/12/2022	FALSE	5.2	13000	10:55:00	0.4549	1	15.06	1219	11:01:00	0.459	1	10.56	80	FALSE	FALSE	0.233576898	-0.688752084	0.45695	1	12.81	649.5	10:55:00	0.4549	1	15.06	1219	Hecale	M	PD	0.227	45	69	0.334666667	0.937692308
HL79	13	10/14/2022	FALSE	4.7	6900	10:08:00	0.4222	0	45	1247	10:15:00	0.4271	0	45	925	FALSE	FALSE	-0.432612719	-1.10561015	0.42465	0	45	1086	10:08:00	0.4222	0	45	1247	Hecale	F	PF	0.224	44	115	1	0.959230769
DL80	3	10/14/2022	TRUE	4.7	16200	10:26:00	0.4347	1	43.41	1112	10:37:00	0.4424	1	18.66	16	FALSE	FALSE	0.583053419	-1.10561015	0.43855	1	31.035	564	10:26:00	0.4347	1	43.41	1112	Dryas	M	PF	0.195	42	34	0.964666667	0.855384615
DL85	3	10/14/2022	TRUE	4.7	16200	10:29:00	0.4368	3	32.52	1245	10:39:00	0.4438	1	16.39	1245	FALSE	FALSE	0.583053419	-1.10561015	0.4403	2	24.455	1245	10:29:00	0.4368	3	32.52	1245	Dryas	M	PD	0.165	40	33	0.722666667	0.957692308
DL84	3	10/14/2022	FALSE	4.7	16200	10:33:00	0.4396	2	14.96	386	10:44:00	0.4472	1	19.78	140	FALSE	FALSE	0.583053419	-1.10561015	0.4434	1.5	17.37	263	10:44:00	0.4472	1	19.78	140	Dryas	M	PF	0.14	39	42	0.439555556	0.107692308
HL101	1	10/17/2022	TRUE	6	6360	10:13:00	0.4257	1	3.68	58	10:31:00	0.4382	0	39.17	0	FALSE	FALSE	-0.491586882	-0.021779179	0.43195	0.5	21.425	29	10:31:00	0.4382	0	39.17	0	Hecale	M	PF	0.217	44	36	0.870444444	0
HL100	1	10/17/2022	TRUE	6	6360	10:18:00	0.4292	1	6.02	86	10:35:00	0.441	1	2.99	62	FALSE	FALSE	-0.491586882	-0.021779179	0.4351	1	4.505	74	10:18:00	0.4292	1	6.02	86	Hecale	M	PD	0.108	37	29	0.133777778	0.066153846
HL99	3	10/17/2022	TRUE	6	6360	10:23:00	0.4326	1	19.21	1214	10:39:00	0.4438	1	0.96	42	FALSE	FALSE	-0.491586882	-0.021779179	0.4382	1	10.085	628	10:23:00	0.4326	1	19.21	1214	Hecale	M	PF	0.131	38	44	0.426888889	0.933846154
DL61	5	10/17/2022	FALSE	6	6360	10:27:00	0.4354	0	45	617	10:42:00	0.4458	1	1.09	45	FALSE	FALSE	-0.491586882	-0.021779179	0.4406	0.5	23.045	331	10:27:00	0.4354	0	45	617	Dryas	M	PD	0.19	41	42	1	0.474615385
DL67T	3	10/19/2022	TRUE	5.7	12970	10:40:00	0.4444	1	2.49	109	11:04:00	0.4611	1	1.44	55	FALSE	FALSE	0.230300556	-0.271894019	0.45275	1	1.965	82	10:40:00	0.4444	1	2.49	109	Dryas	M	PF	0.189	42	41	0.055333333	0.083846154
DL70T	3	10/19/2022	FALSE	5.7	12970	10:45:00	0.4479	1	2.52	23	11:08:00	0.4639	1	2.69	82	FALSE	FALSE	0.230300556	-0.271894019	0.4559	1	2.605	52.5	11:08:00	0.4639	1	2.69	82	Dryas	M	PD	0.151	39	30	0.059777778	0.063076923
DL90	3	10/19/2022	FALSE	5.7	12970	10:51:00	0.4521	1	13.66	33	11:11:00	0.466	1	1.54	33	FALSE	FALSE	0.230300556	-0.271894019	0.45905	1	7.6	33	10:51:00	0.4521	1	13.66	33	Dryas	M	PF	0.135	40	32	0.303555556	0.025384615
DL102	1	10/19/2022	FALSE	5.7	12970	10:54:00	0.4542	1	2.36	123	11:14:00	0.4681	1	2.29	34	FALSE	FALSE	0.230300556	-0.271894019	0.46115	1	2.325	78.5	10:54:00	0.4542	1	2.36	123	Dryas	M	PF	0.201	44	29	0.052444444	0.094615385
DL89	3	10/19/2022	TRUE	5.7	12970	10:57:00	0.4563	1	7.79	85	11:18:00	0.4708	1	4.89	77	FALSE	FALSE	0.230300556	-0.271894019	0.46355	1	6.34	81	10:57:00	0.4563	1	7.79	85	Dryas	F	PF	0.141	39	32	0.173111111	0.065384615
DL91	3	10/19/2022	TRUE	5.7	12970	11:00:00	0.4583	0	45	1272	11:20:00	0.4722	1	44.75	877	FALSE	FALSE	0.230300556	-0.271894019	0.46525	0.5	44.875	1074.5	11:00:00	0.4583	0	45	1272	Dryas	M	PD	0.134	39	36	1	0.978461538
DL96	3	10/21/2022	TRUE	4.9	3900	10:00:00	0.4167	1	2.72	75	10:07:00	0.4215	1	4.19	114	FALSE	TRUE	-0.760246957	-0.938866924	0.4191	1	3.455	94.5	10:07:00	0.4215	1	4.19	114	Dryas	F	PD	0.175	39	21	0.093111111	0.087692308
DL94	3	10/21/2022	FALSE	4.9	3900	10:03:00	0.4188	1	7.39	33	10:10:00	0.4236	1	0.8	5	FALSE	TRUE	-0.760246957	-0.938866924	0.4212	1	4.095	19	10:03:00	0.4188	1	7.39	33	Dryas	M	PD	0.183	41	23	0.164222222	0.025384615
DL126T	3	10/21/2022	TRUE	4.9	5050	10:15:00	0.4271	1	2.67	0	10:46:00	0.4486	1	2.85	98	FALSE	TRUE	-0.634653832	-0.938866924	0.43785	1	2.76	49	10:46:00	0.4486	1	2.85	98	Dryas	M	PD	0.166	42	31	0.063333333	0.075384615
DL103	1	10/21/2022	TRUE	4.9	5050	10:18:00	0.4292	1	1.33	50	10:50:00	0.4514	1	26.41	1126	FALSE	TRUE	-0.634653832	-0.938866924	0.4403	1	13.87	588	10:50:00	0.4514	1	26.41	1126	Dryas	M	PF	0.108	37	10	0.586888889	0.866153846
DL76T	3	10/21/2022	FALSE	4.9	5050	10:21:00	0.4313	1	1.49	51	10:53:00	0.4535	1	2	46	FALSE	TRUE	-0.634653832	-0.938866924	0.4424	1	1.745	48.5	10:53:00	0.4535	1	2	46	Dryas	M	PD	0.161	42	34	0.044444444	0.035384615
DL78T	3	10/21/2022	TRUE	4.9	5050	10:23:00	0.4326	1	21.67	0	10:55:00	0.4549	0	45	563	FALSE	TRUE	-0.634653832	-0.938866924	0.44375	0.5	33.335	281.5	10:55:00	0.4549	0	45	563	Dryas	M	PD	0.193	42	25	1	0.433076923
DL77T	3	10/21/2022	FALSE	4.9	5050	10:26:00	0.4347	1	1.62	101	10:59:00	0.4576	4	34.83	886	FALSE	TRUE	-0.634653832	-0.938866924	0.44615	2.5	18.225	493.5	10:59:00	0.4576	4	34.83	886	Dryas	M	PD	0.14	39	34	0.774	0.681538462
DL105	1	10/21/2022	TRUE	4.9	5050	10:30:00	0.4375	1	10.02	800	11:03:00	0.4604	4	43	1175	FALSE	TRUE	-0.634653832	-0.938866924	0.44895	2.5	26.51	987.5	11:03:00	0.4604	4	43	1175	Dryas	M	PD	0.125	40	25	0.955555556	0.903846154
DL73T	3	10/21/2022	TRUE	4.9	5050	10:34:00	0.4403	0	45	256	11:05:00	0.4618	1	21.6	780	FALSE	TRUE	-0.634653832	-0.938866924	0.45105	0.5	33.3	518	10:34:00	0.4403	0	45	256	Dryas	M	PD	0.183	41	37	1	0.196923077
DL104	1	10/21/2022	TRUE	4.9	5050	10:37:00	0.4424	1	22.87	43	11:08:00	0.4639	1	1.32	0	FALSE	TRUE	-0.634653832	-0.938866924	0.45315	1	12.095	21.5	10:37:00	0.4424	1	22.87	43	Dryas	M	PF	0.181	43	13	0.508222222	0.033076923
DL97	3	10/24/2022	TRUE	6	17000	10:00:00	0.4167	1	2.79	160	10:07:00	0.4215	1	3.66	257	FALSE	FALSE	0.670422549	-0.021779179	0.4191	1	3.225	208.5	10:07:00	0.4215	1	3.66	257	Dryas	F	PF	0.183	40	24	0.081333333	0.197692308
HL86	11	10/24/2022	FALSE	6	17000	10:04:00	0.4194	1	3.72	140	10:11:00	0.4243	1	5.72	5	FALSE	FALSE	0.670422549	-0.021779179	0.42185	1	4.72	72.5	10:11:00	0.4243	1	5.72	5	Hecale	M	PF	0.228	45	83	0.127111111	0.003846154
DL99	3	10/24/2022	FALSE	6	9400	10:20:00	0.4306	1	3.79	59	10:26:00	0.4347	1	3.35	116	FALSE	FALSE	-0.159584187	-0.021779179	0.43265	1	3.57	87.5	10:20:00	0.4306	1	3.79	59	Dryas	M	PF	0.203	43	34	0.084222222	0.045384615
HL97	5	10/24/2022	TRUE	6	9400	10:23:00	0.4326	1	21.38	1252	10:30:00	0.4375	1	3.81	380	FALSE	FALSE	-0.159584187	-0.021779179	0.43505	1	12.595	816	10:23:00	0.4326	1	21.38	1252	Hecale	M	PF	0.146	39	51	0.475111111	0.963076923
DL100	3	10/26/2022	TRUE	6.4	8000	10:02:00	0.4181	1	1.19	14	10:12:00	0.425	3	22.64	603	FALSE	FALSE	-0.312480165	0.311707274	0.42155	2	11.915	308.5	10:12:00	0.425	3	22.64	603	Dryas	F	PF	0.249	43	34	0.503111111	0.463846154
DL101	3	10/26/2022	FALSE	6.4	8000	10:05:00	0.4201	1	1.59	46	10:17:00	0.4285	1	24.65	516	FALSE	FALSE	-0.312480165	0.311707274	0.4243	1	13.12	281	10:17:00	0.4285	1	24.65	516	Dryas	F	PD	0.25	40	31	0.547777778	0.396923077
DL73	5	10/26/2022	FALSE	6.4	8000	10:08:00	0.4222	0	45	120	10:19:00	0.4299	1	24.12	87	FALSE	FALSE	-0.312480165	0.311707274	0.42605	0.5	34.56	103.5	10:08:00	0.4222	0	45	120	Dryas	F	PF	0.136	37	37	1	0.092307692
HL79	15	10/28/2022	FALSE	6.9	20200	10:58:00	0.4569	1	22.61	1242	11:06:00	0.4625	2	44.32	762	FALSE	FALSE	1.01989907	0.72856534	0.4597	1.5	33.465	1002	11:06:00	0.4625	2	44.32	762	Hecale	F	PF	0.224	44	115	0.984888889	0.586153846
DL84	5	10/28/2022	FALSE	6.9	20200	11:12:00	0.4667	2	21.42	408	11:23:00	0.4743	1	23.85	237	FALSE	FALSE	1.01989907	0.72856534	0.4705	1.5	22.635	322.5	11:23:00	0.4743	1	23.85	237	Dryas	M	PF	0.14	39	42	0.53	0.182307692
DL120T	3	10/28/2022	FALSE	6.9	20200	11:15:00	0.4688	1	13.74	1241	11:28:00	0.4778	1	2.7	0	FALSE	FALSE	1.01989907	0.72856534	0.4733	1	8.22	620.5	11:15:00	0.4688	1	13.74	1241	Dryas	M	PF	0.131	38	21	0.305333333	0.954615385
DL85	5	10/28/2022	FALSE	6.9	20200	11:18:00	0.4708	1	2.08	67	11:31:00	0.4799	8	16.66	215	FALSE	FALSE	1.01989907	0.72856534	0.47535	4.5	9.37	141	11:31:00	0.4799	8	16.66	215	Dryas	M	PD	0.165	40	33	0.370222222	0.165384615
DL80	5	10/28/2022	FALSE	6.9	20200	11:20:00	0.4722	1	37.74	1243	11:33:00	0.4813	1	1.36	34	FALSE	FALSE	1.01989907	0.72856534	0.47675	1	19.55	638.5	11:20:00	0.4722	1	37.74	1243	Dryas	M	PF	0.195	42	34	0.838666667	0.956153846
DL126T	5	10/31/2022	TRUE	6.2	4580	11:18:00	0.4708	1	4.18	359	11:30:00	0.4792	1	3.18	216	FALSE	FALSE	-0.685983196	0.144964047	0.475	1	3.68	287.5	11:18:00	0.4708	1	4.18	359	Dryas	M	PD	0.166	42	31	0.092888889	0.276153846
HL99	5	10/31/2022	TRUE	6.2	4580	11:23:00	0.4743	1	11.18	1300	11:33:00	0.4813	1	6.43	6.57	FALSE	FALSE	-0.685983196	0.144964047	0.4778	1	8.805	653.285	11:23:00	0.4743	1	11.18	1300	Hecale	M	PF	0.131	38	44	0.248444444	1
HL101	3	10/31/2022	TRUE	6.2	4580	11:26:00	0.4764	1	2.5	62	11:36:00	0.4833	1	15.74	1300	FALSE	FALSE	-0.685983196	0.144964047	0.47985	1	9.12	681	11:36:00	0.4833	1	15.74	1300	Hecale	M	PF	0.217	44	36	0.349777778	1
HL100	3	10/31/2022	TRUE	6.2	4580	11:28:00	0.4778	1	1.2	0	11:40:00	0.4861	1	5.6	0	FALSE	FALSE	-0.685983196	0.144964047	0.48195	1	3.4	0	11:40:00	0.4861	1	5.6	0	Hecale	M	PD	0.108	37	29	0.124444444	0
DL102	3	11/2/2022	FALSE	5.4	4980	10:21:00	0.4313	1	5.11	272	10:30:00	0.4375	2	31.67	0	FALSE	FALSE	-0.642298631	-0.522008858	0.4344	1.5	18.39	136	10:30:00	0.4375	2	31.67	0	Dryas	M	PF	0.201	44	29	0.703777778	0
DL91	5	11/2/2022	FALSE	5.4	4980	10:25:00	0.434	1	6.44	55	10:34:00	0.4403	0	45	1166	FALSE	FALSE	-0.642298631	-0.522008858	0.43715	0.5	25.72	610.5	10:34:00	0.4403	0	45	1166	Dryas	M	PD	0.134	39	36	1	0.896923077
DL67T	5	11/2/2022	FALSE	5.4	4980	10:27:00	0.4354	1	10.47	800	10:37:00	0.4424	1	3.11	82	FALSE	FALSE	-0.642298631	-0.522008858	0.4389	1	6.79	441	10:27:00	0.4354	1	10.47	800	Dryas	M	PF	0.189	42	41	0.232666667	0.615384615
DL73T	5	11/4/2022	FALSE	6	17700	11:36:00	0.4833	1	2.78	240	11:46:00	0.4903	1	14.34	1043	FALSE	FALSE	0.746870538	-0.021779179	0.4868	1	8.56	641.5	11:46:00	0.4903	1	14.34	1043	Dryas	M	PD	0.183	41	37	0.318666667	0.802307692
DL76T	5	11/4/2022	FALSE	6	17700	11:39:00	0.4854	2	44.74	1107	11:49:00	0.4924	1	33.83	1300	FALSE	FALSE	0.746870538	-0.021779179	0.4889	1.5	39.285	1203.5	11:39:00	0.4854	2	44.74	1107	Dryas	M	PD	0.161	42	34	0.994222222	0.851538462
DL105	3	11/4/2022	TRUE	6	17700	11:42:00	0.4875	1	10.82	1263	11:31:00	0.4799	1	2.83	0	FALSE	FALSE	0.746870538	-0.021779179	0.4837	1	6.825	631.5	11:42:00	0.4875	1	10.82	1263	Dryas	M	PD	0.125	40	25	0.240444444	0.971538462
